# Supplementary material for: Synthetic trap‐peptides identify a TOM complex phosphatase – PP2A dephosphorylates Tom6
Source: FEBS J. 2025 Sep 2;293(1):271–94. doi: 10.1111/febs.70246 (PMC12797000; doi:10.1111/febs.70246)
Supplement: Supplementary file 2 — Table S1. Proteomics data of pulldown with Tom6 trap‐peptides. [file FEBS-293-271-s003.xlsx]

## Sheet: filtered proteins 1143
																Cdc55	w/o ProtA	Psy2	Psy2 pph3Δ
Protein IDs	Peptide counts (all)	Peptide counts (unique)	Protein names	Gene names	Fasta headers	Number of proteins	Peptides	Sequence coverage [%]	Mol. weight [kDa]	Sequence length	iBAQ	iBAQ Cdc55_PP2A	iBAQ No_ProtA	iBAQ Psy2_PP4	iBAQ Psy2_Pph3_ko	LFQ intensity Cdc55_PP2A	LFQ intensity No_ProtA	LFQ intensity Psy2_PP4	LFQ intensity Psy2_Pph3_ko
Q00362	35	35	Protein phosphatase PP2A regulatory subunit B	CDC55	sp|Q00362|2ABA_YEAST Protein phosphatase PP2A regulatory subunit B OS=Saccharomyces cerevisiae (strain ATCC 204508 / S288c) OX=559292 GN=CDC55 PE=1 SV=2	1	35	54.4	59.661	526	2172000000	2172000000	0	0	0	58170000000	0	0	0
P31383	39	39	Protein phosphatase PP2A regulatory subunit A	TPD3	sp|P31383|2AAA_YEAST Protein phosphatase PP2A regulatory subunit A OS=Saccharomyces cerevisiae (strain ATCC 204508 / S288c) OX=559292 GN=TPD3 PE=1 SV=3	1	39	46	70.907	635	1397100000	1393400000	0	840530	2805600	36343000000	0	21131000	50285000
P23595	21	6	Serine/threonine-protein phosphatase PP2A-2 catalytic subunit	PPH22	sp|P23595|PP2A2_YEAST Serine/threonine-protein phosphatase PP2A-2 catalytic subunit OS=Saccharomyces cerevisiae (strain ATCC 204508 / S288c) OX=559292 GN=PPH22 PE=1 SV=1	1	21	57.3	43.046	377	1031100000	1030700000	72943	0	383350	16156000000	0	0	5114900
P54786	46	46	Protein ZDS2	ZDS2	sp|P54786|ZDS2_YEAST Protein ZDS2 OS=Saccharomyces cerevisiae (strain ATCC 204508 / S288c) OX=559292 GN=ZDS2 PE=1 SV=1	1	46	44.3	105.49	942	311510000	311350000	0	0	159610	11753000000	0	0	0
P02994	43	43	Elongation factor 1-alpha	TEF1	sp|P02994|EF1A_YEAST Elongation factor 1-alpha OS=Saccharomyces cerevisiae (strain ATCC 204508 / S288c) OX=559292 GN=TEF1 PE=1 SV=1	1	43	56.6	50.032	458	2417300000	539390000	210670000	815540000	851740000	10550000000	14802000000	12682000000	10574000000
P00359	32	5	Glyceraldehyde-3-phosphate dehydrogenase 3	TDH3	sp|P00359|G3P3_YEAST Glyceraldehyde-3-phosphate dehydrogenase 3 OS=Saccharomyces cerevisiae (strain ATCC 204508 / S288c) OX=559292 GN=TDH3 PE=1 SV=3	1	32	73.5	35.746	332	3423300000	380480000	160430000	1519600000	1362800000	6954900000	10264000000	22341000000	16531000000
P10592	50	11	Heat shock protein SSA2	SSA2	sp|P10592|HSP72_YEAST Heat shock protein SSA2 OS=Saccharomyces cerevisiae (strain ATCC 204508 / S288c) OX=559292 GN=SSA2 PE=1 SV=3	1	50	67.1	69.469	639	597680000	146940000	49246000	183480000	218010000	4947400000	5813400000	5212700000	5132000000
P53081	21	21	NGG1-interacting factor 3	NIF3	sp|P53081|NIF3_YEAST NGG1-interacting factor 3 OS=Saccharomyces cerevisiae (strain ATCC 204508 / S288c) OX=559292 GN=NIF3 PE=1 SV=1	1	21	79.9	31.888	288	483390000	299930000	144180000	16283000	22989000	4293500000	7472000000	234110000	275310000
P50111	63	63	Protein ZDS1	ZDS1	sp|P50111|ZDS1_YEAST Protein ZDS1 OS=Saccharomyces cerevisiae (strain ATCC 204508 / S288c) OX=559292 GN=ZDS1 PE=1 SV=1	1	63	56.3	103.36	915	96938000	96689000	0	0	249770	4076800000	0	0	0
P11484	47	3	Heat shock protein SSB1	SSB1	sp|P11484|SSB1_YEAST Ribosome-associated molecular chaperone SSB1 OS=Saccharomyces cerevisiae (strain ATCC 204508 / S288c) OX=559292 GN=SSB1 PE=1 SV=3	1	47	59.9	66.601	613	445900000	125310000	17635000	164050000	138900000	3593000000	2059500000	3683600000	2720000000
Q05022	104	104	rRNA biogenesis protein RRP5	RRP5	sp|Q05022|RRP5_YEAST rRNA biogenesis protein RRP5 OS=Saccharomyces cerevisiae (strain ATCC 204508 / S288c) OX=559292 GN=RRP5 PE=1 SV=1	1	104	55.6	193.13	1729	29760000	29444000	104330	86205	124790	2753300000	17363000	6781100	7401200
P27476	29	29	Nuclear localization sequence-binding protein	NSR1	sp|P27476|NSR1_YEAST Nuclear localization sequence-binding protein OS=Saccharomyces cerevisiae (strain ATCC 204508 / S288c) OX=559292 GN=NSR1 PE=1 SV=1	1	29	46.9	44.535	414	141040000	132980000	3605300	2682500	1778700	2511400000	256590000	42512000	29747000
Q12418	34	34	Protein GIS3	GIS3	sp|Q12418|GIS3_YEAST Protein GIS3 OS=Saccharomyces cerevisiae (strain ATCC 204508 / S288c) OX=559292 GN=GIS3 PE=1 SV=1	1	34	63.9	56.356	502	96024000	96024000	0	0	0	2248500000	0	0	0
P02294;P02293	8;8	8;8	Histone H2B.2;Histone H2B.1	HTB2;HTB1	sp|P02294|H2B2_YEAST Histone H2B.2 OS=Saccharomyces cerevisiae (strain ATCC 204508 / S288c) OX=559292 GN=HTB2 PE=1 SV=2;sp|P02293|H2B1_YEAST Histone H2B.1 OS=Saccharomyces cerevisiae (strain ATCC 204508 / S288c) OX=559292 GN=HTB1 PE=1 SV=2	2	8	50.4	14.237	131	239350000	227320000	1822100	5893900	4308900	2226500000	71560000	57340000	54806000
Q03612	53	0	Transposon Ty1-ER1 Gag-Pol polyprotein;Capsid protein;Ty1 protease;Integrase;Reverse transcriptase/ribonuclease H	TY1B-ER1	sp|Q03612|YE11B_YEAST Transposon Ty1-ER1 Gag-Pol polyprotein OS=Saccharomyces cerevisiae (strain ATCC 204508 / S288c) OX=559292 GN=TY1B-ER1 PE=3 SV=1	1	53	40.4	198.56	1755	57296000	31273000	2247600	9791900	13984000	1839100000	533690000	457890000	712700000
P15646	20	20	rRNA 2-O-methyltransferase fibrillarin	NOP1	sp|P15646|FBRL_YEAST rRNA 2-O-methyltransferase fibrillarin OS=Saccharomyces cerevisiae (strain ATCC 204508 / S288c) OX=559292 GN=NOP1 PE=1 SV=1	1	20	54.1	34.465	327	117000000	113880000	3117400	0	0	1482200000	286350000	0	0
Q12460	34	33	Nucleolar protein 56	NOP56	sp|Q12460|NOP56_YEAST Nucleolar protein 56 OS=Saccharomyces cerevisiae (strain ATCC 204508 / S288c) OX=559292 GN=NOP56 PE=1 SV=1	1	34	63.5	56.863	504	54894000	52756000	719210	392710	1025300	1455300000	74685000	11124000	16625000
P53131;P20095	42;1	42;1	Pre-mRNA-splicing factor ATP-dependent RNA helicase PRP43	PRP43	sp|P53131|PRP43_YEAST Pre-mRNA-splicing factor ATP-dependent RNA helicase PRP43 OS=Saccharomyces cerevisiae (strain ATCC 204508 / S288c) OX=559292 GN=PRP43 PE=1 SV=1	2	42	55.3	87.561	767	36002000	34488000	1105200	162640	246740	1176100000	132480000	5642000	6895400
P23594	19	4	Serine/threonine-protein phosphatase PP2A-1 catalytic subunit	PPH21	sp|P23594|PP2A1_YEAST Serine/threonine-protein phosphatase PP2A-1 catalytic subunit OS=Saccharomyces cerevisiae (strain ATCC 204508 / S288c) OX=559292 GN=PPH21 PE=1 SV=1	1	19	52.6	41.937	369	65043000	65043000	0	0	0	1170800000	0	0	0
P00549	54	51	Pyruvate kinase 1	CDC19	sp|P00549|KPYK1_YEAST Pyruvate kinase 1 OS=Saccharomyces cerevisiae (strain ATCC 204508 / S288c) OX=559292 GN=CDC19 PE=1 SV=2	1	54	79.2	54.544	500	1363400000	35839000	12345000	659110000	656100000	1040800000	1518300000	13481000000	11974000000
Q12499	25	24	Nucleolar protein 58	NOP58	sp|Q12499|NOP58_YEAST Nucleolar protein 58 OS=Saccharomyces cerevisiae (strain ATCC 204508 / S288c) OX=559292 GN=NOP58 PE=1 SV=1	1	25	43.6	56.956	511	40084000	38418000	1444700	52501	168090	947050000	149800000	0	3891100
Q08162	2	2	Exosome complex exonuclease DIS3	DIS3	sp|Q08162|RRP44_YEAST Exosome complex exonuclease DIS3 OS=Saccharomyces cerevisiae (strain ATCC 204508 / S288c) OX=559292 GN=DIS3 PE=1 SV=1	1	2	3.3	113.71	1001	16604000	16539000	0	34741	30139	893110000	0	0	0
P39990	6	6	13 kDa ribonucleoprotein-associated protein	SNU13	sp|P39990|SNU13_YEAST 13 kDa ribonucleoprotein-associated protein OS=Saccharomyces cerevisiae (strain ATCC 204508 / S288c) OX=559292 GN=SNU13 PE=1 SV=1	1	6	37.3	13.569	126	146920000	135820000	6969000	1625500	2509400	869070000	210440000	21476000	31246000
P10659	31	14	S-adenosylmethionine synthase 1	SAM1	sp|P10659|METK1_YEAST S-adenosylmethionine synthase 1 OS=Saccharomyces cerevisiae (strain ATCC 204508 / S288c) OX=559292 GN=SAM1 PE=1 SV=2	1	31	72	41.818	382	413880000	35977000	17798000	98312000	261800000	862720000	1353300000	1499400000	3245600000
Q04062	12	12	26S proteasome regulatory subunit RPN9	RPN9	sp|Q04062|RPN9_YEAST 26S proteasome regulatory subunit RPN9 OS=Saccharomyces cerevisiae (strain ATCC 204508 / S288c) OX=559292 GN=RPN9 PE=1 SV=1	1	12	33.6	45.782	393	104930000	57234000	8192300	11088000	28415000	843290000	719620000	330240000	475700000
P06786	47	47	DNA topoisomerase 2	TOP2	sp|P06786|TOP2_YEAST DNA topoisomerase 2 OS=Saccharomyces cerevisiae (strain ATCC 204508 / S288c) OX=559292 GN=TOP2 PE=1 SV=2	1	47	34.9	164.21	1428	8186500	8186500	0	0	0	517000000	0	0	0
P20447	25	25	ATP-dependent RNA helicase DBP3	DBP3	sp|P20447|DBP3_YEAST ATP-dependent RNA helicase DBP3 OS=Saccharomyces cerevisiae (strain ATCC 204508 / S288c) OX=559292 GN=DBP3 PE=1 SV=2	1	25	54.3	58.826	523	19653000	19551000	0	101470	0	508330000	0	2098600	0
Q02931	33	33	NET1-associated nuclear protein 1	NAN1	sp|Q02931|UTP17_YEAST NET1-associated nuclear protein 1 OS=Saccharomyces cerevisiae (strain ATCC 204508 / S288c) OX=559292 GN=NAN1 PE=1 SV=1	1	33	39.6	101.24	896	13411000	13131000	88536	137900	53880	507250000	4298800	2641200	0
P06169;P26263;P16467;Q07471	30;6;5;1	30;6;5;1	Pyruvate decarboxylase isozyme 1	PDC1	sp|P06169|PDC1_YEAST Pyruvate decarboxylase isozyme 1 OS=Saccharomyces cerevisiae (strain ATCC 204508 / S288c) OX=559292 GN=PDC1 PE=1 SV=7	4	30	57.7	61.495	563	565210000	17316000	2009800	282980000	262910000	504540000	265830000	5729400000	4873300000
P41940	21	21	Mannose-1-phosphate guanyltransferase	PSA1	sp|P41940|MPG1_YEAST Mannose-1-phosphate guanyltransferase OS=Saccharomyces cerevisiae (strain ATCC 204508 / S288c) OX=559292 GN=PSA1 PE=1 SV=2	1	21	50.7	39.565	361	86475000	22277000	12131000	26977000	25090000	466890000	935560000	455440000	367860000
P39516;P06367	15;14	15;14	40S ribosomal protein S14-B;40S ribosomal protein S14-A	RPS14B;RPS14A	sp|P39516|RS14B_YEAST 40S ribosomal protein S14-B OS=Saccharomyces cerevisiae (strain ATCC 204508 / S288c) OX=559292 GN=RPS14B PE=1 SV=2;sp|P06367|RS14A_YEAST 40S ribosomal protein S14-A OS=Saccharomyces cerevisiae (strain ATCC 204508 / S288c) OX=559292 GN	2	15	76.8	14.65	138	232580000	75814000	4673400	67939000	84152000	443130000	144870000	376820000	420850000
P29453	23	5	60S ribosomal protein L8-B	RPL8B	sp|P29453|RL8B_YEAST 60S ribosomal protein L8-B OS=Saccharomyces cerevisiae (strain ATCC 204508 / S288c) OX=559292 GN=RPL8B PE=1 SV=3	1	23	65.2	28.111	256	101880000	29685000	1248400	43356000	27591000	426970000	74099000	541610000	258990000
Q05946	28	28	U3 small nucleolar RNA-associated protein 13	UTP13	sp|Q05946|UTP13_YEAST U3 small nucleolar RNA-associated protein 13 OS=Saccharomyces cerevisiae (strain ATCC 204508 / S288c) OX=559292 GN=UTP13 PE=1 SV=1	1	28	44.8	91.031	817	10620000	10530000	65607	0	25318	424690000	8828800	0	0
P39076	33	33	T-complex protein 1 subunit beta	CCT2	sp|P39076|TCPB_YEAST T-complex protein 1 subunit beta OS=Saccharomyces cerevisiae (strain ATCC 204508 / S288c) OX=559292 GN=CCT2 PE=1 SV=1	1	33	71.7	57.203	527	38183000	14092000	0	7181300	16910000	407880000	0	195700000	310950000
Q06679	30	30	U3 small nucleolar RNA-associated protein 4	UTP4	sp|Q06679|UTP4_YEAST U3 small nucleolar RNA-associated protein 4 OS=Saccharomyces cerevisiae (strain ATCC 204508 / S288c) OX=559292 GN=UTP4 PE=1 SV=1	1	30	40.5	87.8	776	9668800	9640500	0	0	28369	399340000	0	0	0
P42945	40	40	U3 small nucleolar RNA-associated protein 10	UTP10	sp|P42945|UTP10_YEAST U3 small nucleolar RNA-associated protein 10 OS=Saccharomyces cerevisiae (strain ATCC 204508 / S288c) OX=559292 GN=UTP10 PE=1 SV=1	1	40	24.8	200.08	1769	4506300	4479000	14463	0	12856	394150000	0	0	0
Q08235	11	11	Ribosome biogenesis protein BRX1	BRX1	sp|Q08235|BRX1_YEAST Ribosome biogenesis protein BRX1 OS=Saccharomyces cerevisiae (strain ATCC 204508 / S288c) OX=559292 GN=BRX1 PE=1 SV=2	1	11	45.4	33.531	291	23097000	22856000	130370	110820	0	375380000	0	0	0
P21576	39	39	Vacuolar protein sorting-associated protein 1	VPS1	sp|P21576|VPS1_YEAST Vacuolar protein sorting-associated protein 1 OS=Saccharomyces cerevisiae (strain ATCC 204508 / S288c) OX=559292 GN=VPS1 PE=1 SV=2	1	39	55.4	78.736	704	11720000	9382700	91265	973820	1271900	375270000	24302000	39892000	49546000
P0CS90;P39987	29;6	29;6	Heat shock protein SSC1, mitochondrial	SSC1	sp|P0CS90|HSP77_YEAST Heat shock protein SSC1, mitochondrial OS=Saccharomyces cerevisiae (strain ATCC 204508 / S288c) OX=559292 GN=SSC1 PE=1 SV=1	2	29	48.2	70.627	654	46249000	12790000	3510700	14984000	14965000	373110000	430790000	329760000	294590000
Q08208	24	24	Nucleolar protein 12	NOP12	sp|Q08208|NOP12_YEAST Nucleolar protein 12 OS=Saccharomyces cerevisiae (strain ATCC 204508 / S288c) OX=559292 GN=NOP12 PE=1 SV=1	1	24	47.3	51.941	459	13786000	13786000	0	0	0	372220000	0	0	0
P33322	22	22	H/ACA ribonucleoprotein complex subunit 4	CBF5	sp|P33322|CBF5_YEAST H/ACA ribonucleoprotein complex subunit CBF5 OS=Saccharomyces cerevisiae (strain ATCC 204508 / S288c) OX=559292 GN=CBF5 PE=1 SV=1	1	22	49.7	54.704	483	15523000	15066000	457270	0	0	355090000	36021000	0	0
P0CX56;P0CX55	12;12	12;12	40S ribosomal protein S18-B;40S ribosomal protein S18-A	RPS18B;RPS18A	sp|P0CX56|RS18B_YEAST 40S ribosomal protein S18-B OS=Saccharomyces cerevisiae (strain ATCC 204508 / S288c) OX=559292 GN=RPS18B PE=1 SV=1;sp|P0CX55|RS18A_YEAST 40S ribosomal protein S18-A OS=Saccharomyces cerevisiae (strain ATCC 204508 / S288c) OX=559292 GN	2	12	65.8	17.037	146	243720000	39216000	1145500	69554000	133810000	354520000	50744000	535190000	868740000
P60010	24	24	Actin	ACT1	sp|P60010|ACT_YEAST Actin OS=Saccharomyces cerevisiae (strain ATCC 204508 / S288c) OX=559292 GN=ACT1 PE=1 SV=1	1	24	70.4	41.689	375	235280000	19862000	6080900	68752000	140590000	341800000	397700000	894130000	1665700000
P04912;P04911	5;5	4;4	Histone H2A.2;Histone H2A.1	HTA2;HTA1	sp|P04912|H2A2_YEAST Histone H2A.2 OS=Saccharomyces cerevisiae (strain ATCC 204508 / S288c) OX=559292 GN=HTA2 PE=1 SV=2;sp|P04911|H2A1_YEAST Histone H2A.1 OS=Saccharomyces cerevisiae (strain ATCC 204508 / S288c) OX=559292 GN=HTA1 PE=1 SV=2	2	5	34.8	13.989	132	76784000	68005000	2954700	2355100	3469300	337160000	0	0	15052000
P0C2H6;P0C2H7	11;10	11;10	60S ribosomal protein L27-A;60S ribosomal protein L27-B	RPL27A;RPL27B	sp|P0C2H6|RL27A_YEAST 60S ribosomal protein L27-A OS=Saccharomyces cerevisiae (strain ATCC 204508 / S288c) OX=559292 GN=RPL27A PE=1 SV=1;sp|P0C2H7|RL27B_YEAST 60S ribosomal protein L27-B OS=Saccharomyces cerevisiae (strain ATCC 204508 / S288c) OX=559292 GN	2	11	58.8	15.531	136	177610000	49678000	2165400	75528000	50238000	335430000	73082000	291080000	213270000
P05750	20	20	40S ribosomal protein S3	RPS3	sp|P05750|RS3_YEAST 40S ribosomal protein S3 OS=Saccharomyces cerevisiae (strain ATCC 204508 / S288c) OX=559292 GN=RPS3 PE=1 SV=5	1	20	70	26.502	240	121870000	18875000	2739200	46730000	53524000	318170000	174740000	549630000	569260000
P50095	23	8	Inosine-5-monophosphate dehydrogenase 3	IMD3	sp|P50095|IMDH3_YEAST Inosine-5-monophosphate dehydrogenase 3 OS=Saccharomyces cerevisiae (strain ATCC 204508 / S288c) OX=559292 GN=IMD3 PE=1 SV=1	1	23	48	56.584	523	58790000	15047000	1483800	24257000	18002000	295260000	152980000	358670000	225240000
P16140	34	34	V-type proton ATPase subunit B	VMA2	sp|P16140|VATB_YEAST V-type proton ATPase subunit B OS=Saccharomyces cerevisiae (strain ATCC 204508 / S288c) OX=559292 GN=VMA2 PE=1 SV=2	1	34	67.7	57.749	517	60276000	9826400	579790	12545000	37325000	288710000	63682000	317420000	660450000
P53254	39	39	U3 small nucleolar RNA-associated protein 22	UTP22	sp|P53254|UTP22_YEAST U3 small nucleolar RNA-associated protein 22 OS=Saccharomyces cerevisiae (strain ATCC 204508 / S288c) OX=559292 GN=UTP22 PE=1 SV=1	1	39	39.4	140.48	1237	4411300	4411300	0	0	0	288220000	0	0	0
P53276	21	21	U3 small nucleolar RNA-associated protein 8	UTP8	sp|P53276|UTP8_YEAST U3 small nucleolar RNA-associated protein 8 OS=Saccharomyces cerevisiae (strain ATCC 204508 / S288c) OX=559292 GN=UTP8 PE=1 SV=1	1	21	42.6	80.19	713	8390300	8041900	0	0	348450	281460000	0	0	8564300
P38911	11	10	FK506-binding nuclear protein	FPR3	sp|P38911|FKBP3_YEAST FK506-binding nuclear protein OS=Saccharomyces cerevisiae (strain ATCC 204508 / S288c) OX=559292 GN=FPR3 PE=1 SV=2	1	11	32.6	46.553	411	40972000	36324000	0	2338400	2309500	280530000	0	19446000	18468000
P47035	34	34	Nucleolar protein NET1	NET1	sp|P47035|NET1_YEAST Nucleolar protein NET1 OS=Saccharomyces cerevisiae (strain ATCC 204508 / S288c) OX=559292 GN=NET1 PE=1 SV=1	1	34	35.1	128.53	1189	4548900	4548900	0	0	0	277030000	0	0	0
P06634;P24784	25;5	24;4	ATP-dependent RNA helicase DED1	DED1	sp|P06634|DED1_YEAST ATP-dependent RNA helicase DED1 OS=Saccharomyces cerevisiae (strain ATCC 204508 / S288c) OX=559292 GN=DED1 PE=1 SV=2	2	25	49.5	65.552	604	15671000	9359300	0	4337200	1975000	274480000	0	113390000	59988000
P25635	30	30	Periodic tryptophan protein 2	PWP2	sp|P25635|PWP2_YEAST Periodic tryptophan protein 2 OS=Saccharomyces cerevisiae (strain ATCC 204508 / S288c) OX=559292 GN=PWP2 PE=1 SV=2	1	30	33.4	103.98	923	5576800	5576800	0	0	0	259210000	0	0	0
P40413	25	25	T-complex protein 1 subunit epsilon	CCT5	sp|P40413|TCPE_YEAST T-complex protein 1 subunit epsilon OS=Saccharomyces cerevisiae (strain ATCC 204508 / S288c) OX=559292 GN=CCT5 PE=1 SV=3	1	25	45	61.913	562	18199000	8714000	0	3024900	6460000	258280000	0	88021000	149950000
Q06506	20	20	Ribosomal RNA-processing protein 9	RRP9	sp|Q06506|RRP9_YEAST Ribosomal RNA-processing protein 9 OS=Saccharomyces cerevisiae (strain ATCC 204508 / S288c) OX=559292 GN=RRP9 PE=1 SV=1	1	20	40	65.053	573	9390100	9390100	0	0	0	253530000	0	0	0
P00330;P00331;P38113	30;7;1	28;6;1	Alcohol dehydrogenase 1	ADH1	sp|P00330|ADH1_YEAST Alcohol dehydrogenase 1 OS=Saccharomyces cerevisiae (strain ATCC 204508 / S288c) OX=559292 GN=ADH1 PE=1 SV=5	3	30	66.4	36.849	348	1362200000	13719000	2225100	728250000	617980000	253290000	151250000	9210800000	6981200000
P47079	27	27	T-complex protein 1 subunit theta	CCT8	sp|P47079|TCPQ_YEAST T-complex protein 1 subunit theta OS=Saccharomyces cerevisiae (strain ATCC 204508 / S288c) OX=559292 GN=CCT8 PE=1 SV=1	1	27	52.1	61.662	568	16192000	9097100	0	1679200	5415600	251490000	0	67271000	114680000
Q04305	17	17	U3 small nucleolar RNA-associated protein 15	UTP15	sp|Q04305|UTP15_YEAST U3 small nucleolar RNA-associated protein 15 OS=Saccharomyces cerevisiae (strain ATCC 204508 / S288c) OX=559292 GN=UTP15 PE=1 SV=1	1	17	40.4	57.686	513	11864000	11795000	68440	0	0	248550000	0	0	0
P05739	17	9	60S ribosomal protein L6-B	RPL6B	sp|P05739|RL6B_YEAST 60S ribosomal protein L6-B OS=Saccharomyces cerevisiae (strain ATCC 204508 / S288c) OX=559292 GN=RPL6B PE=1 SV=4	1	17	66.5	19.986	176	115480000	20101000	1332000	64843000	29203000	246930000	50391000	489000000	230630000
Q12464	30	30	RuvB-like protein 2	RVB2	sp|Q12464|RUVB2_YEAST RuvB-like protein 2 OS=Saccharomyces cerevisiae (strain ATCC 204508 / S288c) OX=559292 GN=RVB2 PE=1 SV=1	1	30	64.1	51.611	471	11591000	9368900	36514	483950	1702100	245360000	0	20572000	40488000
P12612	23	23	T-complex protein 1 subunit alpha	TCP1	sp|P12612|TCPA_YEAST T-complex protein 1 subunit alpha OS=Saccharomyces cerevisiae (strain ATCC 204508 / S288c) OX=559292 GN=TCP1 PE=1 SV=2	1	23	43.5	60.48	559	19372000	8200400	0	3664700	7506400	241410000	0	92278000	148530000
Q03940	22	22	RuvB-like protein 1	RVB1	sp|Q03940|RUVB1_YEAST RuvB-like protein 1 OS=Saccharomyces cerevisiae (strain ATCC 204508 / S288c) OX=559292 GN=RVB1 PE=1 SV=1	1	22	55.3	50.452	463	28904000	9781800	276100	5152400	13694000	240640000	27323000	91341000	226360000
P38144;Q08773	36;4	36;4	ISWI chromatin-remodeling complex ATPase ISW1	ISW1	sp|P38144|ISW1_YEAST ISWI chromatin-remodeling complex ATPase ISW1 OS=Saccharomyces cerevisiae (strain ATCC 204508 / S288c) OX=559292 GN=ISW1 PE=1 SV=2	2	36	36.2	131.1	1129	3780200	3760400	0	0	19807	234940000	0	0	0
Q02354	30	30	U3 small nucleolar RNA-associated protein 6	UTP6	sp|Q02354|UTP6_YEAST U3 small nucleolar RNA-associated protein 6 OS=Saccharomyces cerevisiae (strain ATCC 204508 / S288c) OX=559292 GN=UTP6 PE=1 SV=2	1	30	52.7	52.418	440	6832600	6832600	0	0	0	234460000	0	0	0
P0CX44;P0CX43	14;14	14;14	60S ribosomal protein L1-B;60S ribosomal protein L1-A	RPL1B;RPL1A	sp|P0CX44|RL1B_YEAST 60S ribosomal protein L1-B OS=Saccharomyces cerevisiae (strain ATCC 204508 / S288c) OX=559292 GN=RPL1B PE=1 SV=1;sp|P0CX43|RL1A_YEAST 60S ribosomal protein L1-A OS=Saccharomyces cerevisiae (strain ATCC 204508 / S288c) OX=559292 GN=RPL1	2	14	49.3	24.485	217	83629000	34533000	805840	37278000	11013000	233700000	29398000	261130000	96807000
P10964	38	38	DNA-directed RNA polymerase I subunit RPA190	RPA190	sp|P10964|RPA1_YEAST DNA-directed RNA polymerase I subunit RPA190 OS=Saccharomyces cerevisiae (strain ATCC 204508 / S288c) OX=559292 GN=RPA190 PE=1 SV=2	1	38	30	186.43	1664	2609500	2478400	0	40940	90181	233290000	0	4162100	4528000
P42943	26	26	T-complex protein 1 subunit eta	CCT7	sp|P42943|TCPH_YEAST T-complex protein 1 subunit eta OS=Saccharomyces cerevisiae (strain ATCC 204508 / S288c) OX=559292 GN=CCT7 PE=1 SV=1	1	26	46.9	59.735	550	14936000	7197900	0	2315100	5422600	232870000	0	79987000	127900000
P34241	39	39	Nucleolar pre-ribosomal-associated protein 1	URB1	sp|P34241|URB1_YEAST Nucleolar pre-ribosomal-associated protein 1 OS=Saccharomyces cerevisiae (strain ATCC 204508 / S288c) OX=559292 GN=URB1 PE=1 SV=2	1	39	25.3	203.28	1764	2320600	2294700	0	0	25932	231760000	0	0	0
P33442	20	4	40S ribosomal protein S1-A	RPS1A	sp|P33442|RS3A1_YEAST 40S ribosomal protein S1-A OS=Saccharomyces cerevisiae (strain ATCC 204508 / S288c) OX=559292 GN=RPS1A PE=1 SV=2	1	20	67.1	28.743	255	39460000	13649000	185560	15077000	10549000	231280000	10250000	183240000	115510000
P34760;Q04120	13;1	13;1	Peroxiredoxin TSA1	TSA1	sp|P34760|TSA1_YEAST Peroxiredoxin TSA1 OS=Saccharomyces cerevisiae (strain ATCC 204508 / S288c) OX=559292 GN=TSA1 PE=1 SV=3	2	13	63.3	21.589	196	121990000	16401000	6582400	55761000	43248000	228870000	366130000	472950000	369650000
P46654;P32905	10;8	10;8	40S ribosomal protein S0-B;40S ribosomal protein S0-A	RPS0B;RPS0A	sp|P46654|RSSA2_YEAST 40S ribosomal protein S0-B OS=Saccharomyces cerevisiae (strain ATCC 204508 / S288c) OX=559292 GN=RPS0B PE=1 SV=2;sp|P32905|RSSA1_YEAST 40S ribosomal protein S0-A OS=Saccharomyces cerevisiae (strain ATCC 204508 / S288c) OX=559292 GN=RP	2	10	38.1	27.962	252	149360000	20268000	3296500	71341000	54455000	228180000	133150000	613330000	535500000
P04147	35	35	Polyadenylate-binding protein, cytoplasmic and nuclear	PAB1	sp|P04147|PABP_YEAST Polyadenylate-binding protein, cytoplasmic and nuclear OS=Saccharomyces cerevisiae (strain ATCC 204508 / S288c) OX=559292 GN=PAB1 PE=1 SV=4	1	35	62.4	64.343	577	36800000	7642400	377100	16855000	11926000	227490000	51068000	419410000	269660000
P17255	54	54	V-type proton ATPase catalytic subunit A;Endonuclease PI-SceI	VMA1	sp|P17255|VATA_YEAST V-type proton ATPase catalytic subunit A OS=Saccharomyces cerevisiae (strain ATCC 204508 / S288c) OX=559292 GN=VMA1 PE=1 SV=3	1	54	45.8	118.64	1071	20107000	2264900	0	9280300	8562200	226490000	0	386570000	321340000
Q12024	19	19	Ribosome biogenesis protein YTM1	YTM1	sp|Q12024|YTM1_YEAST Ribosome biogenesis protein YTM1 OS=Saccharomyces cerevisiae (strain ATCC 204508 / S288c) OX=559292 GN=YTM1 PE=1 SV=1	1	19	45.9	51.358	460	11629000	10507000	53091	458140	610570	225180000	0	9373600	11022000
P39077	32	32	T-complex protein 1 subunit gamma	CCT3	sp|P39077|TCPG_YEAST T-complex protein 1 subunit gamma OS=Saccharomyces cerevisiae (strain ATCC 204508 / S288c) OX=559292 GN=CCT3 PE=1 SV=2	1	32	59.4	58.814	534	15811000	7112400	0	2757700	5940500	224990000	0	86946000	131050000
P00358	31	4	Glyceraldehyde-3-phosphate dehydrogenase 2	TDH2	sp|P00358|G3P2_YEAST Glyceraldehyde-3-phosphate dehydrogenase 2 OS=Saccharomyces cerevisiae (strain ATCC 204508 / S288c) OX=559292 GN=TDH2 PE=1 SV=3	1	31	72	35.846	332	130090000	15342000	3843500	57907000	52998000	223710000	281350000	661820000	559610000
P05317	13	13	60S acidic ribosomal protein P0	RPP0	sp|P05317|RLA0_YEAST 60S acidic ribosomal protein P0 OS=Saccharomyces cerevisiae (strain ATCC 204508 / S288c) OX=559292 GN=RPP0 PE=1 SV=2	1	13	36.5	33.717	312	107990000	13478000	2710900	51887000	39911000	220490000	169190000	394980000	297780000
P32324	54	54	Elongation factor 2	EFT1	sp|P32324|EF2_YEAST Elongation factor 2 OS=Saccharomyces cerevisiae (strain ATCC 204508 / S288c) OX=559292 GN=EFT1 PE=1 SV=1	1	54	55.1	93.288	842	101330000	3444400	260010	56032000	41590000	218870000	44329000	1784200000	1182300000
P14120	8	8	60S ribosomal protein L30	RPL30	sp|P14120|RL30_YEAST 60S ribosomal protein L30 OS=Saccharomyces cerevisiae (strain ATCC 204508 / S288c) OX=559292 GN=RPL30 PE=1 SV=3	1	8	62.9	11.415	105	208160000	32484000	13635000	96137000	65904000	214580000	192560000	340600000	219810000
P32583	9	9	Suppressor protein SRP40	SRP40	sp|P32583|SRP40_YEAST Suppressor protein SRP40 OS=Saccharomyces cerevisiae (strain ATCC 204508 / S288c) OX=559292 GN=SRP40 PE=1 SV=2	1	9	24.1	41.015	406	30779000	30337000	441770	0	0	212360000	0	0	0
P19882	36	36	Heat shock protein 60, mitochondrial	HSP60	sp|P19882|HSP60_YEAST Heat shock protein 60, mitochondrial OS=Saccharomyces cerevisiae (strain ATCC 204508 / S288c) OX=559292 GN=HSP60 PE=1 SV=1	1	36	57.3	60.751	572	44034000	6096200	2850800	15395000	19692000	209280000	386620000	312510000	397060000
P0CX54;P0CX53	10;10	10;10	60S ribosomal protein L12-B;60S ribosomal protein L12-A	RPL12B;RPL12A	sp|P0CX54|RL12B_YEAST 60S ribosomal protein L12-B OS=Saccharomyces cerevisiae (strain ATCC 204508 / S288c) OX=559292 GN=RPL12B PE=1 SV=1;sp|P0CX53|RL12A_YEAST 60S ribosomal protein L12-A OS=Saccharomyces cerevisiae (strain ATCC 204508 / S288c) OX=559292 GN	2	10	65.5	17.822	165	98214000	22848000	2189800	42500000	30676000	208760000	93490000	304260000	161060000
P40055;REV__P69850	16;1	16;1	U3 small nucleolar RNA-associated protein 7	UTP7	sp|P40055|UTP7_YEAST U3 small nucleolar RNA-associated protein 7 OS=Saccharomyces cerevisiae (strain ATCC 204508 / S288c) OX=559292 GN=UTP7 PE=1 SV=1	2	16	30	62.316	554	10492000	8479500	931420	754630	326520	206240000	76503000	14985000	0
P32589;P32590	42;7	42;7	Heat shock protein homolog SSE1	SSE1	sp|P32589|HSP7F_YEAST Heat shock protein homolog SSE1 OS=Saccharomyces cerevisiae (strain ATCC 204508 / S288c) OX=559292 GN=SSE1 PE=1 SV=4	2	42	58.2	77.365	693	53913000	5479700	802570	25053000	22578000	206140000	119380000	701650000	586360000
P28007	5	5	H/ACA ribonucleoprotein complex subunit 1	GAR1	sp|P28007|GAR1_YEAST H/ACA ribonucleoprotein complex subunit GAR1 OS=Saccharomyces cerevisiae (strain ATCC 204508 / S288c) OX=559292 GN=GAR1 PE=1 SV=1	1	5	27.8	21.48	205	32990000	32136000	502520	351630	0	205840000	0	0	0
P43609	22	22	Chromatin structure-remodeling complex protein RSC8	RSC8	sp|P43609|RSC8_YEAST Chromatin structure-remodeling complex protein RSC8 OS=Saccharomyces cerevisiae (strain ATCC 204508 / S288c) OX=559292 GN=RSC8 PE=1 SV=1	1	22	38.1	63.167	557	6281000	6154500	0	0	126520	203100000	0	0	2932000
P39078	24	24	T-complex protein 1 subunit delta	CCT4	sp|P39078|TCPD_YEAST T-complex protein 1 subunit delta OS=Saccharomyces cerevisiae (strain ATCC 204508 / S288c) OX=559292 GN=CCT4 PE=1 SV=2	1	24	51.9	57.603	528	16026000	8064500	0	2218000	5743500	202080000	0	75218000	117800000
Q03532	23	23	ATP-dependent RNA helicase HAS1	HAS1	sp|Q03532|HAS1_YEAST ATP-dependent RNA helicase HAS1 OS=Saccharomyces cerevisiae (strain ATCC 204508 / S288c) OX=559292 GN=HAS1 PE=1 SV=1	1	23	54.3	56.717	505	6846400	6727200	0	119200	0	197580000	0	2939300	0
P53734	22	22	ATP-dependent RNA helicase DBP6	DBP6	sp|P53734|DBP6_YEAST ATP-dependent RNA helicase DBP6 OS=Saccharomyces cerevisiae (strain ATCC 204508 / S288c) OX=559292 GN=DBP6 PE=1 SV=1	1	22	45	70.361	629	5687100	5130200	0	106390	450440	195650000	0	4374900	11567000
Q06078	20	20	U3 small nucleolar RNA-associated protein 21	UTP21	sp|Q06078|UTP21_YEAST U3 small nucleolar RNA-associated protein 21 OS=Saccharomyces cerevisiae (strain ATCC 204508 / S288c) OX=559292 GN=UTP21 PE=1 SV=1	1	20	26.4	104.79	939	4869700	4869700	0	0	0	195250000	0	0	0
P22138	27	27	DNA-directed RNA polymerase I subunit RPA135	RPA135	sp|P22138|RPA2_YEAST DNA-directed RNA polymerase I subunit RPA135 OS=Saccharomyces cerevisiae (strain ATCC 204508 / S288c) OX=559292 GN=RPA135 PE=1 SV=1	1	27	31.4	135.74	1203	4139300	3672400	0	206980	259940	193700000	0	5700700	6152400
P02309	9	9	Histone H4	HHF1	sp|P02309|H4_YEAST Histone H4 OS=Saccharomyces cerevisiae (strain ATCC 204508 / S288c) OX=559292 GN=HHF1 PE=1 SV=2	1	9	53.4	11.368	103	38334000	33663000	2295900	1024500	1350000	193150000	53130000	0	6604700
Q06106	30	30	Multiple RNA-binding domain-containing protein 1	MRD1	sp|Q06106|MRD1_YEAST Multiple RNA-binding domain-containing protein 1 OS=Saccharomyces cerevisiae (strain ATCC 204508 / S288c) OX=559292 GN=MRD1 PE=1 SV=1	1	30	37.7	101.12	887	3919600	3919600	0	0	0	188140000	0	0	0
P48164	14	8	40S ribosomal protein S7-B	RPS7B	sp|P48164|RS7B_YEAST 40S ribosomal protein S7-B OS=Saccharomyces cerevisiae (strain ATCC 204508 / S288c) OX=559292 GN=RPS7B PE=1 SV=1	1	14	61.1	21.634	190	78014000	15515000	0	31699000	30799000	184220000	0	283260000	275400000
Q12176	25	25	Ribosome biogenesis protein MAK21	MAK21	sp|Q12176|MAK21_YEAST Ribosome biogenesis protein MAK21 OS=Saccharomyces cerevisiae (strain ATCC 204508 / S288c) OX=559292 GN=MAK21 PE=1 SV=1	1	25	27.5	116.68	1025	3688900	3688900	0	0	0	184060000	0	0	0
Q6Q547	6	6	H/ACA ribonucleoprotein complex subunit 3	NOP10	sp|Q6Q547|NOP10_YEAST H/ACA ribonucleoprotein complex subunit NOP10 OS=Saccharomyces cerevisiae (strain ATCC 204508 / S288c) OX=559292 GN=NOP10 PE=1 SV=1	1	6	69	6.6356	58	88171000	85465000	2297000	409370	0	183450000	38088000	0	0
P53914	22	22	UPF0202 protein KRE33	KRE33	sp|P53914|NAT10_YEAST RNA cytidine acetyltransferase OS=Saccharomyces cerevisiae (strain ATCC 204508 / S288c) OX=559292 GN=KRE33 PE=1 SV=1	1	22	25	119.35	1056	3720800	3720800	0	0	0	180190000	0	0	0
P0CX42;P0CX41	11;11	11;11	60S ribosomal protein L23-B;60S ribosomal protein L23-A	RPL23B;RPL23A	sp|P0CX42|RL23B_YEAST 60S ribosomal protein L23-B OS=Saccharomyces cerevisiae (strain ATCC 204508 / S288c) OX=559292 GN=RPL23B PE=1 SV=1;sp|P0CX41|RL23A_YEAST 60S ribosomal protein L23-A OS=Saccharomyces cerevisiae (strain ATCC 204508 / S288c) OX=559292 GN	2	11	64.2	14.473	137	165850000	29493000	1587700	44536000	90232000	178030000	69762000	203200000	421450000
P07703	16	16	DNA-directed RNA polymerases I and III subunit RPAC1	RPC40	sp|P07703|RPAC1_YEAST DNA-directed RNA polymerases I and III subunit RPAC1 OS=Saccharomyces cerevisiae (strain ATCC 204508 / S288c) OX=559292 GN=RPC40 PE=1 SV=1	1	16	50.4	37.686	335	19389000	10984000	388020	3793600	4224000	175180000	34494000	49054000	51365000
P37838	23	23	Nucleolar protein 4	NOP4	sp|P37838|NOP4_YEAST Nucleolar protein 4 OS=Saccharomyces cerevisiae (strain ATCC 204508 / S288c) OX=559292 GN=NOP4 PE=1 SV=1	1	23	33.9	77.824	685	5032600	4999200	0	33397	0	174970000	0	0	0
Q3E7Y3;P0C0W1	9;8	9;8	40S ribosomal protein S22-B;40S ribosomal protein S22-A	RPS22B;RPS22A	sp|Q3E7Y3|RS22B_YEAST 40S ribosomal protein S22-B OS=Saccharomyces cerevisiae (strain ATCC 204508 / S288c) OX=559292 GN=RPS22B PE=1 SV=3;sp|P0C0W1|RS22A_YEAST 40S ribosomal protein S22-A OS=Saccharomyces cerevisiae (strain ATCC 204508 / S288c) OX=559292 GN	2	9	60	14.626	130	94317000	24636000	0	46990000	22690000	172730000	0	246840000	100780000
P35999	3	3	Mitochondrial intermediate peptidase	2001-10-01	sp|P35999|PMIP_YEAST Mitochondrial intermediate peptidase OS=Saccharomyces cerevisiae (strain ATCC 204508 / S288c) OX=559292 GN=OCT1 PE=1 SV=2	1	3	4.8	88.182	772	8644800	3910400	0	0	4734400	172060000	0	0	0
P0CX40;P0CX39	10;10	10;10	40S ribosomal protein S8-B;40S ribosomal protein S8-A	RPS8B;RPS8A	sp|P0CX40|RS8B_YEAST 40S ribosomal protein S8-B OS=Saccharomyces cerevisiae (strain ATCC 204508 / S288c) OX=559292 GN=RPS8B PE=1 SV=1;sp|P0CX39|RS8A_YEAST 40S ribosomal protein S8-A OS=Saccharomyces cerevisiae (strain ATCC 204508 / S288c) OX=559292 GN=RPS8	2	10	48	22.489	200	124510000	19005000	210540	59689000	45607000	171140000	0	367270000	249680000
P21304	18	18	Periodic tryptophan protein 1	PWP1	sp|P21304|PWP1_YEAST Periodic tryptophan protein 1 OS=Saccharomyces cerevisiae (strain ATCC 204508 / S288c) OX=559292 GN=PWP1 PE=1 SV=1	1	18	34.4	63.803	576	6624000	6088900	70571	397990	66580	169840000	8396800	7596900	0
P00925	36	23	Enolase 2	ENO2	sp|P00925|ENO2_YEAST Enolase 2 OS=Saccharomyces cerevisiae (strain ATCC 204508 / S288c) OX=559292 GN=ENO2 PE=1 SV=2	1	36	61.8	46.914	437	1119600000	6982400	643430	610140000	501870000	168030000	45181000	8686800000	6377700000
P38779	16	16	Proteasome-interacting protein CIC1	CIC1	sp|P38779|CIC1_YEAST Proteasome-interacting protein CIC1 OS=Saccharomyces cerevisiae (strain ATCC 204508 / S288c) OX=559292 GN=CIC1 PE=1 SV=1	1	16	46	42.529	376	8139700	7918900	51326	169460	0	166300000	0	0	0
Q04660	22	22	Ribosome biogenesis protein ERB1	ERB1	sp|Q04660|ERB1_YEAST Ribosome biogenesis protein ERB1 OS=Saccharomyces cerevisiae (strain ATCC 204508 / S288c) OX=559292 GN=ERB1 PE=1 SV=1	1	22	33.7	91.704	807	4668500	4668500	0	0	0	163400000	0	0	0
P16521	51	40	Elongation factor 3A	YEF3	sp|P16521|EF3A_YEAST Elongation factor 3A OS=Saccharomyces cerevisiae (strain ATCC 204508 / S288c) OX=559292 GN=YEF3 PE=1 SV=4	1	51	48.7	115.94	1044	50912000	2396700	87174	27457000	20971000	160560000	15830000	916470000	655080000
P38284	15	15	Increased copper sensitivity protein 2	ICS2	sp|P38284|ICS2_YEAST Increased copper sensitivity protein 2 OS=Saccharomyces cerevisiae (strain ATCC 204508 / S288c) OX=559292 GN=ICS2 PE=1 SV=2	1	15	72.5	28.771	255	9281400	9281400	0	0	0	157780000	0	0	0
P10591	46	9	Heat shock protein SSA1	SSA1	sp|P10591|HSP71_YEAST Heat shock protein SSA1 OS=Saccharomyces cerevisiae (strain ATCC 204508 / S288c) OX=559292 GN=SSA1 PE=1 SV=4	1	46	62.9	69.656	642	24832000	6353600	1439400	7004900	10034000	153590000	161150000	139190000	187140000
P40150	47	3	Heat shock protein SSB2	SSB2	sp|P40150|SSB2_YEAST Ribosome-associated molecular chaperone SSB2 OS=Saccharomyces cerevisiae (strain ATCC 204508 / S288c) OX=559292 GN=SSB2 PE=1 SV=2	1	47	59.9	66.594	613	18018000	4954300	942450	6624000	5497500	150960000	92534000	156580000	115250000
P06168	17	17	Ketol-acid reductoisomerase, mitochondrial	ILV5	sp|P06168|ILV5_YEAST Ketol-acid reductoisomerase, mitochondrial OS=Saccharomyces cerevisiae (strain ATCC 204508 / S288c) OX=559292 GN=ILV5 PE=1 SV=1	1	17	47.3	44.368	395	58991000	7036400	482600	28487000	22985000	150600000	43939000	417880000	268240000
Q12220	26	26	U3 small nucleolar RNA-associated protein 12	DIP2	sp|Q12220|UTP12_YEAST U3 small nucleolar RNA-associated protein 12 OS=Saccharomyces cerevisiae (strain ATCC 204508 / S288c) OX=559292 GN=DIP2 PE=1 SV=1	1	26	33.1	106.34	943	2918300	2918300	0	0	0	148830000	0	0	0
P38882	17	17	U3 small nucleolar RNA-associated protein 9	UTP9	sp|P38882|UTP9_YEAST U3 small nucleolar RNA-associated protein 9 OS=Saccharomyces cerevisiae (strain ATCC 204508 / S288c) OX=559292 GN=UTP9 PE=1 SV=1	1	17	35.3	65.271	575	5119100	5119100	0	0	0	148460000	0	0	0
P07259	76	74	Protein URA2;Glutamine-dependent carbamoyl-phosphate synthase;Aspartate carbamoyltransferase	URA2	sp|P07259|PYR1_YEAST Protein URA2 OS=Saccharomyces cerevisiae (strain ATCC 204508 / S288c) OX=559292 GN=URA2 PE=1 SV=5	1	76	39.9	245.04	2214	7695000	901860	21034	2624700	4147500	145390000	9059000	262140000	315670000
P0CX36;P0CX35	17;17	17;17	40S ribosomal protein S4-B;40S ribosomal protein S4-A	RPS4B;RPS4A	sp|P0CX36|RS4B_YEAST 40S ribosomal protein S4-B OS=Saccharomyces cerevisiae (strain ATCC 204508 / S288c) OX=559292 GN=RPS4B PE=1 SV=1;sp|P0CX35|RS4A_YEAST 40S ribosomal protein S4-A OS=Saccharomyces cerevisiae (strain ATCC 204508 / S288c) OX=559292 GN=RPS4	2	17	55.2	29.41	261	32086000	7101300	0	14794000	10191000	143910000	0	171940000	100550000
P16474	19	16	78 kDa glucose-regulated protein homolog	KAR2	sp|P16474|BIP_YEAST Endoplasmic reticulum chaperone BiP OS=Saccharomyces cerevisiae (strain ATCC 204508 / S288c) OX=559292 GN=KAR2 PE=1 SV=1	1	19	29.3	74.467	682	8186700	4637200	900440	2099200	549890	141220000	110040000	38097000	29044000
P05759;P0CH09;P0CH08;P0CG63	9;5;5;5	9;5;5;5	Ubiquitin-40S ribosomal protein S31;Ubiquitin;40S ribosomal protein S31;Ubiquitin-60S ribosomal protein L40;Ubiquitin;60S ribosomal protein L40;Polyubiquitin;Ubiquitin	RPS31;RPL40B;RPL40A;UBI4	sp|P05759|RS31_YEAST Ubiquitin-40S ribosomal protein S31 OS=Saccharomyces cerevisiae (strain ATCC 204508 / S288c) OX=559292 GN=RPS31 PE=1 SV=3;sp|P0CH09|RL40B_YEAST Ubiquitin-60S ribosomal protein L40 OS=Saccharomyces cerevisiae (strain ATCC 204508 / S288c	4	9	52.6	17.216	152	99322000	21808000	2800700	32452000	42262000	136150000	65816000	142570000	174420000
Q08287	16	16	60S ribosome subunit biogenesis protein NOP8	NOP8	sp|Q08287|NOP8_YEAST 60S ribosome subunit biogenesis protein NOP8 OS=Saccharomyces cerevisiae (strain ATCC 204508 / S288c) OX=559292 GN=NOP8 PE=1 SV=1	1	16	46.1	56.965	484	5428000	5428000	0	0	0	135700000	0	0	0
Q3E757;P0C0W9	10;10	10;10	60S ribosomal protein L11-B;60S ribosomal protein L11-A	RPL11B;RPL11A	sp|Q3E757|RL11B_YEAST 60S ribosomal protein L11-B OS=Saccharomyces cerevisiae (strain ATCC 204508 / S288c) OX=559292 GN=RPL11B PE=1 SV=3;sp|P0C0W9|RL11A_YEAST 60S ribosomal protein L11-A OS=Saccharomyces cerevisiae (strain ATCC 204508 / S288c) OX=559292 GN	2	10	39.7	19.749	174	123050000	20197000	1490500	64097000	37266000	134990000	48728000	491230000	245250000
P47083	23	23	U3 small nucleolar RNA-associated protein MPP10	MPP10	sp|P47083|MPP10_YEAST U3 small nucleolar RNA-associated protein MPP10 OS=Saccharomyces cerevisiae (strain ATCC 204508 / S288c) OX=559292 GN=MPP10 PE=1 SV=1	1	23	42.7	66.952	593	4768400	4768400	0	0	0	133510000	0	0	0
Q3E792;P0C0T4	7;7	7;7	40S ribosomal protein S25-A;40S ribosomal protein S25-B	RPS25A;RPS25B	sp|Q3E792|RS25A_YEAST 40S ribosomal protein S25-A OS=Saccharomyces cerevisiae (strain ATCC 204508 / S288c) OX=559292 GN=RPS25A PE=1 SV=1;sp|P0C0T4|RS25B_YEAST 40S ribosomal protein S25-B OS=Saccharomyces cerevisiae (strain ATCC 204508 / S288c) OX=559292 GN	2	7	44.4	12.039	108	152400000	31959000	0	63267000	57176000	132090000	0	201350000	156300000
P33201	11	11	Ribosome assembly factor MRT4	MRT4	sp|P33201|MRT4_YEAST Ribosome assembly factor MRT4 OS=Saccharomyces cerevisiae (strain ATCC 204508 / S288c) OX=559292 GN=MRT4 PE=1 SV=1	1	11	44.1	27.058	236	16108000	11489000	0	3176800	1441400	131650000	0	28805000	19884000
P05738	9	2	60S ribosomal protein L9-A	RPL9A	sp|P05738|RL9A_YEAST 60S ribosomal protein L9-A OS=Saccharomyces cerevisiae (strain ATCC 204508 / S288c) OX=559292 GN=RPL9A PE=1 SV=2	1	9	43.5	21.569	191	88631000	10618000	247060	50344000	27422000	128710000	0	342200000	160470000
P0CX24;P0CX23	13;13	13;13	60S ribosomal protein L20-B;60S ribosomal protein L20-A	RPL20B;RPL20A	sp|P0CX24|RL20B_YEAST 60S ribosomal protein L20-B OS=Saccharomyces cerevisiae (strain ATCC 204508 / S288c) OX=559292 GN=RPL20B PE=1 SV=1;sp|P0CX23|RL20A_YEAST 60S ribosomal protein L20-A OS=Saccharomyces cerevisiae (strain ATCC 204508 / S288c) OX=559292 GN	2	13	53.5	20.437	172	88683000	13231000	0	54548000	20903000	126590000	0	288210000	133170000
P38013	9	9	Peroxiredoxin type-2	AHP1	sp|P38013|AHP1_YEAST Peroxiredoxin AHP1 OS=Saccharomyces cerevisiae (strain ATCC 204508 / S288c) OX=559292 GN=AHP1 PE=1 SV=4	1	9	55.1	19.114	176	99767000	14504000	5665200	36539000	43058000	124820000	253680000	216960000	217500000
P53941	15	15	U3 small nucleolar ribonucleoprotein protein IMP4	IMP4	sp|P53941|IMP4_YEAST U3 small nucleolar ribonucleoprotein protein IMP4 OS=Saccharomyces cerevisiae (strain ATCC 204508 / S288c) OX=559292 GN=IMP4 PE=1 SV=1	1	15	40.3	33.482	290	7768400	7768400	0	0	0	124290000	0	0	0
Q07897	14	14	Protein CMS1	CMS1	sp|Q07897|CMS1_YEAST Protein CMS1 OS=Saccharomyces cerevisiae (strain ATCC 204508 / S288c) OX=559292 GN=CMS1 PE=1 SV=1	1	14	44.3	33.394	291	8025600	7315000	0	200680	509870	124240000	0	0	6205300
P41805	11	11	60S ribosomal protein L10	RPL10	sp|P41805|RL10_YEAST 60S ribosomal protein L10 OS=Saccharomyces cerevisiae (strain ATCC 204508 / S288c) OX=559292 GN=RPL10 PE=1 SV=1	1	11	40.7	25.361	221	48529000	10549000	129480	22885000	14965000	121470000	0	179420000	115260000
P10664	17	2	60S ribosomal protein L4-A	RPL4A	sp|P10664|RL4A_YEAST 60S ribosomal protein L4-A OS=Saccharomyces cerevisiae (strain ATCC 204508 / S288c) OX=559292 GN=RPL4A PE=1 SV=4	1	17	53.6	39.092	362	56564000	6443600	515440	31057000	18549000	120610000	40438000	413590000	228690000
P26786	14	8	40S ribosomal protein S7-A	RPS7A	sp|P26786|RS7A_YEAST 40S ribosomal protein S7-A OS=Saccharomyces cerevisiae (strain ATCC 204508 / S288c) OX=559292 GN=RPS7A PE=1 SV=4	1	14	52.6	21.622	190	45158000	10906000	0	20622000	13630000	118870000	0	175850000	110960000
P33750	16	16	Protein SOF1	SOF1	sp|P33750|DCA13_YEAST Protein SOF1 OS=Saccharomyces cerevisiae (strain ATCC 204508 / S288c) OX=559292 GN=SOF1 PE=1 SV=1	1	16	38.7	56.788	489	4217700	4217700	0	0	0	118100000	0	0	0
P32657	30	30	Chromo domain-containing protein 1	CHD1	sp|P32657|CHD1_YEAST Chromo domain-containing protein 1 OS=Saccharomyces cerevisiae (strain ATCC 204508 / S288c) OX=559292 GN=CHD1 PE=1 SV=1	1	30	25.6	168.24	1468	1574600	1574600	0	0	0	117460000	0	0	0
P05030;P19657	27;19	27;19	Plasma membrane ATPase 1;Plasma membrane ATPase 2	PMA1;PMA2	sp|P05030|PMA1_YEAST Plasma membrane ATPase 1 OS=Saccharomyces cerevisiae (strain ATCC 204508 / S288c) OX=559292 GN=PMA1 PE=1 SV=2;sp|P19657|PMA2_YEAST Plasma membrane ATPase 2 OS=Saccharomyces cerevisiae (strain ATCC 204508 / S288c) OX=559292 GN=PMA2 PE=1	2	27	29	99.618	918	17696000	4142300	613460	2982600	9957200	115030000	82631000	74374000	176650000
Q02486	10	10	ARS-binding factor 2, mitochondrial	ABF2	sp|Q02486|ABF2_YEAST ARS-binding factor 2, mitochondrial OS=Saccharomyces cerevisiae (strain ATCC 204508 / S288c) OX=559292 GN=ABF2 PE=1 SV=1	1	10	54.1	21.561	183	10565000	10285000	0	0	279650	113140000	0	0	0
P47108	21	21	Nucleolar pre-ribosomal-associated protein 2	URB2	sp|P47108|URB2_YEAST Nucleolar pre-ribosomal-associated protein 2 OS=Saccharomyces cerevisiae (strain ATCC 204508 / S288c) OX=559292 GN=URB2 PE=1 SV=1	1	21	18.7	135.12	1174	1786800	1786800	0	0	0	112570000	0	0	0
P11076	13	4	ADP-ribosylation factor 1	ARF1	sp|P11076|ARF1_YEAST ADP-ribosylation factor 1 OS=Saccharomyces cerevisiae (strain ATCC 204508 / S288c) OX=559292 GN=ARF1 PE=1 SV=3	1	13	64.1	20.529	181	153770000	9599600	3363300	64376000	76431000	110920000	202010000	469090000	463490000
P40362	8	8	U3 small nucleolar RNA-associated protein 18	UTP18	sp|P40362|UTP18_YEAST U3 small nucleolar RNA-associated protein 18 OS=Saccharomyces cerevisiae (strain ATCC 204508 / S288c) OX=559292 GN=UTP18 PE=1 SV=1	1	8	21.2	66.423	594	5681600	5681600	0	0	0	107950000	0	0	0
Q08096	9	9	RNA 3-terminal phosphate cyclase-like protein	RCL1	sp|Q08096|RCL1_YEAST RNA 3-terminal phosphate cyclase-like protein OS=Saccharomyces cerevisiae (strain ATCC 204508 / S288c) OX=559292 GN=RCL1 PE=1 SV=1	1	9	28.6	40.17	367	4886100	4886100	0	0	0	107490000	0	0	0
P32481	21	21	Eukaryotic translation initiation factor 2 subunit gamma	GCD11	sp|P32481|IF2G_YEAST Eukaryotic translation initiation factor 2 subunit gamma OS=Saccharomyces cerevisiae (strain ATCC 204508 / S288c) OX=559292 GN=GCD11 PE=1 SV=1	1	21	48.2	57.865	527	15246000	4229500	0	4239800	6777200	105570000	0	103970000	95894000
P21827	11	11	Guanine nucleotide exchange factor SRM1	SRM1	sp|P21827|RCC1_YEAST Guanine nucleotide exchange factor SRM1 OS=Saccharomyces cerevisiae (strain ATCC 204508 / S288c) OX=559292 GN=SRM1 PE=1 SV=1	1	11	25.9	53.013	482	5527000	5527000	0	0	0	105010000	0	0	0
Q04177	11	11	U3 small nucleolar RNA-associated protein 5	UTP5	sp|Q04177|UTP5_YEAST U3 small nucleolar RNA-associated protein 5 OS=Saccharomyces cerevisiae (strain ATCC 204508 / S288c) OX=559292 GN=UTP5 PE=1 SV=1	1	11	20.7	72.001	643	4467700	4321400	0	0	146360	103710000	0	0	2466600
P48234	17	17	Ribosome biogenesis protein ENP2	ENP2	sp|P48234|NOL10_YEAST Ribosome biogenesis protein ENP2 OS=Saccharomyces cerevisiae (strain ATCC 204508 / S288c) OX=559292 GN=ENP2 PE=1 SV=2	1	17	24	81.733	707	3220200	3220200	0	0	0	103050000	0	0	0
P0CX48;P0CX47	10;10	10;10	40S ribosomal protein S11-B;40S ribosomal protein S11-A	RPS11B;RPS11A	sp|P0CX48|RS11B_YEAST 40S ribosomal protein S11-B OS=Saccharomyces cerevisiae (strain ATCC 204508 / S288c) OX=559292 GN=RPS11B PE=1 SV=1;sp|P0CX47|RS11A_YEAST 40S ribosomal protein S11-A OS=Saccharomyces cerevisiae (strain ATCC 204508 / S288c) OX=559292 GN	2	10	51.3	17.749	156	56972000	9622000	0	27660000	19690000	101020000	0	219710000	133780000
P53883	14	14	Nucleolar protein 13	NOP13	sp|P53883|NOP13_YEAST Nucleolar protein 13 OS=Saccharomyces cerevisiae (strain ATCC 204508 / S288c) OX=559292 GN=NOP13 PE=1 SV=2	1	14	35.2	45.609	403	4260800	4187000	0	73801	0	100490000	0	0	0
P32835;P32836	9;8	9;8	GTP-binding nuclear protein GSP1/CNR1;GTP-binding nuclear protein GSP2/CNR2	GSP1;GSP2	sp|P32835|GSP1_YEAST GTP-binding nuclear protein GSP1/CNR1 OS=Saccharomyces cerevisiae (strain ATCC 204508 / S288c) OX=559292 GN=GSP1 PE=1 SV=1;sp|P32836|GSP2_YEAST GTP-binding nuclear protein GSP2/CNR2 OS=Saccharomyces cerevisiae (strain ATCC 204508 / S28	2	9	39.3	24.81	219	50062000	8808800	1024400	15292000	24937000	99058000	51971000	125510000	175330000
P39079	12	12	T-complex protein 1 subunit zeta	CCT6	sp|P39079|TCPZ_YEAST T-complex protein 1 subunit zeta OS=Saccharomyces cerevisiae (strain ATCC 204508 / S288c) OX=559292 GN=CCT6 PE=1 SV=1	1	12	26.4	59.923	546	7260700	4609700	0	1096800	1554200	98477000	0	24594000	27705000
P25491	21	21	Mitochondrial protein import protein MAS5	YDJ1	sp|P25491|MAS5_YEAST Mitochondrial protein import protein MAS5 OS=Saccharomyces cerevisiae (strain ATCC 204508 / S288c) OX=559292 GN=YDJ1 PE=1 SV=1	1	21	48.9	44.67	409	31718000	7030900	2147400	12249000	10291000	98231000	162700000	116230000	98455000
P43601	14	14	Autophagy-related protein 18	ATG18	sp|P43601|ATG18_YEAST Autophagy-related protein 18 OS=Saccharomyces cerevisiae (strain ATCC 204508 / S288c) OX=559292 GN=ATG18 PE=1 SV=1	1	14	33	55.102	500	4848500	4848500	0	0	0	96970000	0	0	0
Q06631	17	17	Protein BFR2	BFR2	sp|Q06631|BFR2_YEAST Protein BFR2 OS=Saccharomyces cerevisiae (strain ATCC 204508 / S288c) OX=559292 GN=BFR2 PE=1 SV=1	1	17	40.8	61.202	534	3069000	3069000	0	0	0	95138000	0	0	0
P07342	21	21	Acetolactate synthase catalytic subunit, mitochondrial	ILV2	sp|P07342|ILVB_YEAST Acetolactate synthase catalytic subunit, mitochondrial OS=Saccharomyces cerevisiae (strain ATCC 204508 / S288c) OX=559292 GN=ILV2 PE=1 SV=1	1	21	36.5	74.936	687	18415000	2676900	597250	5352800	9788400	94837000	97898000	115430000	190940000
P07244	22	22	Bifunctional purine biosynthetic protein ADE5,7;Phosphoribosylamine--glycine ligase;Phosphoribosylformylglycinamidine cyclo-ligase	ADE5,7	sp|P07244|PUR2_YEAST Bifunctional purine biosynthetic protein ADE5,7 OS=Saccharomyces cerevisiae (strain ATCC 204508 / S288c) OX=559292 GN=ADE5,7 PE=1 SV=1	1	22	38.2	86.067	802	11592000	2482900	360780	5596300	3151800	94419000	66027000	156990000	91173000
P00950	23	23	Phosphoglycerate mutase 1	GPM1	sp|P00950|PMG1_YEAST Phosphoglycerate mutase 1 OS=Saccharomyces cerevisiae (strain ATCC 204508 / S288c) OX=559292 GN=GPM1 PE=1 SV=3	1	23	66.4	27.608	247	356510000	6591800	737440	174130000	175050000	94077000	37614000	1883600000	1560600000
P54115	32	32	Magnesium-activated aldehyde dehydrogenase, cytosolic	ALD6	sp|P54115|ALDH6_YEAST Magnesium-activated aldehyde dehydrogenase, cytosolic OS=Saccharomyces cerevisiae (strain ATCC 204508 / S288c) OX=559292 GN=ALD6 PE=1 SV=4	1	32	54.4	54.414	500	51764000	2167300	0	24633000	24964000	93980000	0	475540000	476350000
P32832	12	12	Chromatin structure-remodeling complex subunit RSC7	NPL6	sp|P32832|RSC7_YEAST Chromatin structure-remodeling complex subunit RSC7 OS=Saccharomyces cerevisiae (strain ATCC 204508 / S288c) OX=559292 GN=NPL6 PE=1 SV=1	1	12	38.4	49.65	435	3474300	3474300	0	0	0	93807000	0	0	0
P15108	50	10	ATP-dependent molecular chaperone HSC82	HSC82	sp|P15108|HSC82_YEAST ATP-dependent molecular chaperone HSC82 OS=Saccharomyces cerevisiae (strain ATCC 204508 / S288c) OX=559292 GN=HSC82 PE=1 SV=4	1	50	51.8	80.899	705	165720000	2530100	549390	61523000	101120000	93344000	45032000	1861100000	2455900000
P49167	6	6	60S ribosomal protein L38	RPL38	sp|P49167|RL38_YEAST 60S ribosomal protein L38 OS=Saccharomyces cerevisiae (strain ATCC 204508 / S288c) OX=559292 GN=RPL38 PE=1 SV=1	1	6	52.6	8.8264	78	145120000	35929000	902070	27745000	80544000	91727000	0	123410000	125940000
P32341	1	1	Vacuolar ATPase assembly integral membrane protein VPH2	VPH2	sp|P32341|VPH2_YEAST Vacuolar ATPase assembly integral membrane protein VPH2 OS=Saccharomyces cerevisiae (strain ATCC 204508 / S288c) OX=559292 GN=VPH2 PE=1 SV=1	1	1	9.3	25.286	215	11427000	11427000	0	0	0	91416000	0	0	0
Q07623	10	10	Nucleolar protein 6	NOP6	sp|Q07623|NOP6_YEAST Nucleolar protein 6 OS=Saccharomyces cerevisiae (strain ATCC 204508 / S288c) OX=559292 GN=NOP6 PE=1 SV=1	1	10	48.4	25.216	225	7912400	7569500	0	342860	0	90834000	0	3272700	0
P0CX32;P0CX31	11;11	11;11	40S ribosomal protein S24-B;40S ribosomal protein S24-A	RPS24B;RPS24A	sp|P0CX32|RS24B_YEAST 40S ribosomal protein S24-B OS=Saccharomyces cerevisiae (strain ATCC 204508 / S288c) OX=559292 GN=RPS24B PE=1 SV=1;sp|P0CX31|RS24A_YEAST 40S ribosomal protein S24-A OS=Saccharomyces cerevisiae (strain ATCC 204508 / S288c) OX=559292 GN	2	11	60.7	15.329	135	69327000	12815000	0	36135000	20378000	90608000	0	147170000	97432000
P04456	10	10	60S ribosomal protein L25	RPL25	sp|P04456|RL25_YEAST 60S ribosomal protein L25 OS=Saccharomyces cerevisiae (strain ATCC 204508 / S288c) OX=559292 GN=RPL25 PE=1 SV=4	1	10	53.5	15.757	142	155690000	15639000	3317000	87258000	49473000	89629000	67777000	301160000	131330000
P05737;Q12213	14;13	14;13	60S ribosomal protein L7-A;60S ribosomal protein L7-B	RPL7A;RPL7B	sp|P05737|RL7A_YEAST 60S ribosomal protein L7-A OS=Saccharomyces cerevisiae (strain ATCC 204508 / S288c) OX=559292 GN=RPL7A PE=1 SV=3;sp|Q12213|RL7B_YEAST 60S ribosomal protein L7-B OS=Saccharomyces cerevisiae (strain ATCC 204508 / S288c) OX=559292 GN=RPL7	2	14	51.6	27.638	244	34267000	6997500	0	18047000	9223100	88179000	0	156620000	89151000
P25379	15	15	Catabolic L-serine/threonine dehydratase;L-serine dehydratase;L-threonine dehydratase	CHA1	sp|P25379|STDH_YEAST Catabolic L-serine/threonine dehydratase OS=Saccharomyces cerevisiae (strain ATCC 204508 / S288c) OX=559292 GN=CHA1 PE=1 SV=2	1	15	58.3	39.301	360	26391000	3729300	0	4579200	18083000	87799000	0	75832000	226650000
P25605	12	12	Acetolactate synthase small subunit, mitochondrial	ILV6	sp|P25605|ILV6_YEAST Acetolactate synthase small subunit, mitochondrial OS=Saccharomyces cerevisiae (strain ATCC 204508 / S288c) OX=559292 GN=ILV6 PE=1 SV=2	1	12	51.8	33.986	309	19311000	7182300	2797100	4101800	5230100	87199000	147230000	57822000	66560000
P61830	3	3	Histone H3	HHT1	sp|P61830|H3_YEAST Histone H3 OS=Saccharomyces cerevisiae (strain ATCC 204508 / S288c) OX=559292 GN=HHT1 PE=1 SV=2	1	3	19.9	15.356	136	22097000	21734000	363660	0	0	86935000	0	0	0
P0CX52;P0CX51	11;11	11;11	40S ribosomal protein S16-B;40S ribosomal protein S16-A	RPS16B;RPS16A	sp|P0CX52|RS16B_YEAST 40S ribosomal protein S16-B OS=Saccharomyces cerevisiae (strain ATCC 204508 / S288c) OX=559292 GN=RPS16B PE=1 SV=1;sp|P0CX51|RS16A_YEAST 40S ribosomal protein S16-A OS=Saccharomyces cerevisiae (strain ATCC 204508 / S288c) OX=559292 GN	2	11	57.3	15.847	143	56039000	8948900	1009400	24642000	21439000	86458000	35831000	199990000	146910000
P14126	17	17	60S ribosomal protein L3	RPL3	sp|P14126|RL3_YEAST 60S ribosomal protein L3 OS=Saccharomyces cerevisiae (strain ATCC 204508 / S288c) OX=559292 GN=RPL3 PE=1 SV=4	1	17	43.7	43.757	387	25294000	2441100	62653	15775000	7014700	85533000	0	194010000	108970000
Q04347	13	13	Bud site selection protein 22	BUD22	sp|Q04347|BUD22_YEAST Bud site selection protein 22 OS=Saccharomyces cerevisiae (strain ATCC 204508 / S288c) OX=559292 GN=BUD22 PE=1 SV=1	1	13	28.5	60.053	519	3875200	3875200	0	0	0	85255000	0	0	0
Q04373	17	17	Pumilio homology domain family member 6	PUF6	sp|Q04373|PUF6_YEAST Pumilio homology domain family member 6 OS=Saccharomyces cerevisiae (strain ATCC 204508 / S288c) OX=559292 GN=PUF6 PE=1 SV=1	1	17	27.4	75.105	656	3037700	3037700	0	0	0	85055000	0	0	0
P47100;Q12141	53;51	0;0	Transposon Ty1-JR2 Gag-Pol polyprotein;Capsid protein;Ty1 protease;Integrase;Reverse transcriptase/ribonuclease H;Transposon Ty1-GR1 Gag-Pol polyprotein;Capsid protein;Ty1 protease;Integrase;Reverse transcriptase/ribonuclease H	TY1B-JR2;TY1B-GR1	sp|P47100|YJ12B_YEAST Transposon Ty1-JR2 Gag-Pol polyprotein OS=Saccharomyces cerevisiae (strain ATCC 204508 / S288c) OX=559292 GN=TY1B-JR2 PE=3 SV=3;sp|Q12141|YG11B_YEAST Transposon Ty1-GR1 Gag-Pol polyprotein OS=Saccharomyces cerevisiae (strain ATCC 2045	2	53	40.4	198.62	1755	3021500	1830400	0	211130	980000	83215000	0	0	36873000
P40991	13	13	25S rRNA (cytosine(2870)-C(5))-methyltransferase	NOP2	sp|P40991|NOP2_YEAST 25S rRNA (cytosine(2870)-C(5))-methyltransferase OS=Saccharomyces cerevisiae (strain ATCC 204508 / S288c) OX=559292 GN=NOP2 PE=1 SV=1	1	13	28.3	69.811	618	3222400	3222400	0	0	0	83054000	0	0	0
P48589	7	7	40S ribosomal protein S12	RPS12	sp|P48589|RS12_YEAST 40S ribosomal protein S12 OS=Saccharomyces cerevisiae (strain ATCC 204508 / S288c) OX=559292 GN=RPS12 PE=1 SV=1	1	7	35.7	15.471	143	110670000	10198000	1616600	45618000	53241000	82496000	56904000	227740000	257110000
P28274;P38627	27;2	27;2	CTP synthase 1	URA7	sp|P28274|URA7_YEAST CTP synthase 1 OS=Saccharomyces cerevisiae (strain ATCC 204508 / S288c) OX=559292 GN=URA7 PE=1 SV=2	2	27	48.7	64.71	579	12478000	2405100	233010	5053500	4786800	78609000	24453000	107540000	97434000
P47006	5	5	DNA-directed RNA polymerase I subunit RPA34	RPA34	sp|P47006|RPA34_YEAST DNA-directed RNA polymerase I subunit RPA34 OS=Saccharomyces cerevisiae (strain ATCC 204508 / S288c) OX=559292 GN=RPA34 PE=1 SV=1	1	5	23.6	26.875	233	7060200	7060200	0	0	0	77663000	0	0	0
P32473	12	12	Pyruvate dehydrogenase E1 component subunit beta, mitochondrial	PDB1	sp|P32473|ODPB_YEAST Pyruvate dehydrogenase E1 component subunit beta, mitochondrial OS=Saccharomyces cerevisiae (strain ATCC 204508 / S288c) OX=559292 GN=PDB1 PE=1 SV=2	1	12	38.5	40.053	366	12700000	4776300	1833200	3987500	2102900	76149000	105490000	37647000	27783000
P0CX38;P0CX37	15;15	15;15	40S ribosomal protein S6-B;40S ribosomal protein S6-A	RPS6B;RPS6A	sp|P0CX38|RS6B_YEAST 40S ribosomal protein S6-B OS=Saccharomyces cerevisiae (strain ATCC 204508 / S288c) OX=559292 GN=RPS6B PE=1 SV=1;sp|P0CX37|RS6A_YEAST 40S ribosomal protein S6-A OS=Saccharomyces cerevisiae (strain ATCC 204508 / S288c) OX=559292 GN=RPS6	2	15	44.9	26.996	236	56628000	11697000	625890	27770000	16534000	75583000	20331000	180790000	102910000
Q02326	14	6	60S ribosomal protein L6-A	RPL6A	sp|Q02326|RL6A_YEAST 60S ribosomal protein L6-A OS=Saccharomyces cerevisiae (strain ATCC 204508 / S288c) OX=559292 GN=RPL6A PE=1 SV=2	1	14	67.6	19.961	176	35621000	7651000	525470	18349000	9095600	75460000	24192000	141220000	62714000
P16387	20	20	Pyruvate dehydrogenase E1 component subunit alpha, mitochondrial	PDA1	sp|P16387|ODPA_YEAST Pyruvate dehydrogenase E1 component subunit alpha, mitochondrial OS=Saccharomyces cerevisiae (strain ATCC 204508 / S288c) OX=559292 GN=PDA1 PE=1 SV=2	1	20	40	46.343	420	7028000	3720200	444600	1456000	1407200	75178000	60248000	29158000	25888000
P20448	15	15	ATP-dependent RNA helicase HCA4	HCA4	sp|P20448|DBP4_YEAST ATP-dependent RNA helicase HCA4 OS=Saccharomyces cerevisiae (strain ATCC 204508 / S288c) OX=559292 GN=HCA4 PE=1 SV=2	1	15	24.5	87.192	770	2043800	2043800	0	0	0	73577000	0	0	0
P20484	12	12	Protein MAK11	MAK11	sp|P20484|MAK11_YEAST Protein MAK11 OS=Saccharomyces cerevisiae (strain ATCC 204508 / S288c) OX=559292 GN=MAK11 PE=1 SV=2	1	12	33.6	47.29	414	3502500	3502500	0	0	0	73552000	0	0	0
Q01560	8	8	Nucleolar protein 3	NPL3	sp|Q01560|NOP3_YEAST Nucleolar protein 3 OS=Saccharomyces cerevisiae (strain ATCC 204508 / S288c) OX=559292 GN=NPL3 PE=1 SV=1	1	8	18.4	45.407	414	9708300	5317600	1086600	2317700	986390	72905000	130930000	40078000	18754000
P32380	13	13	Spindle pole body component 110	SPC110	sp|P32380|SP110_YEAST Spindle pole body component 110 OS=Saccharomyces cerevisiae (strain ATCC 204508 / S288c) OX=559292 GN=SPC110 PE=1 SV=1	1	13	18.3	111.78	944	2125500	1487000	0	287430	351080	72864000	0	0	0
P39744	17	17	Nucleolar complex protein 2	NOC2	sp|P39744|NOC2_YEAST Nucleolar complex protein 2 OS=Saccharomyces cerevisiae (strain ATCC 204508 / S288c) OX=559292 GN=NOC2 PE=1 SV=2	1	17	20.6	81.6	710	1764300	1764300	0	0	0	72336000	0	0	0
P12695	10	10	Dihydrolipoyllysine-residue acetyltransferase component of pyruvate dehydrogenase complex, mitochondrial	LAT1	sp|P12695|ODP2_YEAST Dihydrolipoyllysine-residue acetyltransferase component of pyruvate dehydrogenase complex, mitochondrial OS=Saccharomyces cerevisiae (strain ATCC 204508 / S288c) OX=559292 GN=LAT1 PE=1 SV=1	1	10	25.5	51.817	482	7899100	3658500	916500	1725800	1598200	69799000	93734000	27142000	20047000
P32495	4	4	H/ACA ribonucleoprotein complex subunit 2	NHP2	sp|P32495|NHP2_YEAST H/ACA ribonucleoprotein complex subunit NHP2 OS=Saccharomyces cerevisiae (strain ATCC 204508 / S288c) OX=559292 GN=NHP2 PE=1 SV=2	1	4	34	17.122	156	13694000	13694000	0	0	0	68469000	0	0	0
Q01080	9	9	DNA-directed RNA polymerase I subunit RPA49	RPA49	sp|Q01080|RPA49_YEAST DNA-directed RNA polymerase I subunit RPA49 OS=Saccharomyces cerevisiae (strain ATCC 204508 / S288c) OX=559292 GN=RPA49 PE=1 SV=2	1	9	26.5	46.65	415	3582600	3582600	0	0	0	68069000	0	0	0
Q12072	13	13	ISWI one complex protein 2	IOC2	sp|Q12072|IOC2_YEAST ISWI one complex protein 2 OS=Saccharomyces cerevisiae (strain ATCC 204508 / S288c) OX=559292 GN=IOC2 PE=1 SV=1	1	13	20.1	93.445	812	2507400	2507400	0	0	0	67699000	0	0	0
P38711;P35997	5;5	5;5	40S ribosomal protein S27-B;40S ribosomal protein S27-A	RPS27B;RPS27A	sp|P38711|RS27B_YEAST 40S ribosomal protein S27-B OS=Saccharomyces cerevisiae (strain ATCC 204508 / S288c) OX=559292 GN=RPS27B PE=1 SV=1;sp|P35997|RS27A_YEAST 40S ribosomal protein S27-A OS=Saccharomyces cerevisiae (strain ATCC 204508 / S288c) OX=559292 GN	2	5	47.6	8.8653	82	178040000	13366000	0	71623000	93049000	66565000	0	239910000	236250000
Q06287	9	9	Ribosomal RNA small subunit methyltransferase NEP1	EMG1	sp|Q06287|NEP1_YEAST Ribosomal RNA small subunit methyltransferase NEP1 OS=Saccharomyces cerevisiae (strain ATCC 204508 / S288c) OX=559292 GN=EMG1 PE=1 SV=1	1	9	48.8	27.895	252	4151100	4151100	0	0	0	66418000	0	0	0
P0CX85;P0CX84	9;9	9;9	60S ribosomal protein L35-B;60S ribosomal protein L35-A	RPL35B;RPL35A	sp|P0CX85|RL35B_YEAST 60S ribosomal protein L35-B OS=Saccharomyces cerevisiae (strain ATCC 204508 / S288c) OX=559292 GN=RPL35B PE=1 SV=1;sp|P0CX84|RL35A_YEAST 60S ribosomal protein L35-A OS=Saccharomyces cerevisiae (strain ATCC 204508 / S288c) OX=559292 GN	2	9	49.2	13.909	120	93280000	12681000	0	59783000	20816000	66254000	0	167420000	65740000
P38770	10	10	Nucleus export protein BRL1	BRL1	sp|P38770|BRL1_YEAST Nucleus export protein BRL1 OS=Saccharomyces cerevisiae (strain ATCC 204508 / S288c) OX=559292 GN=BRL1 PE=1 SV=1	1	10	27	53.385	471	2754800	2754800	0	0	0	66115000	0	0	0
Q12136	9	9	Something about silencing protein 10	SAS10	sp|Q12136|SAS10_YEAST Something about silencing protein 10 OS=Saccharomyces cerevisiae (strain ATCC 204508 / S288c) OX=559292 GN=SAS10 PE=1 SV=1	1	9	20.5	70.259	610	2538100	2538100	0	0	0	65989000	0	0	0
P04050	26	26	DNA-directed RNA polymerase II subunit RPB1	RPO21	sp|P04050|RPB1_YEAST DNA-directed RNA polymerase II subunit RPB1 OS=Saccharomyces cerevisiae (strain ATCC 204508 / S288c) OX=559292 GN=RPO21 PE=1 SV=2	1	26	18.5	191.61	1733	2306500	915410	0	362420	1028700	65507000	0	36131000	54372000
Q00684	7	7	Tyrosine-protein phosphatase CDC14	CDC14	sp|Q00684|CDC14_YEAST Tyrosine-protein phosphatase CDC14 OS=Saccharomyces cerevisiae (strain ATCC 204508 / S288c) OX=559292 GN=CDC14 PE=1 SV=2	1	7	15.8	61.906	551	2728000	2728000	0	0	0	65473000	0	0	0
P36105	11	2	60S ribosomal protein L14-A	RPL14A	sp|P36105|RL14A_YEAST 60S ribosomal protein L14-A OS=Saccharomyces cerevisiae (strain ATCC 204508 / S288c) OX=559292 GN=RPL14A PE=1 SV=1	1	11	43.5	15.167	138	58291000	9346800	532080	34049000	14363000	65427000	17389000	196420000	85480000
Q08492	8	8	Bud site selection protein 21	BUD21	sp|Q08492|BUD21_YEAST Bud site selection protein 21 OS=Saccharomyces cerevisiae (strain ATCC 204508 / S288c) OX=559292 GN=BUD21 PE=1 SV=1	1	8	43.5	24.385	214	5930800	5930800	0	0	0	65238000	0	0	0
P0CX46;P0CX45	9;9	9;9	60S ribosomal protein L2-B;60S ribosomal protein L2-A	RPL2B;RPL2A	sp|P0CX46|RL2B_YEAST 60S ribosomal protein L2-B OS=Saccharomyces cerevisiae (strain ATCC 204508 / S288c) OX=559292 GN=RPL2B PE=1 SV=1;sp|P0CX45|RL2A_YEAST 60S ribosomal protein L2-A OS=Saccharomyces cerevisiae (strain ATCC 204508 / S288c) OX=559292 GN=RPL2	2	9	39.8	27.408	254	24558000	4983200	0	11918000	7657400	64945000	0	98100000	55199000
Q06344	9	9	Pre-rRNA-processing protein ESF1	ESF1	sp|Q06344|ESF1_YEAST Pre-rRNA-processing protein ESF1 OS=Saccharomyces cerevisiae (strain ATCC 204508 / S288c) OX=559292 GN=ESF1 PE=1 SV=1	1	9	21.3	72.409	628	2160200	2160200	0	0	0	64805000	0	0	0
P14540	25	25	Fructose-bisphosphate aldolase	FBA1	sp|P14540|ALF_YEAST Fructose-bisphosphate aldolase OS=Saccharomyces cerevisiae (strain ATCC 204508 / S288c) OX=559292 GN=FBA1 PE=1 SV=3	1	25	64.6	39.62	359	710350000	3877600	1552700	430160000	274760000	64268000	84608000	5299500000	2904600000
Q3E705	9	9	rRNA-processing protein EFG1	EFG1	sp|Q3E705|EFG1P_YEAST rRNA-processing protein EFG1 OS=Saccharomyces cerevisiae (strain ATCC 204508 / S288c) OX=559292 GN=EFG1 PE=1 SV=2	1	9	42.1	27.121	233	5762800	5762800	0	0	0	63390000	0	0	0
P0C2H8	9	1	60S ribosomal protein L31-A	RPL31A	sp|P0C2H8|RL31A_YEAST 60S ribosomal protein L31-A OS=Saccharomyces cerevisiae (strain ATCC 204508 / S288c) OX=559292 GN=RPL31A PE=1 SV=1	1	9	64.6	12.953	113	53369000	7157100	0	31383000	14829000	60305000	0	164120000	73310000
P05756	7	7	40S ribosomal protein S13	RPS13	sp|P05756|RS13_YEAST 40S ribosomal protein S13 OS=Saccharomyces cerevisiae (strain ATCC 204508 / S288c) OX=559292 GN=RPS13 PE=1 SV=3	1	7	47	17.029	151	21853000	6828100	284120	9150200	5590400	59665000	12714000	63028000	35277000
P46990	7	1	60S ribosomal protein L17-B	RPL17B	sp|P46990|RL17B_YEAST 60S ribosomal protein L17-B OS=Saccharomyces cerevisiae (strain ATCC 204508 / S288c) OX=559292 GN=RPL17B PE=1 SV=2	1	7	43.5	20.551	184	84040000	5855400	168230	48832000	29184000	59226000	0	267450000	129680000
P26783	13	13	40S ribosomal protein S5	RPS5	sp|P26783|RS5_YEAST 40S ribosomal protein S5 OS=Saccharomyces cerevisiae (strain ATCC 204508 / S288c) OX=559292 GN=RPS5 PE=1 SV=3	1	13	36.9	25.038	225	19979000	5655500	169680	6981100	7172300	58492000	0	64185000	56021000
P02557	19	19	Tubulin beta chain	TUB2	sp|P02557|TBB_YEAST Tubulin beta chain OS=Saccharomyces cerevisiae (strain ATCC 204508 / S288c) OX=559292 GN=TUB2 PE=1 SV=2	1	19	42	50.922	457	54928000	3165600	831550	15188000	35744000	57894000	47914000	168400000	318490000
P38701	11	11	40S ribosomal protein S20	RPS20	sp|P38701|RS20_YEAST 40S ribosomal protein S20 OS=Saccharomyces cerevisiae (strain ATCC 204508 / S288c) OX=559292 GN=RPS20 PE=1 SV=3	1	11	55.4	13.907	121	220920000	4695100	973810	109140000	106120000	56810000	32372000	678010000	562790000
P53927	5	5	Ribosome biogenesis protein 15	NOP15	sp|P53927|NOP15_YEAST Ribosome biogenesis protein 15 OS=Saccharomyces cerevisiae (strain ATCC 204508 / S288c) OX=559292 GN=NOP15 PE=1 SV=1	1	5	19.1	25.447	220	7958400	7958400	0	0	0	55709000	0	0	0
P07251	23	23	ATP synthase subunit alpha, mitochondrial	ATP1	sp|P07251|ATPA_YEAST ATP synthase subunit alpha, mitochondrial OS=Saccharomyces cerevisiae (strain ATCC 204508 / S288c) OX=559292 GN=ATP1 PE=1 SV=5	1	23	42.2	58.607	545	9496200	1394100	51007	2610800	5440300	54241000	0	60419000	104080000
P50094	20	8	Inosine-5-monophosphate dehydrogenase 4	IMD4	sp|P50094|IMDH4_YEAST Inosine-5-monophosphate dehydrogenase 4 OS=Saccharomyces cerevisiae (strain ATCC 204508 / S288c) OX=559292 GN=IMD4 PE=1 SV=1	1	20	40.3	56.393	524	9422700	2473000	137860	4305900	2505900	53759000	0	62965000	40602000
P09734	16	11	Tubulin alpha-3 chain	TUB3	sp|P09734|TBA3_YEAST Tubulin alpha-3 chain OS=Saccharomyces cerevisiae (strain ATCC 204508 / S288c) OX=559292 GN=TUB3 PE=1 SV=1	1	16	40.7	49.693	445	33836000	2167900	813310	7915700	22939000	53658000	62642000	125320000	282610000
P41056	7	2	60S ribosomal protein L33-B	RPL33B	sp|P41056|RL33B_YEAST 60S ribosomal protein L33-B OS=Saccharomyces cerevisiae (strain ATCC 204508 / S288c) OX=559292 GN=RPL33B PE=1 SV=2	1	7	45.8	12.168	107	59714000	9521600	0	29618000	20574000	53483000	0	126630000	57536000
P19358	28	11	S-adenosylmethionine synthase 2	SAM2	sp|P19358|METK2_YEAST S-adenosylmethionine synthase 2 OS=Saccharomyces cerevisiae (strain ATCC 204508 / S288c) OX=559292 GN=SAM2 PE=1 SV=3	1	28	57	42.255	384	21549000	2060100	1636100	4865400	12987000	51027000	130200000	68735000	158450000
P38708	30	30	Putative proline--tRNA ligase YHR020W	YHR020W	sp|P38708|YHI0_YEAST Putative proline--tRNA ligase YHR020W OS=Saccharomyces cerevisiae (strain ATCC 204508 / S288c) OX=559292 GN=YHR020W PE=1 SV=1	1	30	56.1	77.385	688	11896000	1006600	0	6148900	4740400	51016000	0	176150000	127140000
Q08972	37	37	[NU+] prion formation protein 1	NEW1	sp|Q08972|NEW1_YEAST [NU+] prion formation protein 1 OS=Saccharomyces cerevisiae (strain ATCC 204508 / S288c) OX=559292 GN=NEW1 PE=1 SV=1	1	37	39.7	134.33	1196	5576200	511800	0	1539100	3525300	50471000	0	94476000	128810000
P26785	8	4	60S ribosomal protein L16-B	RPL16B	sp|P26785|RL16B_YEAST 60S ribosomal protein L16-B OS=Saccharomyces cerevisiae (strain ATCC 204508 / S288c) OX=559292 GN=RPL16B PE=1 SV=3	1	8	37.9	22.249	198	17318000	4213800	0	8417100	4687500	50400000	0	69130000	36680000
P53743	9	9	Pre-rRNA-processing protein ESF2	ESF2	sp|P53743|ESF2_YEAST Pre-rRNA-processing protein ESF2 OS=Saccharomyces cerevisiae (strain ATCC 204508 / S288c) OX=559292 GN=ESF2 PE=1 SV=1	1	9	30.4	36.407	316	3353300	3353300	0	0	0	50299000	0	0	0
P10962	7	7	Protein MAK16	MAK16	sp|P10962|MAK16_YEAST Protein MAK16 OS=Saccharomyces cerevisiae (strain ATCC 204508 / S288c) OX=559292 GN=MAK16 PE=1 SV=2	1	7	24.2	35.695	306	4171200	4171200	0	0	0	50055000	0	0	0
Q03124	6	6	Chromatin structure-remodeling complex subunit RSC9	RSC9	sp|Q03124|RSC9_YEAST Chromatin structure-remodeling complex subunit RSC9 OS=Saccharomyces cerevisiae (strain ATCC 204508 / S288c) OX=559292 GN=RSC9 PE=1 SV=1	1	6	13.4	65.217	581	1787500	1787500	0	0	0	50050000	0	0	0
P32899	8	8	U3 small nucleolar ribonucleoprotein protein IMP3	IMP3	sp|P32899|IMP3_YEAST U3 small nucleolar ribonucleoprotein protein IMP3 OS=Saccharomyces cerevisiae (strain ATCC 204508 / S288c) OX=559292 GN=IMP3 PE=1 SV=1	1	8	44.3	21.885	183	4185200	4185200	0	0	0	49698000	0	0	0
P47912;P39002	17;2	17;2	Long-chain-fatty-acid--CoA ligase 4	FAA4	sp|P47912|LCF4_YEAST Long-chain-fatty-acid--CoA ligase 4 OS=Saccharomyces cerevisiae (strain ATCC 204508 / S288c) OX=559292 GN=FAA4 PE=1 SV=1	2	17	29.3	77.266	694	5418800	1464100	0	647640	3307100	49046000	0	26700000	49001000
P38631;P40989;Q04952	13;9;1	13;9;1	1,3-beta-glucan synthase component FKS1;1,3-beta-glucan synthase component GSC2	FKS1;GSC2	sp|P38631|FKS1_YEAST 1,3-beta-glucan synthase component FKS1 OS=Saccharomyces cerevisiae (strain ATCC 204508 / S288c) OX=559292 GN=FKS1 PE=1 SV=2;sp|P40989|FKS2_YEAST 1,3-beta-glucan synthase component GSC2 OS=Saccharomyces cerevisiae (strain ATCC 204508 /	3	13	9.5	214.85	1876	735270	669830	22983	19321	23138	48898000	0	0	0
P40079	9	9	U3 small nucleolar ribonucleoprotein protein LCP5	LCP5	sp|P40079|LCP5_YEAST U3 small nucleolar ribonucleoprotein protein LCP5 OS=Saccharomyces cerevisiae (strain ATCC 204508 / S288c) OX=559292 GN=LCP5 PE=1 SV=1	1	9	34.7	40.794	357	3121700	3121700	0	0	0	48536000	0	0	0
P00830	17	17	ATP synthase subunit beta, mitochondrial	ATP2	sp|P00830|ATPB_YEAST ATP synthase subunit beta, mitochondrial OS=Saccharomyces cerevisiae (strain ATCC 204508 / S288c) OX=559292 GN=ATP2 PE=1 SV=2	1	17	41.7	54.793	511	8805700	1776000	213180	2051900	4764700	48349000	20977000	45254000	86672000
P05755;O13516	11;10	11;10	40S ribosomal protein S9-B;40S ribosomal protein S9-A	RPS9B;RPS9A	sp|P05755|RS9B_YEAST 40S ribosomal protein S9-B OS=Saccharomyces cerevisiae (strain ATCC 204508 / S288c) OX=559292 GN=RPS9B PE=1 SV=4;sp|O13516|RS9A_YEAST 40S ribosomal protein S9-A OS=Saccharomyces cerevisiae (strain ATCC 204508 / S288c) OX=559292 GN=RPS9	2	11	50.3	22.298	195	21561000	3073700	0	12578000	5909700	48283000	0	78452000	38825000
P25617	7	7	Uncharacterized protein YCR016W		sp|P25617|YCQ6_YEAST Uncharacterized protein YCR016W OS=Saccharomyces cerevisiae (strain ATCC 204508 / S288c) OX=559292 GN=YCR016W PE=1 SV=2	1	7	33.4	33.593	290	3988500	3428000	0	334750	225780	48089000	0	0	0
P53952	7	7	Uncharacterized protein YNL050C		sp|P53952|YNF0_YEAST Uncharacterized protein YNL050C OS=Saccharomyces cerevisiae (strain ATCC 204508 / S288c) OX=559292 GN=YNL050C PE=4 SV=1	1	7	30	31.437	270	3788100	3788100	0	0	0	45457000	0	0	0
Q02206	13	13	Chromatin structure-remodeling complex subunit RSC4	RSC4	sp|Q02206|RSC4_YEAST Chromatin structure-remodeling complex subunit RSC4 OS=Saccharomyces cerevisiae (strain ATCC 204508 / S288c) OX=559292 GN=RSC4 PE=1 SV=2	1	13	25.8	72.29	625	1316700	1316700	0	0	0	44769000	0	0	0
P37263	6	6	UPF0743 protein YCR087C-A		sp|P37263|YC16_YEAST UPF0743 protein YCR087C-A OS=Saccharomyces cerevisiae (strain ATCC 204508 / S288c) OX=559292 GN=YCR087C-A PE=1 SV=1	1	6	45.8	17.738	153	7644000	6778200	0	865780	0	44148000	0	8120200	0
P32597;P22082	13;1	13;1	Nuclear protein STH1/NPS1	STH1	sp|P32597|STH1_YEAST Nuclear protein STH1/NPS1 OS=Saccharomyces cerevisiae (strain ATCC 204508 / S288c) OX=559292 GN=STH1 PE=1 SV=1	2	13	11	156.74	1359	708210	708210	0	0	0	43909000	0	0	0
P53336	7	7	Putative methyltransferase YGR283C	YGR283C	sp|P53336|YG5X_YEAST Putative methyltransferase YGR283C OS=Saccharomyces cerevisiae (strain ATCC 204508 / S288c) OX=559292 GN=YGR283C PE=1 SV=1	1	7	28.2	38.546	341	2858900	2858900	0	0	0	42883000	0	0	0
P07281;P07280	6;6	6;6	40S ribosomal protein S19-B;40S ribosomal protein S19-A	RPS19B;RPS19A	sp|P07281|RS19B_YEAST 40S ribosomal protein S19-B OS=Saccharomyces cerevisiae (strain ATCC 204508 / S288c) OX=559292 GN=RPS19B PE=1 SV=2;sp|P07280|RS19A_YEAST 40S ribosomal protein S19-A OS=Saccharomyces cerevisiae (strain ATCC 204508 / S288c) OX=559292 GN	2	6	28.5	15.891	144	24726000	5008400	0	12280000	7438200	42666000	0	89320000	48010000
P53221	16	2	60S ribosomal protein L26-B	RPL26B	sp|P53221|RL26B_YEAST 60S ribosomal protein L26-B OS=Saccharomyces cerevisiae (strain ATCC 204508 / S288c) OX=559292 GN=RPL26B PE=1 SV=2	1	16	59.1	14.235	127	70728000	6192600	0	43239000	21297000	42020000	0	193080000	98153000
Q01855	4	4	40S ribosomal protein S15	RPS15	sp|Q01855|RS15_YEAST 40S ribosomal protein S15 OS=Saccharomyces cerevisiae (strain ATCC 204508 / S288c) OX=559292 GN=RPS15 PE=1 SV=1	1	4	38	16.002	142	38031000	5562800	0	19085000	13383000	41530000	0	87904000	58321000
Q08745;P46784	6;6	6;6	40S ribosomal protein S10-A;40S ribosomal protein S10-B	RPS10A;RPS10B	sp|Q08745|RS10A_YEAST 40S ribosomal protein S10-A OS=Saccharomyces cerevisiae (strain ATCC 204508 / S288c) OX=559292 GN=RPS10A PE=1 SV=1;sp|P46784|RS10B_YEAST 40S ribosomal protein S10-B OS=Saccharomyces cerevisiae (strain ATCC 204508 / S288c) OX=559292 GN	2	6	58.1	12.739	105	169550000	3357300	210110	75755000	90230000	40790000	0	294890000	299220000
Q02959	11	11	Histone deacetylase HOS3	HOS3	sp|Q02959|HOS3_YEAST Histone deacetylase HOS3 OS=Saccharomyces cerevisiae (strain ATCC 204508 / S288c) OX=559292 GN=HOS3 PE=1 SV=1	1	11	23	79.199	697	1214000	1214000	0	0	0	40061000	0	0	0
Q05123	8	8	Actin-like protein ARP9	ARP9	sp|Q05123|ARP9_YEAST Actin-like protein ARP9 OS=Saccharomyces cerevisiae (strain ATCC 204508 / S288c) OX=559292 GN=ARP9 PE=1 SV=1	1	8	17.1	53.074	467	2321800	1983400	0	95146	243260	38863000	0	0	6374500
P38011	18	18	Guanine nucleotide-binding protein subunit beta-like protein	ASC1	sp|P38011|GBLP_YEAST Guanine nucleotide-binding protein subunit beta-like protein OS=Saccharomyces cerevisiae (strain ATCC 204508 / S288c) OX=559292 GN=ASC1 PE=1 SV=4	1	18	56.1	34.805	319	117540000	1292900	0	65935000	50312000	38806000	0	743220000	499620000
P39015	10	10	Suppressor protein STM1	STM1	sp|P39015|STM1_YEAST Suppressor protein STM1 OS=Saccharomyces cerevisiae (strain ATCC 204508 / S288c) OX=559292 GN=STM1 PE=1 SV=3	1	10	47.6	29.995	273	24640000	1083900	0	15967000	7588700	37630000	0	114020000	77722000
P80428	8	8	Actin-related protein 4	ARP4	sp|P80428|ARP4_YEAST Actin-related protein 4 OS=Saccharomyces cerevisiae (strain ATCC 204508 / S288c) OX=559292 GN=ARP4 PE=1 SV=1	1	8	22.1	54.831	489	1499800	1499800	0	0	0	37494000	0	0	0
Q08962	8	8	60S ribosome subunit biogenesis protein NIP7	NIP7	sp|Q08962|NIP7_YEAST 60S ribosome subunit biogenesis protein NIP7 OS=Saccharomyces cerevisiae (strain ATCC 204508 / S288c) OX=559292 GN=NIP7 PE=1 SV=1	1	8	46.4	20.38	181	9918400	3184700	0	3232800	3500900	37064000	0	30782000	32245000
P40850	11	11	Protein MKT1	MKT1	sp|P40850|MKT1_YEAST Post-transcriptional regulator MKT1 OS=Saccharomyces cerevisiae (strain ATCC 204508 / S288c) OX=559292 GN=MKT1 PE=1 SV=2	1	11	15.1	94.493	830	2094700	1042200	0	184640	867910	36578000	0	11424000	23938000
P36144	8	8	Ribosome biogenesis protein UTP30	UTP30	sp|P36144|RL1D1_YEAST Ribosome biogenesis protein UTP30 OS=Saccharomyces cerevisiae (strain ATCC 204508 / S288c) OX=559292 GN=UTP30 PE=1 SV=1	1	8	28.5	31.615	274	3061600	2430600	0	631060	0	36459000	0	0	0
P25632	10	10	Chromatin structure-remodeling complex protein RSC6	RSC6	sp|P25632|RSC6_YEAST Chromatin structure-remodeling complex protein RSC6 OS=Saccharomyces cerevisiae (strain ATCC 204508 / S288c) OX=559292 GN=RSC6 PE=1 SV=1	1	10	24	54.164	483	1447800	1447800	0	0	0	36194000	0	0	0
P20436	3	3	DNA-directed RNA polymerases I, II, and III subunit RPABC3	RPB8	sp|P20436|RPAB3_YEAST DNA-directed RNA polymerases I, II, and III subunit RPABC3 OS=Saccharomyces cerevisiae (strain ATCC 204508 / S288c) OX=559292 GN=RPB8 PE=1 SV=1	1	3	25.3	16.511	146	11043000	5360800	337590	3050600	2294100	35485000	0	12257000	8648300
P35718	3	3	DNA-directed RNA polymerase III subunit RPC8	RPC25	sp|P35718|RPC8_YEAST DNA-directed RNA polymerase III subunit RPC8 OS=Saccharomyces cerevisiae (strain ATCC 204508 / S288c) OX=559292 GN=RPC25 PE=1 SV=1	1	3	14.2	24.326	212	3211100	3211100	0	0	0	35322000	0	0	0
P43596	9	9	ISWI one complex protein 3	IOC3	sp|P43596|IOC3_YEAST ISWI one complex protein 3 OS=Saccharomyces cerevisiae (strain ATCC 204508 / S288c) OX=559292 GN=IOC3 PE=1 SV=1	1	9	10.9	90.896	787	1101500	1101500	0	0	0	35248000	0	0	0
P25368	7	7	Ribosomal RNA-processing protein 7	RRP7	sp|P25368|RRP7_YEAST Ribosomal RNA-processing protein 7 OS=Saccharomyces cerevisiae (strain ATCC 204508 / S288c) OX=559292 GN=RRP7 PE=1 SV=1	1	7	24.9	34.47	297	3030100	3030100	0	0	0	34827000	0	0	0
P36008	16	14	Elongation factor 1-gamma 2	TEF4	sp|P36008|EF1G2_YEAST Elongation factor 1-gamma 2 OS=Saccharomyces cerevisiae (strain ATCC 204508 / S288c) OX=559292 GN=TEF4 PE=1 SV=1	1	16	30.6	46.52	412	29197000	1067500	0	12453000	15676000	34779000	0	244920000	218500000
Q08965	12	12	Ribosome biogenesis protein BMS1	BMS1	sp|Q08965|BMS1_YEAST Ribosome biogenesis protein BMS1 OS=Saccharomyces cerevisiae (strain ATCC 204508 / S288c) OX=559292 GN=BMS1 PE=1 SV=1	1	12	12.5	135.57	1183	704880	704880	0	0	0	34539000	0	0	0
Q99216	10	10	Pre-rRNA-processing protein PNO1	PNO1	sp|Q99216|PNO1_YEAST Pre-rRNA-processing protein PNO1 OS=Saccharomyces cerevisiae (strain ATCC 204508 / S288c) OX=559292 GN=PNO1 PE=1 SV=1	1	10	36.1	30.331	274	3418400	2623600	0	613680	181080	34242000	0	12435000	0
P33299	16	16	26S protease regulatory subunit 7 homolog	RPT1	sp|P33299|PRS7_YEAST 26S proteasome regulatory subunit 7 homolog OS=Saccharomyces cerevisiae (strain ATCC 204508 / S288c) OX=559292 GN=RPT1 PE=1 SV=1	1	16	39	51.982	467	5993800	1033300	0	1177700	3782800	33772000	0	27294000	57379000
Q07979	7	7	Chromatin structure-remodeling complex protein RSC58	RSC58	sp|Q07979|RSC58_YEAST Chromatin structure-remodeling complex protein RSC58 OS=Saccharomyces cerevisiae (strain ATCC 204508 / S288c) OX=559292 GN=RSC58 PE=1 SV=1	1	7	17.1	57.794	502	1162500	1162500	0	0	0	33712000	0	0	0
P18239;P18238;P04710	9;2;1	9;2;1	ADP,ATP carrier protein 2	PET9	sp|P18239|ADT2_YEAST ADP,ATP carrier protein 2 OS=Saccharomyces cerevisiae (strain ATCC 204508 / S288c) OX=559292 GN=PET9 PE=1 SV=2	3	9	30.2	34.426	318	1773900	1773900	0	0	0	33704000	0	0	0
Q04500	7	7	U3 small nucleolar RNA-associated protein 14	UTP14	sp|Q04500|UTP14_YEAST U3 small nucleolar RNA-associated protein 14 OS=Saccharomyces cerevisiae (strain ATCC 204508 / S288c) OX=559292 GN=UTP14 PE=1 SV=1	1	7	12.1	103.02	899	878130	878130	0	0	0	33369000	0	0	0
P19454	7	7	Casein kinase II subunit alpha	CKA2	sp|P19454|CSK22_YEAST Casein kinase II subunit alpha OS=Saccharomyces cerevisiae (strain ATCC 204508 / S288c) OX=559292 GN=CKA2 PE=1 SV=2	1	7	20.4	39.403	339	1848400	1848400	0	0	0	33271000	0	0	0
P40422	3	3	DNA-directed RNA polymerases I, II, and III subunit RPABC4	RPC10	sp|P40422|RPAB4_YEAST DNA-directed RNA polymerases I, II, and III subunit RPABC4 OS=Saccharomyces cerevisiae (strain ATCC 204508 / S288c) OX=559292 GN=RPC10 PE=1 SV=1	1	3	51.4	7.7159	70	18642000	11504000	0	2459700	4678100	33188000	0	7781000	9268800
P00560	50	50	Phosphoglycerate kinase	PGK1	sp|P00560|PGK_YEAST Phosphoglycerate kinase OS=Saccharomyces cerevisiae (strain ATCC 204508 / S288c) OX=559292 GN=PGK1 PE=1 SV=2	1	50	84.1	44.738	416	398060000	1413600	304730	209360000	186980000	32958000	31556000	4457700000	3397100000
P14127;P02407	10;10	10;10	40S ribosomal protein S17-B;40S ribosomal protein S17-A	RPS17B;RPS17A	sp|P14127|RS17B_YEAST 40S ribosomal protein S17-B OS=Saccharomyces cerevisiae (strain ATCC 204508 / S288c) OX=559292 GN=RPS17B PE=1 SV=1;sp|P02407|RS17A_YEAST 40S ribosomal protein S17-A OS=Saccharomyces cerevisiae (strain ATCC 204508 / S288c) OX=559292 GN	2	10	58.1	15.803	136	31390000	3647500	0	19210000	8532600	32922000	0	72647000	36408000
P05748;P54780	7;5	7;5	60S ribosomal protein L15-A;60S ribosomal protein L15-B	RPL15A;RPL15B	sp|P05748|RL15A_YEAST 60S ribosomal protein L15-A OS=Saccharomyces cerevisiae (strain ATCC 204508 / S288c) OX=559292 GN=RPL15A PE=1 SV=3;sp|P54780|RL15B_YEAST 60S ribosomal protein L15-B OS=Saccharomyces cerevisiae (strain ATCC 204508 / S288c) OX=559292 GN	2	7	36.3	24.422	204	14104000	3512800	0	6829300	3761800	32191000	0	36295000	24209000
P36049	7	7	rRNA-processing protein EBP2	EBP2	sp|P36049|EBP2_YEAST rRNA-processing protein EBP2 OS=Saccharomyces cerevisiae (strain ATCC 204508 / S288c) OX=559292 GN=EBP2 PE=1 SV=1	1	7	19	49.734	427	1689100	1689100	0	0	0	32093000	0	0	0
Q12522	3	3	Eukaryotic translation initiation factor 6	TIF6	sp|Q12522|IF6_YEAST Eukaryotic translation initiation factor 6 OS=Saccharomyces cerevisiae (strain ATCC 204508 / S288c) OX=559292 GN=TIF6 PE=1 SV=1	1	3	18.4	26.457	245	10420000	4613400	567270	2679900	2559100	32044000	13283000	0	0
Q05942	5	5	Ribosome assembly protein 3	RSA3	sp|Q05942|RSA3_YEAST Ribosome assembly protein 3 OS=Saccharomyces cerevisiae (strain ATCC 204508 / S288c) OX=559292 GN=RSA3 PE=1 SV=1	1	5	26.8	24.656	220	2903900	2903900	0	0	0	31943000	0	0	0
P25586	9	9	KRR1 small subunit processome component	KRR1	sp|P25586|KRR1_YEAST KRR1 small subunit processome component OS=Saccharomyces cerevisiae (strain ATCC 204508 / S288c) OX=559292 GN=KRR1 PE=1 SV=1	1	9	25	37.159	316	1716700	1716700	0	0	0	30901000	0	0	0
P22336	11	11	Replication factor A protein 1	RFA1	sp|P22336|RFA1_YEAST Replication factor A protein 1 OS=Saccharomyces cerevisiae (strain ATCC 204508 / S288c) OX=559292 GN=RFA1 PE=1 SV=1	1	11	20.8	70.347	621	1572100	967610	0	109730	494760	30334000	0	6104700	11241000
P42846	6	6	Protein KRI1	KRI1	sp|P42846|KRI1_YEAST Protein KRI1 OS=Saccharomyces cerevisiae (strain ATCC 204508 / S288c) OX=559292 GN=KRI1 PE=1 SV=1	1	6	13.2	68.653	591	1208200	1208200	0	0	0	30205000	0	0	0
P07149	59	59	Fatty acid synthase subunit beta;3-hydroxyacyl-[acyl-carrier-protein] dehydratase;Enoyl-[acyl-carrier-protein] reductase [NADH];[Acyl-carrier-protein] acetyltransferase;[Acyl-carrier-protein] malonyltransferase;S-acyl fatty acid synthase thioesterase	FAS1	sp|P07149|FAS1_YEAST Fatty acid synthase subunit beta OS=Saccharomyces cerevisiae (strain ATCC 204508 / S288c) OX=559292 GN=FAS1 PE=1 SV=2	1	59	36.8	228.69	2051	7174600	291320	0	3626300	3257000	30045000	0	292040000	236960000
P53865	9	9	Chaotic nuclear migration protein 67	CNM67	sp|P53865|CNM67_YEAST Chaotic nuclear migration protein 67 OS=Saccharomyces cerevisiae (strain ATCC 204508 / S288c) OX=559292 GN=CNM67 PE=1 SV=1	1	9	18.8	67.399	581	975590	975590	0	0	0	29766000	0	0	0
P30665	23	23	DNA replication licensing factor MCM4	MCM4	sp|P30665|MCM4_YEAST DNA replication licensing factor MCM4 OS=Saccharomyces cerevisiae (strain ATCC 204508 / S288c) OX=559292 GN=MCM4 PE=1 SV=2	1	23	30.4	105	933	2608300	387950	0	546820	1673500	29421000	0	30479000	48000000
P32381	11	11	Actin-related protein 2	ARP2	sp|P32381|ARP2_YEAST Actin-related protein 2 OS=Saccharomyces cerevisiae (strain ATCC 204508 / S288c) OX=559292 GN=ARP2 PE=1 SV=1	1	11	37.3	44.073	391	9458500	1122800	0	2360700	5974900	29341000	0	27936000	51211000
Q06512	8	8	Nucleolar complex protein 4	NOC4	sp|Q06512|NOC4_YEAST Nucleolar complex protein 4 OS=Saccharomyces cerevisiae (strain ATCC 204508 / S288c) OX=559292 GN=NOC4 PE=1 SV=1	1	8	17	63.636	552	1172500	1172500	0	0	0	29312000	0	0	0
P25694	27	27	Cell division control protein 48	CDC48	sp|P25694|CDC48_YEAST Cell division control protein 48 OS=Saccharomyces cerevisiae (strain ATCC 204508 / S288c) OX=559292 GN=CDC48 PE=1 SV=3	1	27	35.6	91.995	835	8214300	515920	18795	3755500	3924100	29255000	0	113580000	134510000
P53062	4	4	Nucleus export protein BRR6	BRR6	sp|P53062|BRR6_YEAST Nucleus export protein BRR6 OS=Saccharomyces cerevisiae (strain ATCC 204508 / S288c) OX=559292 GN=BRR6 PE=1 SV=1	1	4	24.9	22.807	197	4148600	4148600	0	0	0	29040000	0	0	0
P40212;Q12690	9;8	9;8	60S ribosomal protein L13-B;60S ribosomal protein L13-A	RPL13B;RPL13A	sp|P40212|RL13B_YEAST 60S ribosomal protein L13-B OS=Saccharomyces cerevisiae (strain ATCC 204508 / S288c) OX=559292 GN=RPL13B PE=1 SV=1;sp|Q12690|RL13A_YEAST 60S ribosomal protein L13-A OS=Saccharomyces cerevisiae (strain ATCC 204508 / S288c) OX=559292 GN	2	9	51.8	22.525	199	19054000	2007500	641250	11669000	4736500	28852000	20637000	57084000	27190000
P46669	9	9	DNA-directed RNA polymerase I subunit RPA43	RPA43	sp|P46669|RPA43_YEAST DNA-directed RNA polymerase I subunit RPA43 OS=Saccharomyces cerevisiae (strain ATCC 204508 / S288c) OX=559292 GN=RPA43 PE=1 SV=2	1	9	34	36.224	326	2375600	2053100	0	0	322540	28743000	0	0	0
P19097	77	77	Fatty acid synthase subunit alpha;Acyl carrier;3-oxoacyl-[acyl-carrier-protein] reductase;3-oxoacyl-[acyl-carrier-protein] synthase	FAS2	sp|P19097|FAS2_YEAST Fatty acid synthase subunit alpha OS=Saccharomyces cerevisiae (strain ATCC 204508 / S288c) OX=559292 GN=FAS2 PE=1 SV=2	1	77	47.5	206.94	1887	9903100	272550	0	5472900	4157600	28720000	0	433780000	322250000
Q04214;Q12490;Q04215;Q12266	38;37;7;6	0;0;0;0	Transposon Ty1-MR1 Gag-Pol polyprotein;Capsid protein;Ty1 protease;Integrase;Reverse transcriptase/ribonuclease H;Transposon Ty1-BL Gag-Pol polyprotein;Capsid protein;Ty1 protease;Integrase;Reverse transcriptase/ribonuclease H	TY1B-MR1;TY1B-BL	sp|Q04214|YM13B_YEAST Transposon Ty1-MR1 Gag-Pol polyprotein OS=Saccharomyces cerevisiae (strain ATCC 204508 / S288c) OX=559292 GN=TY1B-MR1 PE=1 SV=2;sp|Q12490|YB11B_YEAST Transposon Ty1-BL Gag-Pol polyprotein OS=Saccharomyces cerevisiae (strain ATCC 20450	4	38	28	198.9	1755	461210	394260	0	0	66950	28694000	0	0	0
P41811	17	17	Coatomer subunit beta	SEC27	sp|P41811|COPB2_YEAST Coatomer subunit beta OS=Saccharomyces cerevisiae (strain ATCC 204508 / S288c) OX=559292 GN=SEC27 PE=1 SV=1	1	17	24.2	99.444	889	4270000	338360	0	1678500	2253100	28653000	0	56861000	60995000
P21538	5	5	DNA-binding protein REB1	REB1	sp|P21538|REB1_YEAST DNA-binding protein REB1 OS=Saccharomyces cerevisiae (strain ATCC 204508 / S288c) OX=559292 GN=REB1 PE=1 SV=2	1	5	10.4	91.873	810	768380	768380	0	0	0	28430000	0	0	0
P10081	33	33	ATP-dependent RNA helicase eIF4A	TIF1	sp|P10081|IF4A_YEAST ATP-dependent RNA helicase eIF4A OS=Saccharomyces cerevisiae (strain ATCC 204508 / S288c) OX=559292 GN=TIF1 PE=1 SV=3	1	33	72.9	44.697	395	475430000	1231200	0	149780000	324420000	27926000	0	2151800000	4147400000
P05744	7	2	60S ribosomal protein L33-A	RPL33A	sp|P05744|RL33A_YEAST 60S ribosomal protein L33-A OS=Saccharomyces cerevisiae (strain ATCC 204508 / S288c) OX=559292 GN=RPL33A PE=1 SV=3	1	7	45.8	12.154	107	30451000	5234000	0	14645000	10572000	27370000	0	59220000	34946000
Q06214	4	4	WD repeat-containing protein JIP5	JIP5	sp|Q06214|JIP5_YEAST WD repeat-containing protein JIP5 OS=Saccharomyces cerevisiae (strain ATCC 204508 / S288c) OX=559292 GN=JIP5 PE=1 SV=2	1	4	10.6	55.263	492	1416400	1240300	0	176110	0	27287000	0	0	0
P16862	30	29	ATP-dependent 6-phosphofructokinase subunit beta	PFK2	sp|P16862|PFKA2_YEAST ATP-dependent 6-phosphofructokinase subunit beta OS=Saccharomyces cerevisiae (strain ATCC 204508 / S288c) OX=559292 GN=PFK2 PE=1 SV=4	1	30	36.7	104.62	959	17607000	506400	0	10175000	6925600	26735000	0	352350000	195060000
P53261	7	7	Pescadillo homolog	NOP7	sp|P53261|PESC_YEAST Pescadillo homolog OS=Saccharomyces cerevisiae (strain ATCC 204508 / S288c) OX=559292 GN=NOP7 PE=1 SV=1	1	7	16.9	69.876	605	880940	880940	0	0	0	26428000	0	0	0
P45818	7	7	ATP-dependent RNA helicase ROK1	ROK1	sp|P45818|ROK1_YEAST ATP-dependent RNA helicase ROK1 OS=Saccharomyces cerevisiae (strain ATCC 204508 / S288c) OX=559292 GN=ROK1 PE=1 SV=1	1	7	16.5	63.652	564	840960	840960	0	0	0	26070000	0	0	0
P32336	8	8	Protein NUD1	NUD1	sp|P32336|NUD1_YEAST Protein NUD1 OS=Saccharomyces cerevisiae (strain ATCC 204508 / S288c) OX=559292 GN=NUD1 PE=1 SV=2	1	8	11.9	94.103	851	674720	674720	0	0	0	25639000	0	0	0
P40024	33	33	ABC transporter ATP-binding protein ARB1	ARB1	sp|P40024|ARB1_YEAST ABC transporter ATP-binding protein ARB1 OS=Saccharomyces cerevisiae (strain ATCC 204508 / S288c) OX=559292 GN=ARB1 PE=1 SV=1	1	33	54.1	68.376	610	35630000	880160	0	12024000	22725000	25134000	0	249470000	391970000
P23248	20	4	40S ribosomal protein S1-B	RPS1B	sp|P23248|RS3A2_YEAST 40S ribosomal protein S1-B OS=Saccharomyces cerevisiae (strain ATCC 204508 / S288c) OX=559292 GN=RPS1B PE=1 SV=3	1	20	67.1	28.812	255	3527200	2188500	106640	941690	290360	25118000	0	24820000	0
Q04867	4	4	Putative methyltransferase YMR310C		sp|Q04867|YM91_YEAST Putative methyltransferase YMR310C OS=Saccharomyces cerevisiae (strain ATCC 204508 / S288c) OX=559292 GN=YMR310C PE=1 SV=1	1	4	14.8	35.852	317	2088800	2088800	0	0	0	25066000	0	0	0
P25294	12	12	Protein SIS1	SIS1	sp|P25294|SIS1_YEAST Protein SIS1 OS=Saccharomyces cerevisiae (strain ATCC 204508 / S288c) OX=559292 GN=SIS1 PE=1 SV=1	1	12	39.8	37.59	352	12640000	1359400	324580	5974900	4981100	24216000	19678000	60390000	45170000
Q12377	9	9	26S proteasome regulatory subunit RPN6	RPN6	sp|Q12377|RPN6_YEAST 26S proteasome regulatory subunit RPN6 OS=Saccharomyces cerevisiae (strain ATCC 204508 / S288c) OX=559292 GN=RPN6 PE=1 SV=3	1	9	25.8	49.773	434	5086800	690040	0	1956600	2440100	24031000	0	25942000	33187000
P40693	4	4	Ribosome biogenesis protein RLP7	RLP7	sp|P40693|RLP7_YEAST Ribosome biogenesis protein RLP7 OS=Saccharomyces cerevisiae (strain ATCC 204508 / S288c) OX=559292 GN=RLP7 PE=1 SV=1	1	4	16.1	36.559	322	1683100	1683100	0	0	0	23564000	0	0	0
P38719	7	7	ATP-dependent RNA helicase DBP8	DBP8	sp|P38719|DBP8_YEAST ATP-dependent RNA helicase DBP8 OS=Saccharomyces cerevisiae (strain ATCC 204508 / S288c) OX=559292 GN=DBP8 PE=1 SV=1	1	7	16.7	47.878	431	980350	980350	0	0	0	23528000	0	0	0
P47077	9	9	Nucleolar protein 9	NOP9	sp|P47077|NOP9_YEAST Nucleolar protein 9 OS=Saccharomyces cerevisiae (strain ATCC 204508 / S288c) OX=559292 GN=NOP9 PE=1 SV=1	1	9	14.6	77.721	666	613630	613630	0	0	0	23318000	0	0	0
P26321	6	6	60S ribosomal protein L5	RPL5	sp|P26321|RL5_YEAST 60S ribosomal protein L5 OS=Saccharomyces cerevisiae (strain ATCC 204508 / S288c) OX=559292 GN=RPL5 PE=1 SV=4	1	6	25.3	33.714	297	19290000	1182200	0	12747000	5360500	23306000	0	107130000	50599000
P32787	6	6	Mitochondrial genome maintenance protein MGM101	MGM101	sp|P32787|MG101_YEAST Mitochondrial genome maintenance protein MGM101 OS=Saccharomyces cerevisiae (strain ATCC 204508 / S288c) OX=559292 GN=MGM101 PE=1 SV=1	1	6	27.1	30.09	269	1276000	1276000	0	0	0	22967000	0	0	0
P07246	13	11	Alcohol dehydrogenase 3, mitochondrial	ADH3	sp|P07246|ADH3_YEAST Alcohol dehydrogenase 3, mitochondrial OS=Saccharomyces cerevisiae (strain ATCC 204508 / S288c) OX=559292 GN=ADH3 PE=1 SV=2	1	13	39.5	40.369	375	6341200	515800	0	3048000	2777400	22926000	0	38070000	46599000
P16861	43	42	ATP-dependent 6-phosphofructokinase subunit alpha	PFK1	sp|P16861|PFKA1_YEAST ATP-dependent 6-phosphofructokinase subunit alpha OS=Saccharomyces cerevisiae (strain ATCC 204508 / S288c) OX=559292 GN=PFK1 PE=1 SV=1	1	43	43.7	107.97	987	16671000	417160	0	8379700	7873800	22649000	0	342090000	294820000
Q00402	5	5	Nuclear migration protein NUM1	NUM1	sp|Q00402|NUM1_YEAST Nuclear migration protein NUM1 OS=Saccharomyces cerevisiae (strain ATCC 204508 / S288c) OX=559292 GN=NUM1 PE=1 SV=2	1	5	15.7	313.03	2748	524670	157580	0	70611	296480	22441000	0	9897800	31375000
P39729	11	11	Ribosome-interacting GTPase 1	RBG1	sp|P39729|RBG1_YEAST Ribosome-interacting GTPase 1 OS=Saccharomyces cerevisiae (strain ATCC 204508 / S288c) OX=559292 GN=RBG1 PE=1 SV=1	1	11	37.4	40.701	369	3679800	743060	0	1463200	1473500	21912000	0	23806000	19143000
P21954;P53982;P41939	15;3;2	15;3;2	Isocitrate dehydrogenase [NADP], mitochondrial	IDP1	sp|P21954|IDHP_YEAST Isocitrate dehydrogenase [NADP], mitochondrial OS=Saccharomyces cerevisiae (strain ATCC 204508 / S288c) OX=559292 GN=IDP1 PE=1 SV=1	3	15	44.6	48.19	428	4188200	580880	0	1880200	1727100	21758000	0	29679000	24218000
P08518	11	11	DNA-directed RNA polymerase II subunit RPB2	RPB2	sp|P08518|RPB2_YEAST DNA-directed RNA polymerase II subunit RPB2 OS=Saccharomyces cerevisiae (strain ATCC 204508 / S288c) OX=559292 GN=RPB2 PE=1 SV=2	1	11	10.5	138.75	1224	480130	362680	0	0	117450	21398000	0	0	0
P23641	5	5	Mitochondrial phosphate carrier protein;Mitochondrial phosphate carrier protein, N-terminally processed	MIR1	sp|P23641|MPCP_YEAST Mitochondrial phosphate carrier protein OS=Saccharomyces cerevisiae (strain ATCC 204508 / S288c) OX=559292 GN=MIR1 PE=1 SV=1	1	5	22.5	32.812	311	1337200	1337200	0	0	0	21396000	0	0	0
P09624	10	10	Dihydrolipoyl dehydrogenase, mitochondrial	LPD1	sp|P09624|DLDH_YEAST Dihydrolipoyl dehydrogenase, mitochondrial OS=Saccharomyces cerevisiae (strain ATCC 204508 / S288c) OX=559292 GN=LPD1 PE=1 SV=1	1	10	27.3	54.009	499	2992400	447570	0	1275200	1269600	21092000	0	23579000	21226000
P11745	17	17	Ran GTPase-activating protein 1	RNA1	sp|P11745|RNA1_YEAST Ran GTPase-activating protein 1 OS=Saccharomyces cerevisiae (strain ATCC 204508 / S288c) OX=559292 GN=RNA1 PE=1 SV=2	1	17	51.1	45.815	407	6979500	543140	99121	1777500	4559800	21083000	0	46028000	87662000
P07560	6	5	Ras-related protein SEC4	SEC4	sp|P07560|SEC4_YEAST Ras-related protein SEC4 OS=Saccharomyces cerevisiae (strain ATCC 204508 / S288c) OX=559292 GN=SEC4 PE=1 SV=1	1	6	38.1	23.505	215	8433100	2191400	894520	2608600	2738600	21053000	45730000	23482000	19441000
P32445	2	2	Single-stranded DNA-binding protein RIM1, mitochondrial	RIM1	sp|P32445|RIM1_YEAST Single-stranded DNA-binding protein RIM1, mitochondrial OS=Saccharomyces cerevisiae (strain ATCC 204508 / S288c) OX=559292 GN=RIM1 PE=1 SV=1	1	2	22.2	15.386	135	4937800	2993000	567140	562550	815080	20963000	0	0	3994600
P40302	11	11	Proteasome subunit alpha type-6	PRE5	sp|P40302|PSA6_YEAST Proteasome subunit alpha type-6 OS=Saccharomyces cerevisiae (strain ATCC 204508 / S288c) OX=559292 GN=PRE5 PE=1 SV=1	1	11	62	25.604	234	6076900	630360	0	3304100	2142400	20960000	0	32375000	27638000
Q01939	15	15	26S protease regulatory subunit 8 homolog	RPT6	sp|Q01939|PRS8_YEAST 26S proteasome regulatory subunit 8 homolog OS=Saccharomyces cerevisiae (strain ATCC 204508 / S288c) OX=559292 GN=RPT6 PE=1 SV=4	1	15	46.9	45.271	405	4426300	897370	0	1218900	2310100	20951000	0	25358000	37430000
P40303	6	6	Proteasome subunit alpha type-4	PRE6	sp|P40303|PSA4_YEAST Proteasome subunit alpha type-4 OS=Saccharomyces cerevisiae (strain ATCC 204508 / S288c) OX=559292 GN=PRE6 PE=1 SV=1	1	6	38.2	28.439	254	6854700	1210700	440010	1810100	3393900	20463000	26392000	24923000	25391000
P39522	17	17	Dihydroxy-acid dehydratase, mitochondrial	ILV3	sp|P39522|ILV3_YEAST Dihydroxy-acid dehydratase, mitochondrial OS=Saccharomyces cerevisiae (strain ATCC 204508 / S288c) OX=559292 GN=ILV3 PE=1 SV=2	1	17	38.3	62.86	585	8490200	507740	0	4949700	3032800	20080000	0	90256000	61829000
P21524;P21672	11;3	11;3	Ribonucleoside-diphosphate reductase large chain 1	RNR1	sp|P21524|RIR1_YEAST Ribonucleoside-diphosphate reductase large chain 1 OS=Saccharomyces cerevisiae (strain ATCC 204508 / S288c) OX=559292 GN=RNR1 PE=1 SV=2	2	11	15.8	99.56	888	1835100	308010	0	678830	848290	20076000	0	21823000	23068000
Q06488	9	8	Chromatin structure-remodeling complex subunit RSC2	RSC2	sp|Q06488|RSC2_YEAST Chromatin structure-remodeling complex subunit RSC2 OS=Saccharomyces cerevisiae (strain ATCC 204508 / S288c) OX=559292 GN=RSC2 PE=1 SV=1	1	9	12.5	102.3	889	390410	390410	0	0	0	19911000	0	0	0
P39730	6	6	Eukaryotic translation initiation factor 5B	FUN12	sp|P39730|IF2P_YEAST Eukaryotic translation initiation factor 5B OS=Saccharomyces cerevisiae (strain ATCC 204508 / S288c) OX=559292 GN=FUN12 PE=1 SV=2	1	6	8.6	112.27	1002	803300	550030	0	62055	191210	19901000	0	0	7471400
P40007	3	3	Nucleolar protein 16	NOP16	sp|P40007|NOP16_YEAST Nucleolar protein 16 OS=Saccharomyces cerevisiae (strain ATCC 204508 / S288c) OX=559292 GN=NOP16 PE=1 SV=1	1	3	12.6	26.901	231	2786500	2786500	0	0	0	19506000	0	0	0
P17076	23	5	60S ribosomal protein L8-A	RPL8A	sp|P17076|RL8A_YEAST 60S ribosomal protein L8-A OS=Saccharomyces cerevisiae (strain ATCC 204508 / S288c) OX=559292 GN=RPL8A PE=1 SV=4	1	23	65.2	28.124	256	4737300	889200	0	2837400	1010600	19363000	0	27174000	11303000
Q02753	8	1	60S ribosomal protein L21-A	RPL21A	sp|Q02753|RL21A_YEAST 60S ribosomal protein L21-A OS=Saccharomyces cerevisiae (strain ATCC 204508 / S288c) OX=559292 GN=RPL21A PE=1 SV=1	1	8	43.8	18.242	160	20083000	1996500	0	12211000	5875600	19194000	0	59266000	32388000
Q06168	3	3	Chromatin structure-remodeling complex subunit SFH1	SFH1	sp|Q06168|SFH1_YEAST Chromatin structure-remodeling complex subunit SFH1 OS=Saccharomyces cerevisiae (strain ATCC 204508 / S288c) OX=559292 GN=SFH1 PE=1 SV=1	1	3	12.9	48.777	426	1094700	1094700	0	0	0	18609000	0	0	0
P04840	3	3	Mitochondrial outer membrane protein porin 1	POR1	sp|P04840|VDAC1_YEAST Mitochondrial outer membrane protein porin 1 OS=Saccharomyces cerevisiae (strain ATCC 204508 / S288c) OX=559292 GN=POR1 PE=1 SV=4	1	3	14.5	30.428	283	1398700	1155200	80394	0	163110	18483000	0	0	0
Q12117;P38079	4;1	4;1	Protein MRH1	MRH1	sp|Q12117|MRH1_YEAST Protein MRH1 OS=Saccharomyces cerevisiae (strain ATCC 204508 / S288c) OX=559292 GN=MRH1 PE=1 SV=1	2	4	14.7	36.19	320	2459700	1846900	0	0	612770	18469000	0	0	0
Q08237	4	4	RNA exonuclease 4	REX4	sp|Q08237|REXO4_YEAST RNA exonuclease 4 OS=Saccharomyces cerevisiae (strain ATCC 204508 / S288c) OX=559292 GN=REX4 PE=1 SV=1	1	4	18	32.895	289	1317800	1317800	0	0	0	18450000	0	0	0
P33302	22	16	Pleiotropic ABC efflux transporter of multiple drugs	PDR5	sp|P33302|PDR5_YEAST Pleiotropic ABC efflux transporter of multiple drugs OS=Saccharomyces cerevisiae (strain ATCC 204508 / S288c) OX=559292 GN=PDR5 PE=1 SV=1	1	22	17.5	170.44	1511	2514400	204570	0	784840	1525000	18137000	0	38344000	70805000
P53091	20	20	DNA replication licensing factor MCM6	MCM6	sp|P53091|MCM6_YEAST DNA replication licensing factor MCM6 OS=Saccharomyces cerevisiae (strain ATCC 204508 / S288c) OX=559292 GN=MCM6 PE=1 SV=2	1	20	27.1	112.98	1017	2110600	238340	0	218540	1653700	18127000	0	12361000	56053000
Q12080	6	6	Ribosome biogenesis protein NOP53	NOP53	sp|Q12080|NOP53_YEAST Ribosome biogenesis protein NOP53 OS=Saccharomyces cerevisiae (strain ATCC 204508 / S288c) OX=559292 GN=NOP53 PE=1 SV=1	1	6	18.7	52.555	455	1064500	1064500	0	0	0	18096000	0	0	0
P33401;P37012	12;3	12;3	Phosphoglucomutase 1	PGM1	sp|P33401|PGM1_YEAST Phosphoglucomutase 1 OS=Saccharomyces cerevisiae (strain ATCC 204508 / S288c) OX=559292 GN=PGM1 PE=1 SV=1	2	12	27.5	63.111	570	2502000	401220	0	974560	1126200	17780000	0	19216000	16120000
P53946	4	4	Actin-related protein 5	ARP5	sp|P53946|ARP5_YEAST Actin-related protein 5 OS=Saccharomyces cerevisiae (strain ATCC 204508 / S288c) OX=559292 GN=ARP5 PE=1 SV=1	1	4	8.3	87.559	755	537450	537450	0	0	0	17198000	0	0	0
P0CX26;P0CX25	6;6	6;6	60S ribosomal protein L43-B;60S ribosomal protein L43-A	RPL43B;RPL43A	sp|P0CX26|RL43B_YEAST 60S ribosomal protein L43-B OS=Saccharomyces cerevisiae (strain ATCC 204508 / S288c) OX=559292 GN=RPL43B PE=1 SV=1;sp|P0CX25|RL43A_YEAST 60S ribosomal protein L43-A OS=Saccharomyces cerevisiae (strain ATCC 204508 / S288c) OX=559292 GN	2	6	53.3	10.091	92	31494000	4518500	822620	17615000	8538100	17116000	0	51770000	29219000
P20434	1	1	DNA-directed RNA polymerases I, II, and III subunit RPABC1	RPB5	sp|P20434|RPAB1_YEAST DNA-directed RNA polymerases I, II, and III subunit RPABC1 OS=Saccharomyces cerevisiae (strain ATCC 204508 / S288c) OX=559292 GN=RPB5 PE=1 SV=1	1	1	4.2	25.079	215	2731200	1875900	0	505430	349910	16883000	0	0	0
P69771	4	4	Vacuolar protein-sorting-associated protein 46	DID2	sp|P69771|DID2_YEAST Vacuolar protein-sorting-associated protein 46 OS=Saccharomyces cerevisiae (strain ATCC 204508 / S288c) OX=559292 GN=DID2 PE=1 SV=1	1	4	21.1	23.091	204	1628100	1527100	0	101080	0	16798000	0	0	0
P09064	9	9	Eukaryotic translation initiation factor 2 subunit beta	SUI3	sp|P09064|IF2B_YEAST Eukaryotic translation initiation factor 2 subunit beta OS=Saccharomyces cerevisiae (strain ATCC 204508 / S288c) OX=559292 GN=SUI3 PE=1 SV=2	1	9	44.2	31.574	285	2765700	1235700	0	1096200	433920	16786000	0	15461000	8761900
Q06205	6	5	FK506-binding protein 4	FPR4	sp|Q06205|FKBP4_YEAST FK506-binding protein 4 OS=Saccharomyces cerevisiae (strain ATCC 204508 / S288c) OX=559292 GN=FPR4 PE=1 SV=1	1	6	18.9	43.903	392	2431200	1848900	0	344470	237870	16640000	0	0	0
P38116	6	6	ADP-ribosylation factor-like protein 1	ARL1	sp|P38116|ARL1_YEAST ADP-ribosylation factor-like protein 1 OS=Saccharomyces cerevisiae (strain ATCC 204508 / S288c) OX=559292 GN=ARL1 PE=1 SV=4	1	6	51.9	20.434	183	9829000	1549500	1090600	3816500	3372400	16001000	34362000	28029000	37472000
P15303	15	15	Protein transport protein SEC23	SEC23	sp|P15303|SEC23_YEAST Protein transport protein SEC23 OS=Saccharomyces cerevisiae (strain ATCC 204508 / S288c) OX=559292 GN=SEC23 PE=1 SV=1	1	15	26.6	85.384	768	3712400	269500	0	1843100	1599800	15931000	0	47840000	36294000
Q03435	5	5	Non-histone protein 10	NHP10	sp|Q03435|NHP10_YEAST Non-histone protein 10 OS=Saccharomyces cerevisiae (strain ATCC 204508 / S288c) OX=559292 GN=NHP10 PE=1 SV=1	1	5	36.9	23.857	203	1442300	1442300	0	0	0	15866000	0	0	0
P11938	4	4	DNA-binding protein RAP1	RAP1	sp|P11938|RAP1_YEAST DNA-binding protein RAP1 OS=Saccharomyces cerevisiae (strain ATCC 204508 / S288c) OX=559292 GN=RAP1 PE=1 SV=2	1	4	5.8	92.412	827	450890	450890	0	0	0	15330000	0	0	0
P32910	4	4	DNA-directed RNA polymerase III subunit RPC6	RPC34	sp|P32910|RPC6_YEAST DNA-directed RNA polymerase III subunit RPC6 OS=Saccharomyces cerevisiae (strain ATCC 204508 / S288c) OX=559292 GN=RPC34 PE=1 SV=1	1	4	15.5	36.135	317	1343300	945680	0	0	397630	15131000	0	0	0
P32895	8	8	Ribose-phosphate pyrophosphokinase 1	PRS1	sp|P32895|KPR1_YEAST Ribose-phosphate pyrophosphokinase 1 OS=Saccharomyces cerevisiae (strain ATCC 204508 / S288c) OX=559292 GN=PRS1 PE=1 SV=1	1	8	20.6	47.047	427	3607500	465880	62335	2001800	1077500	15117000	0	22341000	16025000
P38788	24	24	Ribosome-associated complex subunit SSZ1	SSZ1	sp|P38788|SSZ1_YEAST Ribosome-associated complex subunit SSZ1 OS=Saccharomyces cerevisiae (strain ATCC 204508 / S288c) OX=559292 GN=SSZ1 PE=1 SV=2	1	24	53	58.237	538	17376000	476720	0	9661700	7237900	14989000	0	222590000	146520000
Q12406	5	5	Actin-related protein 7	ARP7	sp|Q12406|ARP7_YEAST Actin-related protein 7 OS=Saccharomyces cerevisiae (strain ATCC 204508 / S288c) OX=559292 GN=ARP7 PE=1 SV=1	1	5	10.9	53.81	477	575830	575830	0	0	0	14972000	0	0	0
P39939;P39938	3;3	3;3	40S ribosomal protein S26-B;40S ribosomal protein S26-A	RPS26B;RPS26A	sp|P39939|RS26B_YEAST 40S ribosomal protein S26-B OS=Saccharomyces cerevisiae (strain ATCC 204508 / S288c) OX=559292 GN=RPS26B PE=1 SV=1;sp|P39938|RS26A_YEAST 40S ribosomal protein S26-A OS=Saccharomyces cerevisiae (strain ATCC 204508 / S288c) OX=559292 GN	2	3	30.3	13.447	119	11115000	3321400	0	4772100	3021600	14944000	0	15942000	6069900
P27692	42	42	Transcription elongation factor SPT5	SPT5	sp|P27692|SPT5_YEAST Transcription elongation factor SPT5 OS=Saccharomyces cerevisiae (strain ATCC 204508 / S288c) OX=559292 GN=SPT5 PE=1 SV=1	1	42	41.6	115.65	1063	41728000	205580	0	39739000	1783300	14898000	0	1458100000	99965000
P04449;P24000	5;4	5;4	60S ribosomal protein L24-A;60S ribosomal protein L24-B	RPL24A;RPL24B	sp|P04449|RL24A_YEAST 60S ribosomal protein L24-A OS=Saccharomyces cerevisiae (strain ATCC 204508 / S288c) OX=559292 GN=RPL24A PE=1 SV=1;sp|P24000|RL24B_YEAST 60S ribosomal protein L24-B OS=Saccharomyces cerevisiae (strain ATCC 204508 / S288c) OX=559292 GN	2	5	27.7	17.613	155	15596000	2634200	0	9064600	3897000	14522000	0	33645000	14739000
P38764	14	14	26S proteasome regulatory subunit RPN1	RPN1	sp|P38764|RPN1_YEAST 26S proteasome regulatory subunit RPN1 OS=Saccharomyces cerevisiae (strain ATCC 204508 / S288c) OX=559292 GN=RPN1 PE=1 SV=3	1	14	20.6	109.49	993	1784200	215280	0	289190	1279800	14462000	0	13013000	38382000
Q99207	6	6	Nucleolar complex protein 14	NOP14	sp|Q99207|NOP14_YEAST Nucleolar complex protein 14 OS=Saccharomyces cerevisiae (strain ATCC 204508 / S288c) OX=559292 GN=NOP14 PE=1 SV=1	1	6	8.1	94.301	810	478390	478390	0	0	0	14352000	0	0	0
P14907	4	4	Nucleoporin NSP1	NSP1	sp|P14907|NSP1_YEAST Nucleoporin NSP1 OS=Saccharomyces cerevisiae (strain ATCC 204508 / S288c) OX=559292 GN=NSP1 PE=1 SV=1	1	4	7.8	86.515	823	354650	354650	0	0	0	14186000	0	0	0
P32529	2	2	DNA-directed RNA polymerase I subunit RPA12	RPA12	sp|P32529|RPA12_YEAST DNA-directed RNA polymerase I subunit RPA12 OS=Saccharomyces cerevisiae (strain ATCC 204508 / S288c) OX=559292 GN=RPA12 PE=1 SV=1	1	2	26.4	13.66	125	3522900	3522900	0	0	0	14092000	0	0	0
P38088	27	27	Glycine--tRNA ligase 1, mitochondrial	GRS1	sp|P38088|SYG_YEAST Glycine--tRNA ligase 1, mitochondrial OS=Saccharomyces cerevisiae (strain ATCC 204508 / S288c) OX=559292 GN=GRS1 PE=1 SV=3	1	27	41.7	78.183	690	6756800	266210	0	4506100	1984500	13726000	0	142470000	64054000
Q08444	3	3	20S-pre-rRNA D-site endonuclease NOB1	NOB1	sp|Q08444|NOB1_YEAST 20S-pre-rRNA D-site endonuclease NOB1 OS=Saccharomyces cerevisiae (strain ATCC 204508 / S288c) OX=559292 GN=NOB1 PE=1 SV=1	1	3	7	51.741	459	679690	679690	0	0	0	13594000	0	0	0
P22202	17	0	Heat shock protein SSA4	SSA4	sp|P22202|HSP74_YEAST Heat shock protein SSA4 OS=Saccharomyces cerevisiae (strain ATCC 204508 / S288c) OX=559292 GN=SSA4 PE=1 SV=3	1	17	19.5	69.65	642	1388000	411400	333530	326490	316620	13364000	37644000	8933900	7655500
Q12035	3	3	rRNA-processing protein FCF2	FCF2	sp|Q12035|FCF2_YEAST rRNA-processing protein FCF2 OS=Saccharomyces cerevisiae (strain ATCC 204508 / S288c) OX=559292 GN=FCF2 PE=1 SV=1	1	3	17.5	25.636	217	1197200	1197200	0	0	0	13170000	0	0	0
Q00955;P32874	96;4	96;4	Acetyl-CoA carboxylase;Biotin carboxylase	ACC1	sp|Q00955|ACAC_YEAST Acetyl-CoA carboxylase OS=Saccharomyces cerevisiae (strain ATCC 204508 / S288c) OX=559292 GN=ACC1 PE=1 SV=2	2	96	47.1	250.35	2233	11780000	101950	0	4174700	7503200	13137000	0	432070000	634400000
Q12265	9	9	Ribose-phosphate pyrophosphokinase 5	PRS5	sp|Q12265|KPR5_YEAST Ribose-phosphate pyrophosphokinase 5 OS=Saccharomyces cerevisiae (strain ATCC 204508 / S288c) OX=559292 GN=PRS5 PE=1 SV=1	1	9	26.2	53.504	496	2137300	345730	0	501730	1289900	13121000	0	14842000	18254000
P12385	29	29	Eukaryotic peptide chain release factor subunit 1	SUP45	sp|P12385|ERF1_YEAST Eukaryotic peptide chain release factor subunit 1 OS=Saccharomyces cerevisiae (strain ATCC 204508 / S288c) OX=559292 GN=SUP45 PE=1 SV=2	1	29	57.7	49.005	437	29683000	461560	38565	10294000	18889000	13039000	0	226160000	347640000
P53199	3	3	Sterol-4-alpha-carboxylate 3-dehydrogenase, decarboxylating	ERG26	sp|P53199|ERG26_YEAST Sterol-4-alpha-carboxylate 3-dehydrogenase, decarboxylating OS=Saccharomyces cerevisiae (strain ATCC 204508 / S288c) OX=559292 GN=ERG26 PE=1 SV=1	1	3	12.3	38.706	349	780000	681280	98726	0	0	12263000	0	0	0
P05745;O14455	5;5	5;5	60S ribosomal protein L36-A;60S ribosomal protein L36-B	RPL36A;RPL36B	sp|P05745|RL36A_YEAST 60S ribosomal protein L36-A OS=Saccharomyces cerevisiae (strain ATCC 204508 / S288c) OX=559292 GN=RPL36A PE=1 SV=3;sp|O14455|RL36B_YEAST 60S ribosomal protein L36-B OS=Saccharomyces cerevisiae (strain ATCC 204508 / S288c) OX=559292 GN	2	5	40	11.124	100	17831000	2134200	0	11238000	4459000	12031000	0	30429000	14359000
P36013	9	9	NAD-dependent malic enzyme, mitochondrial	MAE1	sp|P36013|MAOM_YEAST NAD-dependent malic enzyme, mitochondrial OS=Saccharomyces cerevisiae (strain ATCC 204508 / S288c) OX=559292 GN=MAE1 PE=1 SV=1	1	9	21.4	74.375	669	1396900	203700	0	294280	898890	11954000	0	10662000	16938000
P22146	3	3	1,3-beta-glucanosyltransferase GAS1	GAS1	sp|P22146|GAS1_YEAST 1,3-beta-glucanosyltransferase GAS1 OS=Saccharomyces cerevisiae (strain ATCC 204508 / S288c) OX=559292 GN=GAS1 PE=1 SV=2	1	3	7.3	59.582	559	909720	559890	0	87943	261890	11859000	0	0	4504700
Q06218	4	4	ATP-dependent RNA helicase DBP9	DBP9	sp|Q06218|DBP9_YEAST ATP-dependent RNA helicase DBP9 OS=Saccharomyces cerevisiae (strain ATCC 204508 / S288c) OX=559292 GN=DBP9 PE=1 SV=1	1	4	6.6	68.059	594	367410	367410	0	0	0	11757000	0	0	0
P40327	9	9	26S protease regulatory subunit 4 homolog	RPT2	sp|P40327|PRS4_YEAST 26S proteasome regulatory subunit 4 homolog OS=Saccharomyces cerevisiae (strain ATCC 204508 / S288c) OX=559292 GN=RPT2 PE=1 SV=3	1	9	23.8	48.828	437	2972800	401050	39803	412670	2119200	11705000	0	9955100	31561000
P53115	5	5	Putative DNA helicase INO80	INO80	sp|P53115|INO80_YEAST Chromatin-remodeling ATPase INO80 OS=Saccharomyces cerevisiae (strain ATCC 204508 / S288c) OX=559292 GN=INO80 PE=1 SV=1	1	5	3.9	171.45	1489	188770	188770	0	0	0	11704000	0	0	0
P00931	45	45	Tryptophan synthase	TRP5	sp|P00931|TRP_YEAST Tryptophan synthase OS=Saccharomyces cerevisiae (strain ATCC 204508 / S288c) OX=559292 GN=TRP5 PE=1 SV=1	1	45	69.4	76.625	707	65121000	106230	0	17543000	47473000	11345000	0	142060000	1611400000
Q04213	4	4	ISWI one complex protein 4	IOC4	sp|Q04213|IOC4_YEAST ISWI one complex protein 4 OS=Saccharomyces cerevisiae (strain ATCC 204508 / S288c) OX=559292 GN=IOC4 PE=1 SV=1	1	4	6.7	55.426	475	589290	589290	0	0	0	11196000	0	0	0
P33399	7	7	La protein homolog	LHP1	sp|P33399|LHP1_YEAST La protein homolog OS=Saccharomyces cerevisiae (strain ATCC 204508 / S288c) OX=559292 GN=LHP1 PE=1 SV=2	1	7	29.8	32.104	275	2105200	682990	0	1422200	0	11111000	0	10661000	0
P18562	8	8	Uracil phosphoribosyltransferase	FUR1	sp|P18562|UPP_YEAST Uracil phosphoribosyltransferase OS=Saccharomyces cerevisiae (strain ATCC 204508 / S288c) OX=559292 GN=FUR1 PE=1 SV=2	1	8	48.1	24.594	216	5564600	502450	0	3112600	1949600	11101000	0	29098000	19406000
P00927	16	16	Threonine dehydratase, mitochondrial	ILV1	sp|P00927|THDH_YEAST Threonine dehydratase, mitochondrial OS=Saccharomyces cerevisiae (strain ATCC 204508 / S288c) OX=559292 GN=ILV1 PE=1 SV=2	1	16	35.1	63.83	576	15314000	221230	0	1521400	13572000	11063000	0	110100000	260070000
P22276	5	5	DNA-directed RNA polymerase III subunit RPC2	RET1	sp|P22276|RPC2_YEAST DNA-directed RNA polymerase III subunit RPC2 OS=Saccharomyces cerevisiae (strain ATCC 204508 / S288c) OX=559292 GN=RET1 PE=1 SV=2	1	5	5.9	129.46	1149	205090	205090	0	0	0	10870000	0	0	0
P39107	3	3	Mannan polymerase complexes subunit MNN9	MNN9	sp|P39107|MNN9_YEAST Mannan polymerase complexes subunit MNN9 OS=Saccharomyces cerevisiae (strain ATCC 204508 / S288c) OX=559292 GN=MNN9 PE=1 SV=3	1	3	9.4	45.954	395	735250	679290	55965	0	0	10869000	0	0	0
P34247	3	3	U3 small nucleolar RNA-associated protein 11	UTP11	sp|P34247|UTP11_YEAST U3 small nucleolar RNA-associated protein 11 OS=Saccharomyces cerevisiae (strain ATCC 204508 / S288c) OX=559292 GN=UTP11 PE=1 SV=2	1	3	13.6	29.735	250	1335600	1335600	0	0	0	10801000	0	0	0
P53874	3	3	Ubiquitin carboxyl-terminal hydrolase 10	UBP10	sp|P53874|UBP10_YEAST Ubiquitin carboxyl-terminal hydrolase 10 OS=Saccharomyces cerevisiae (strain ATCC 204508 / S288c) OX=559292 GN=UBP10 PE=1 SV=2	1	3	4.7	88.53	792	280850	280850	0	0	0	10672000	0	0	0
P38828	6	6	Protein LSM12	LSM12	sp|P38828|LSM12_YEAST Protein LSM12 OS=Saccharomyces cerevisiae (strain ATCC 204508 / S288c) OX=559292 GN=LSM12 PE=1 SV=1	1	6	42.8	21.313	187	3152900	1394900	0	727430	1030600	10542000	0	10242000	11584000
P24783	8	7	ATP-dependent RNA helicase DBP2	DBP2	sp|P24783|DBP2_YEAST ATP-dependent RNA helicase DBP2 OS=Saccharomyces cerevisiae (strain ATCC 204508 / S288c) OX=559292 GN=DBP2 PE=1 SV=1	1	8	17	60.999	546	831760	334420	0	450010	47327	10522000	0	9556900	0
P38759	3	3	Vacuolar protein sorting-associated protein 29	VPS29	sp|P38759|VPS29_YEAST Vacuolar protein sorting-associated protein 29 OS=Saccharomyces cerevisiae (strain ATCC 204508 / S288c) OX=559292 GN=VPS29 PE=1 SV=1	1	3	13.5	31.012	282	956660	748290	0	86053	122310	10476000	0	0	0
P38210	2	2	Chromatin structure-remodeling complex protein RSC14	LDB7	sp|P38210|LDB7_YEAST Chromatin structure-remodeling complex protein RSC14 OS=Saccharomyces cerevisiae (strain ATCC 204508 / S288c) OX=559292 GN=LDB7 PE=1 SV=2	1	2	22.2	19.792	180	1472600	1472600	0	0	0	10308000	0	0	0
Q3E7X9;P0C0X0	7;6	7;6	40S ribosomal protein S28-A;40S ribosomal protein S28-B	RPS28A;RPS28B	sp|Q3E7X9|RS28A_YEAST 40S ribosomal protein S28-A OS=Saccharomyces cerevisiae (strain ATCC 204508 / S288c) OX=559292 GN=RPS28A PE=1 SV=1;sp|P0C0X0|RS28B_YEAST 40S ribosomal protein S28-B OS=Saccharomyces cerevisiae (strain ATCC 204508 / S288c) OX=559292 GN	2	7	68.7	7.5917	67	85344000	1537600	349600	44889000	38568000	10304000	0	118890000	88264000
P02400	3	3	60S acidic ribosomal protein P2-beta	RPP2B	sp|P02400|RLA4_YEAST 60S acidic ribosomal protein P2-beta OS=Saccharomyces cerevisiae (strain ATCC 204508 / S288c) OX=559292 GN=RPP2B PE=1 SV=2	1	3	34.5	11.05	110	7841500	912690	245950	3515500	3167400	10283000	0	14020000	11297000
P32598	6	6	Serine/threonine-protein phosphatase PP1-2	GLC7	sp|P32598|PP12_YEAST Serine/threonine-protein phosphatase PP1-2 OS=Saccharomyces cerevisiae (strain ATCC 204508 / S288c) OX=559292 GN=GLC7 PE=1 SV=1	1	6	23.7	35.907	312	3386900	676930	0	1415700	1294200	10276000	0	21000000	12115000
P22139	2	2	DNA-directed RNA polymerases I, II, and III subunit RPABC5	RPB10	sp|P22139|RPAB5_YEAST DNA-directed RNA polymerases I, II, and III subunit RPABC5 OS=Saccharomyces cerevisiae (strain ATCC 204508 / S288c) OX=559292 GN=RPB10 PE=1 SV=2	1	2	17.1	8.2776	70	7444100	4981500	0	1023700	1438900	9963000	0	0	0
P38626	4	4	NADH-cytochrome b5 reductase 1	CBR1	sp|P38626|NCB5R_YEAST NADH-cytochrome b5 reductase 1 OS=Saccharomyces cerevisiae (strain ATCC 204508 / S288c) OX=559292 GN=CBR1 PE=1 SV=2	1	4	18.7	31.493	284	518810	518810	0	0	0	9857500	0	0	0
P32366	11	11	V-type proton ATPase subunit d	VMA6	sp|P32366|VA0D_YEAST V-type proton ATPase subunit d OS=Saccharomyces cerevisiae (strain ATCC 204508 / S288c) OX=559292 GN=VMA6 PE=1 SV=2	1	11	40	39.79	345	25440000	470600	0	4675600	20294000	9803700	0	70339000	211490000
P07260	10	10	Eukaryotic translation initiation factor 4E	CDC33	sp|P07260|IF4E_YEAST Eukaryotic translation initiation factor 4E OS=Saccharomyces cerevisiae (strain ATCC 204508 / S288c) OX=559292 GN=CDC33 PE=1 SV=1	1	10	49.8	24.254	213	16452000	375290	0	7582700	8494300	9769700	0	100480000	38211000
P04786	4	4	DNA topoisomerase 1	TOP1	sp|P04786|TOP1_YEAST DNA topoisomerase 1 OS=Saccharomyces cerevisiae (strain ATCC 204508 / S288c) OX=559292 GN=TOP1 PE=1 SV=2	1	4	6.1	89.994	769	203960	203960	0	0	0	9586200	0	0	0
P22147	3	3	5-3 exoribonuclease 1	XRN1	sp|P22147|XRN1_YEAST 5-3 exoribonuclease 1 OS=Saccharomyces cerevisiae (strain ATCC 204508 / S288c) OX=559292 GN=XRN1 PE=1 SV=1	1	3	2.6	175.46	1528	126210	126210	0	0	0	9466000	0	0	0
P25043	8	8	Proteasome subunit beta type-2	PUP1	sp|P25043|PSB2_YEAST Proteasome subunit beta type-2 OS=Saccharomyces cerevisiae (strain ATCC 204508 / S288c) OX=559292 GN=PUP1 PE=1 SV=1	1	8	31	28.268	261	7603500	686610	46600	4209200	2661100	9396200	0	30950000	18689000
P04801	21	21	Threonine--tRNA ligase, cytoplasmic	THS1	sp|P04801|SYTC_YEAST Threonine--tRNA ligase, cytoplasmic OS=Saccharomyces cerevisiae (strain ATCC 204508 / S288c) OX=559292 GN=THS1 PE=1 SV=2	1	21	29.2	84.519	734	4846100	184090	0	3266200	1395700	9220200	0	94214000	39535000
Q12250	10	10	26S proteasome regulatory subunit RPN5	RPN5	sp|Q12250|RPN5_YEAST 26S proteasome regulatory subunit RPN5 OS=Saccharomyces cerevisiae (strain ATCC 204508 / S288c) OX=559292 GN=RPN5 PE=1 SV=3	1	10	24.5	51.768	445	3160400	256320	0	821990	2082100	9216300	0	18403000	31688000
P0CX50;P0CX49	4;4	4;4	60S ribosomal protein L18-B;60S ribosomal protein L18-A	RPL18B;RPL18A	sp|P0CX50|RL18B_YEAST 60S ribosomal protein L18-B OS=Saccharomyces cerevisiae (strain ATCC 204508 / S288c) OX=559292 GN=RPL18B PE=1 SV=1;sp|P0CX49|RL18A_YEAST 60S ribosomal protein L18-A OS=Saccharomyces cerevisiae (strain ATCC 204508 / S288c) OX=559292 GN	2	4	19.9	20.563	186	3753300	624970	104800	2295800	727660	9114300	0	16067000	7402700
P32558	6	6	FACT complex subunit SPT16	SPT16	sp|P32558|SPT16_YEAST FACT complex subunit SPT16 OS=Saccharomyces cerevisiae (strain ATCC 204508 / S288c) OX=559292 GN=SPT16 PE=1 SV=1	1	6	6.5	118.63	1035	206200	181460	0	24737	0	9073000	0	0	0
P16639	5	5	Arginyl-tRNA--protein transferase 1	ATE1	sp|P16639|ATE1_YEAST Arginyl-tRNA--protein transferase 1 OS=Saccharomyces cerevisiae (strain ATCC 204508 / S288c) OX=559292 GN=ATE1 PE=1 SV=2	1	5	10.9	57.93	503	314270	314270	0	0	0	8799500	0	0	0
P15790	3	3	Casein kinase II subunit alpha	CKA1	sp|P15790|CSK21_YEAST Casein kinase II subunit alpha OS=Saccharomyces cerevisiae (strain ATCC 204508 / S288c) OX=559292 GN=CKA1 PE=1 SV=1	1	3	8.6	44.667	372	368180	368180	0	0	0	8468200	0	0	0
P09440	3	3	C-1-tetrahydrofolate synthase, mitochondrial;Methylenetetrahydrofolate dehydrogenase;Methenyltetrahydrofolate cyclohydrolase;Formyltetrahydrofolate synthetase	MIS1	sp|P09440|C1TM_YEAST C-1-tetrahydrofolate synthase, mitochondrial OS=Saccharomyces cerevisiae (strain ATCC 204508 / S288c) OX=559292 GN=MIS1 PE=1 SV=1	1	3	4.3	106.22	975	156390	156390	0	0	0	8445000	0	0	0
P43639	1	1	Casein kinase II subunit beta	CKB1	sp|P43639|CSK2B_YEAST Casein kinase II subunit beta OS=Saccharomyces cerevisiae (strain ATCC 204508 / S288c) OX=559292 GN=CKB1 PE=1 SV=1	1	1	4	32.264	278	702440	702440	0	0	0	8429300	0	0	0
P43535	8	8	Protein GCN20	GCN20	sp|P43535|GCN20_YEAST Protein GCN20 OS=Saccharomyces cerevisiae (strain ATCC 204508 / S288c) OX=559292 GN=GCN20 PE=1 SV=1	1	8	13.2	85.026	752	791840	302320	31394	277390	180740	8408900	0	8326700	6660400
P19073	2	2	Cell division control protein 42	CDC42	sp|P19073|CDC42_YEAST Cell division control protein 42 OS=Saccharomyces cerevisiae (strain ATCC 204508 / S288c) OX=559292 GN=CDC42 PE=1 SV=2	1	2	11	21.322	191	2690500	1393700	0	514840	781930	8391400	0	2409500	3313100
Q00245	3	3	GTP-binding protein RHO3	RHO3	sp|Q00245|RHO3_YEAST GTP-binding protein RHO3 OS=Saccharomyces cerevisiae (strain ATCC 204508 / S288c) OX=559292 GN=RHO3 PE=1 SV=2	1	3	16.5	25.312	231	706940	597000	109940	0	0	8358000	0	0	0
P19414	10	10	Aconitate hydratase, mitochondrial	ACO1	sp|P19414|ACON_YEAST Aconitate hydratase, mitochondrial OS=Saccharomyces cerevisiae (strain ATCC 204508 / S288c) OX=559292 GN=ACO1 PE=1 SV=2	1	10	15.6	85.367	778	1537700	90283	0	738940	708450	8056600	0	26039000	12927000
P25451	3	3	Proteasome subunit beta type-3	PUP3	sp|P25451|PSB3_YEAST Proteasome subunit beta type-3 OS=Saccharomyces cerevisiae (strain ATCC 204508 / S288c) OX=559292 GN=PUP3 PE=1 SV=1	1	3	23.4	22.605	205	5062600	722190	0	1955400	2385000	8028500	0	11406000	12185000
P38333	6	6	Essential nuclear protein 1	ENP1	sp|P38333|ENP1_YEAST Essential nuclear protein 1 OS=Saccharomyces cerevisiae (strain ATCC 204508 / S288c) OX=559292 GN=ENP1 PE=1 SV=1	1	6	13.5	55.136	483	583080	365930	0	41291	175850	7935900	0	0	4789200
Q12501;Q03494;P25384;P0CX64;P0CX63;P0C2J3;Q12491;Q12472;Q12113;Q99303;Q12439;Q12392;Q12293;Q12260;Q03483;P25383;P0CX62;P0CX61;P0C2J4	15;15;15;15;15;15;14;14;14;4;4;4;4;4;4;4;4;4;4	0;0;0;0;0;0;0;0;0;0;0;0;0;0;0;0;0;0;0	Transposon Ty2-OR2 Gag-Pol polyprotein;Capsid protein;Ty2 protease;Integrase;Reverse transcriptase/ribonuclease H;Transposon Ty2-DR2 Gag-Pol polyprotein;Capsid protein;Ty2 protease;Integrase;Reverse transcriptase/ribonuclease H;Transposon Ty2-C Gag-Pol polyprotein;Capsid protein;Ty2 protease;Integrase;Reverse transcriptase/ribonuclease H;Transposon Ty2-GR2 Gag-Pol polyprotein;Capsid protein;Ty2 p…	TY2B-OR2;TY2B-DR2;TY2B-C;TY2B-GR2;TY2B-F;TY2B-LR1;TY2B-B;TY2B-DR1;TY2B-OR1	sp|Q12501|YO22B_YEAST Transposon Ty2-OR2 Gag-Pol polyprotein OS=Saccharomyces cerevisiae (strain ATCC 204508 / S288c) OX=559292 GN=TY2B-OR2 PE=1 SV=1;sp|Q03494|YD22B_YEAST Transposon Ty2-DR2 Gag-Pol polyprotein OS=Saccharomyces cerevisiae (strain ATCC 2045	19	15	10.1	202.13	1770	223920	81168	0	20978	121780	7912800	0	0	5922000
P40217	17	17	Eukaryotic translation initiation factor 3 subunit I	TIF34	sp|P40217|EIF3I_YEAST Eukaryotic translation initiation factor 3 subunit I OS=Saccharomyces cerevisiae (strain ATCC 204508 / S288c) OX=559292 GN=TIF34 PE=1 SV=1	1	17	59.9	38.755	347	16608000	393240	0	7015600	9198800	7877400	0	115700000	123030000
P53551	2	2	Histone H1	HHO1	sp|P53551|H1_YEAST Histone H1 OS=Saccharomyces cerevisiae (strain ATCC 204508 / S288c) OX=559292 GN=HHO1 PE=1 SV=1	1	2	8.9	27.803	258	709620	709620	0	0	0	7805800	0	0	0
P47122	16	16	GPN-loop GTPase 1	NPA3	sp|P47122|GPN1_YEAST GPN-loop GTPase 1 OS=Saccharomyces cerevisiae (strain ATCC 204508 / S288c) OX=559292 GN=NPA3 PE=1 SV=1	1	16	41.3	43.194	385	18783000	466470	0	4071200	14245000	7759700	0	58648000	151390000
P22137	36	36	Clathrin heavy chain	CHC1	sp|P22137|CLH_YEAST Clathrin heavy chain OS=Saccharomyces cerevisiae (strain ATCC 204508 / S288c) OX=559292 GN=CHC1 PE=1 SV=1	1	36	26.3	187.23	1653	3271600	82432	0	1259500	1929700	7707900	0	98250000	118740000
P29311	19	6	Protein BMH1	BMH1	sp|P29311|BMH1_YEAST Protein BMH1 OS=Saccharomyces cerevisiae (strain ATCC 204508 / S288c) OX=559292 GN=BMH1 PE=1 SV=4	1	19	59.2	30.091	267	58010000	511120	0	29550000	27949000	7694400	0	316560000	319870000
Q12386	2	2	Actin-like protein ARP8	ARP8	sp|Q12386|ARP8_YEAST Actin-like protein ARP8 OS=Saccharomyces cerevisiae (strain ATCC 204508 / S288c) OX=559292 GN=ARP8 PE=1 SV=1	1	2	2.6	100.21	881	178540	178540	0	0	0	7320000	0	0	0
Q12754	3	3	Ribosomal RNA-processing protein 12	RRP12	sp|Q12754|RRP12_YEAST Ribosomal RNA-processing protein 12 OS=Saccharomyces cerevisiae (strain ATCC 204508 / S288c) OX=559292 GN=RRP12 PE=1 SV=1	1	3	4.3	137.51	1228	126990	126990	0	0	0	7238400	0	0	0
P40016	16	16	26S proteasome regulatory subunit RPN3	RPN3	sp|P40016|RPN3_YEAST 26S proteasome regulatory subunit RPN3 OS=Saccharomyces cerevisiae (strain ATCC 204508 / S288c) OX=559292 GN=RPN3 PE=1 SV=5	1	16	32.9	60.392	523	4989200	243270	0	1415300	3330600	7220600	0	36163000	64147000
P34110	4	4	Vacuolar protein sorting-associated protein 35	VPS35	sp|P34110|VPS35_YEAST Vacuolar protein sorting-associated protein 35 OS=Saccharomyces cerevisiae (strain ATCC 204508 / S288c) OX=559292 GN=VPS35 PE=1 SV=2	1	4	3.8	109.14	944	150110	150110	0	0	0	7205100	0	0	0
Q9P305	2	2	mRNA stability protein IGO2	IGO2	sp|Q9P305|IGO2_YEAST mRNA stability protein IGO2 OS=Saccharomyces cerevisiae (strain ATCC 204508 / S288c) OX=559292 GN=IGO2 PE=1 SV=3	1	2	25.2	14.395	131	886560	886560	0	0	0	7092500	0	0	0
P53691	11	11	Peptidyl-prolyl cis-trans isomerase CPR6	CPR6	sp|P53691|PPID_YEAST Peptidyl-prolyl cis-trans isomerase CPR6 OS=Saccharomyces cerevisiae (strain ATCC 204508 / S288c) OX=559292 GN=CPR6 PE=1 SV=1	1	11	30.7	42.071	371	13426000	423340	115460	4428900	8458300	7014700	0	59095000	63202000
P12709	23	23	Glucose-6-phosphate isomerase	PGI1	sp|P12709|G6PI_YEAST Glucose-6-phosphate isomerase OS=Saccharomyces cerevisiae (strain ATCC 204508 / S288c) OX=559292 GN=PGI1 PE=1 SV=3	1	23	46.8	61.298	554	77118000	275070	0	39138000	37705000	6934900	0	697440000	604240000
P53236	5	4	Chromatin structure-remodeling complex subunit RSC1	RSC1	sp|P53236|RSC1_YEAST Chromatin structure-remodeling complex subunit RSC1 OS=Saccharomyces cerevisiae (strain ATCC 204508 / S288c) OX=559292 GN=RSC1 PE=1 SV=1	1	5	5.7	106.67	928	150630	150630	0	0	0	6929200	0	0	0
P00937	10	10	Multifunctional tryptophan biosynthesis protein;Anthranilate synthase component 2;Indole-3-glycerol phosphate synthase	TRP3	sp|P00937|TRPG_YEAST Multifunctional tryptophan biosynthesis protein OS=Saccharomyces cerevisiae (strain ATCC 204508 / S288c) OX=559292 GN=TRP3 PE=1 SV=2	1	10	28.9	53.489	484	2247900	194920	0	1423300	629660	6881600	0	23820000	15299000
P38930	2	2	Casein kinase II subunit beta	CKB2	sp|P38930|CSK2C_YEAST Casein kinase II subunit beta OS=Saccharomyces cerevisiae (strain ATCC 204508 / S288c) OX=559292 GN=CKB2 PE=1 SV=1	1	2	8.5	29.842	258	617550	617550	0	0	0	6793000	0	0	0
P53011	6	6	Nucleoporin SEH1	SEH1	sp|P53011|SEH1_YEAST Nucleoporin SEH1 OS=Saccharomyces cerevisiae (strain ATCC 204508 / S288c) OX=559292 GN=SEH1 PE=1 SV=1	1	6	18.1	39.122	349	1129800	331860	0	254850	543050	6753900	0	4598000	6966600
P40340	4	4	Tat-binding homolog 7	YTA7	sp|P40340|TBP7_YEAST Tat-binding homolog 7 OS=Saccharomyces cerevisiae (strain ATCC 204508 / S288c) OX=559292 GN=YTA7 PE=1 SV=2	1	4	3.8	157.41	1379	87487	87487	0	0	0	6736500	0	0	0
Q06511	1	1	Ribosomal RNA-processing protein 15	RRP15	sp|Q06511|RRP15_YEAST Ribosomal RNA-processing protein 15 OS=Saccharomyces cerevisiae (strain ATCC 204508 / S288c) OX=559292 GN=RRP15 PE=1 SV=1	1	1	8.4	28.212	250	684000	684000	0	0	0	6156000	0	0	0
P04051	3	3	DNA-directed RNA polymerase III subunit RPC1	RPO31	sp|P04051|RPC1_YEAST DNA-directed RNA polymerase III subunit RPC1 OS=Saccharomyces cerevisiae (strain ATCC 204508 / S288c) OX=559292 GN=RPO31 PE=1 SV=1	1	3	3.2	162.3	1460	69950	69950	0	0	0	6155600	0	0	0
P26784	7	3	60S ribosomal protein L16-A	RPL16A	sp|P26784|RL16A_YEAST 60S ribosomal protein L16-A OS=Saccharomyces cerevisiae (strain ATCC 204508 / S288c) OX=559292 GN=RPL16A PE=1 SV=3	1	7	28.1	22.201	199	2519300	471730	0	1387600	659960	6117300	0	10604000	5706300
P38130	3	3	Probable mannosyltransferase KTR3	KTR3	sp|P38130|KTR3_YEAST Probable mannosyltransferase KTR3 OS=Saccharomyces cerevisiae (strain ATCC 204508 / S288c) OX=559292 GN=KTR3 PE=1 SV=1	1	3	7.4	47.482	404	276620	276620	0	0	0	6085700	0	0	0
P0CX34;P0CX33	2;2	2;2	40S ribosomal protein S30-B;40S ribosomal protein S30-A	RPS30B;RPS30A	sp|P0CX34|RS30B_YEAST 40S ribosomal protein S30-B OS=Saccharomyces cerevisiae (strain ATCC 204508 / S288c) OX=559292 GN=RPS30B PE=1 SV=1;sp|P0CX33|RS30A_YEAST 40S ribosomal protein S30-A OS=Saccharomyces cerevisiae (strain ATCC 204508 / S288c) OX=559292 GN	2	2	17.5	7.1184	63	10960000	2063800	0	5379300	3517000	5938900	0	12963000	7535200
P46985	2	2	Probable alpha-1,6-mannosyltransferase MNN11	MNN11	sp|P46985|MNN11_YEAST Probable alpha-1,6-mannosyltransferase MNN11 OS=Saccharomyces cerevisiae (strain ATCC 204508 / S288c) OX=559292 GN=MNN11 PE=1 SV=2	1	2	8.1	47.858	422	264800	264800	0	0	0	5825600	0	0	0
P06780	4	4	GTP-binding protein RHO1	RHO1	sp|P06780|RHO1_YEAST GTP-binding protein RHO1 OS=Saccharomyces cerevisiae (strain ATCC 204508 / S288c) OX=559292 GN=RHO1 PE=1 SV=3	1	4	21.1	23.152	209	2268200	488170	0	820200	959830	5815700	0	6379800	5950700
Q06103	17	17	26S proteasome regulatory subunit RPN7	RPN7	sp|Q06103|RPN7_YEAST 26S proteasome regulatory subunit RPN7 OS=Saccharomyces cerevisiae (strain ATCC 204508 / S288c) OX=559292 GN=RPN7 PE=1 SV=3	1	17	42.9	48.958	429	7839500	250180	0	2106900	5482400	5745400	0	41118000	78165000
P53297	2	2	PAB1-binding protein 1	PBP1	sp|P53297|PBP1_YEAST PAB1-binding protein 1 OS=Saccharomyces cerevisiae (strain ATCC 204508 / S288c) OX=559292 GN=PBP1 PE=1 SV=1	1	2	4	78.78	722	198840	169440	0	0	29397	5591600	0	0	0
P29469	6	5	DNA replication licensing factor MCM2	MCM2	sp|P29469|MCM2_YEAST DNA replication licensing factor MCM2 OS=Saccharomyces cerevisiae (strain ATCC 204508 / S288c) OX=559292 GN=MCM2 PE=1 SV=2	1	6	7.6	98.778	868	317000	116690	0	27437	172870	5437700	0	0	6228500
P21242	9	9	Probable proteasome subunit alpha type-7	PRE10	sp|P21242|PSA7_YEAST Probable proteasome subunit alpha type-7 OS=Saccharomyces cerevisiae (strain ATCC 204508 / S288c) OX=559292 GN=PRE10 PE=1 SV=2	1	9	41.3	31.536	288	12260000	340810	0	4576200	7342700	5420200	0	52359000	70142000
P38781;P38780	2;1	2;1	Chromatin structure-remodeling complex protein RSC30;Uncharacterized protein YHR054C	RSC30;YHR054C	sp|P38781|RSC30_YEAST Chromatin structure-remodeling complex protein RSC30 OS=Saccharomyces cerevisiae (strain ATCC 204508 / S288c) OX=559292 GN=RSC30 PE=1 SV=2;sp|P38780|YHL4_YEAST Uncharacterized protein YHR054C OS=Saccharomyces cerevisiae (strain ATCC 2	2	2	3.6	101.33	883	149960	149960	0	0	0	5398700	0	0	0
P06704	2	2	Cell division control protein 31	CDC31	sp|P06704|CDC31_YEAST Cell division control protein 31 OS=Saccharomyces cerevisiae (strain ATCC 204508 / S288c) OX=559292 GN=CDC31 PE=1 SV=2	1	2	16.1	18.751	161	590350	590350	0	0	0	5313200	0	0	0
Q12447	9	9	Polyamine N-acetyltransferase 1	PAA1	sp|Q12447|PAA1_YEAST Polyamine N-acetyltransferase 1 OS=Saccharomyces cerevisiae (strain ATCC 204508 / S288c) OX=559292 GN=PAA1 PE=1 SV=1	1	9	65.4	21.947	191	13342000	334700	0	6716800	6290400	5196600	0	57433000	48296000
P36521	3	3	54S ribosomal protein L11, mitochondrial	MRPL11	sp|P36521|RM11_YEAST 54S ribosomal protein L11, mitochondrial OS=Saccharomyces cerevisiae (strain ATCC 204508 / S288c) OX=559292 GN=MRPL11 PE=1 SV=2	1	3	16.1	28.515	249	285910	285910	0	0	0	5146400	0	0	0
P38249	34	34	Eukaryotic translation initiation factor 3 subunit A	RPG1	sp|P38249|EIF3A_YEAST Eukaryotic translation initiation factor 3 subunit A OS=Saccharomyces cerevisiae (strain ATCC 204508 / S288c) OX=559292 GN=RPG1 PE=1 SV=1	1	34	38.8	110.34	964	4740000	80175	0	1944700	2715100	4981600	0	93540000	113500000
Q03973	1	1	High mobility group protein 1	HMO1	sp|Q03973|HMO1_YEAST High mobility group protein 1 OS=Saccharomyces cerevisiae (strain ATCC 204508 / S288c) OX=559292 GN=HMO1 PE=1 SV=1	1	1	4.9	27.544	246	535080	535080	0	0	0	4815700	0	0	0
P53335	1	1	Protein PXR1	PXR1	sp|P53335|PXR1_YEAST Protein PXR1 OS=Saccharomyces cerevisiae (strain ATCC 204508 / S288c) OX=559292 GN=PXR1 PE=1 SV=1	1	1	4.8	31.311	271	369960	369960	0	0	0	4809400	0	0	0
P25303	2	2	DnaJ-related protein SCJ1	SCJ1	sp|P25303|SCJ1_YEAST DnaJ-related protein SCJ1 OS=Saccharomyces cerevisiae (strain ATCC 204508 / S288c) OX=559292 GN=SCJ1 PE=1 SV=2	1	2	5.8	41.543	377	433580	253120	180460	0	0	4809300	0	0	0
P15180	24	24	Lysine--tRNA ligase, cytoplasmic	KRS1	sp|P15180|SYKC_YEAST Lysine--tRNA ligase, cytoplasmic OS=Saccharomyces cerevisiae (strain ATCC 204508 / S288c) OX=559292 GN=KRS1 PE=1 SV=2	1	24	46.4	67.958	591	14165000	154370	0	9307000	4703500	4321700	0	176430000	93523000
P38891	12	9	Branched-chain-amino-acid aminotransferase, mitochondrial	BAT1	sp|P38891|BCA1_YEAST Branched-chain-amino-acid aminotransferase, mitochondrial OS=Saccharomyces cerevisiae (strain ATCC 204508 / S288c) OX=559292 GN=BAT1 PE=1 SV=1	1	12	36.6	43.596	393	6437100	130770	0	3066100	3240200	4105300	0	52392000	50095000
Q06412	1	1	Rho1 guanine nucleotide exchange factor TUS1	TUS1	sp|Q06412|TUS1_YEAST Rho1 guanine nucleotide exchange factor TUS1 OS=Saccharomyces cerevisiae (strain ATCC 204508 / S288c) OX=559292 GN=TUS1 PE=1 SV=1	1	1	1.1	149.11	1307	63592	63592	0	0	0	4006300	0	0	0
P50108	2	2	Probable alpha-1,6-mannosyltransferase MNN10	MNN10	sp|P50108|MNN10_YEAST Probable alpha-1,6-mannosyltransferase MNN10 OS=Saccharomyces cerevisiae (strain ATCC 204508 / S288c) OX=559292 GN=MNN10 PE=1 SV=1	1	2	6.6	46.747	393	189790	189790	0	0	0	3985600	0	0	0
P15424	3	3	ATP-dependent RNA helicase MSS116, mitochondrial	MSS116	sp|P15424|MS116_YEAST ATP-dependent RNA helicase MSS116, mitochondrial OS=Saccharomyces cerevisiae (strain ATCC 204508 / S288c) OX=559292 GN=MSS116 PE=1 SV=1	1	3	3.8	76.268	664	105230	105230	0	0	0	3893600	0	0	0
P39954	21	21	Adenosylhomocysteinase	SAH1	sp|P39954|SAHH_YEAST Adenosylhomocysteinase OS=Saccharomyces cerevisiae (strain ATCC 204508 / S288c) OX=559292 GN=SAH1 PE=1 SV=1	1	21	47	49.125	449	38761000	183360	0	21600000	16978000	3646000	0	318280000	234540000
Q04947	1	1	Reticulon-like protein 1	RTN1	sp|Q04947|RTN1_YEAST Reticulon-like protein 1 OS=Saccharomyces cerevisiae (strain ATCC 204508 / S288c) OX=559292 GN=RTN1 PE=1 SV=1	1	1	4.1	32.916	295	191210	191210	0	0	0	3633000	0	0	0
P00942	15	15	Triosephosphate isomerase	TPI1	sp|P00942|TPIS_YEAST Triosephosphate isomerase OS=Saccharomyces cerevisiae (strain ATCC 204508 / S288c) OX=559292 GN=TPI1 PE=1 SV=2	1	15	54.8	26.795	248	225020000	300050	0	128110000	96610000	3609600	0	1210200000	826730000
P38873	2	2	Target of rapamycin complex 1 subunit KOG1	KOG1	sp|P38873|KOG1_YEAST Target of rapamycin complex 1 subunit KOG1 OS=Saccharomyces cerevisiae (strain ATCC 204508 / S288c) OX=559292 GN=KOG1 PE=1 SV=2	1	2	1.3	177.61	1557	46007	46007	0	0	0	3588500	0	0	0
Q04013	2	2	Citrate/oxoglutarate carrier protein	YHM2	sp|Q04013|YHM2_YEAST Citrate/oxoglutarate carrier protein OS=Saccharomyces cerevisiae (strain ATCC 204508 / S288c) OX=559292 GN=YHM2 PE=1 SV=1	1	2	4.8	34.184	314	253710	253710	0	0	0	3551900	0	0	0
Q04217	2	2	Probable ATP-dependent RNA helicase DHR1	ECM16	sp|Q04217|DHR1_YEAST Probable ATP-dependent RNA helicase DHR1 OS=Saccharomyces cerevisiae (strain ATCC 204508 / S288c) OX=559292 GN=ECM16 PE=1 SV=1	1	2	2.1	144.95	1267	48413	48413	0	0	0	3243600	0	0	0
Q02457	2	2	Protein TBF1	TBF1	sp|Q02457|TBF1_YEAST Protein TBF1 OS=Saccharomyces cerevisiae (strain ATCC 204508 / S288c) OX=559292 GN=TBF1 PE=1 SV=2	1	2	3.7	62.823	562	152150	152150	0	0	0	3195100	0	0	0
P03871	2	2	Partitioning protein REP1	REP1	sp|P03871|REP1_YEAST Partitioning protein REP1 OS=Saccharomyces cerevisiae (strain ATCC 204508 / S288c) OX=559292 GN=REP1 PE=1 SV=1	1	2	5.1	43.231	373	215350	155180	0	0	60171	3103600	0	0	0
P40495	28	28	Homoisocitrate dehydrogenase, mitochondrial	LYS12	sp|P40495|LYS12_YEAST Homoisocitrate dehydrogenase, mitochondrial OS=Saccharomyces cerevisiae (strain ATCC 204508 / S288c) OX=559292 GN=LYS12 PE=1 SV=1	1	28	62.5	40.068	371	48510000	130520	0	10815000	37564000	2966700	0	203390000	532840000
P38961	2	2	25S rRNA (adenine(645)-N(1))-methyltransferase	RRP8	sp|P38961|RRP8_YEAST 25S rRNA (adenine(645)-N(1))-methyltransferase OS=Saccharomyces cerevisiae (strain ATCC 204508 / S288c) OX=559292 GN=RRP8 PE=1 SV=2	1	2	5.6	45.985	392	141200	141200	0	0	0	2824000	0	0	0
P0C2I9	53	0	Transposon Ty1-PR1 Gag-Pol polyprotein;Capsid protein;Ty1 protease;Integrase;Reverse transcriptase/ribonuclease H	TY1B-PR1	sp|P0C2I9|YP12B_YEAST Transposon Ty1-PR1 Gag-Pol polyprotein OS=Saccharomyces cerevisiae (strain ATCC 204508 / S288c) OX=559292 GN=TY1B-PR1 PE=3 SV=1	1	53	40.4	198.57	1755	37606	37606	0	0	0	2820400	0	0	0
P10080	3	3	Single-stranded nucleic acid-binding protein	SBP1	sp|P10080|SSBP1_YEAST Single-stranded nucleic acid-binding protein OS=Saccharomyces cerevisiae (strain ATCC 204508 / S288c) OX=559292 GN=SBP1 PE=1 SV=2	1	3	15.6	32.989	294	764360	189190	0	575160	0	2648700	0	0	0
P40335	1	1	Carboxypeptidase Y-deficient protein 8	PEP8	sp|P40335|PEP8_YEAST Carboxypeptidase Y-deficient protein 8 OS=Saccharomyces cerevisiae (strain ATCC 204508 / S288c) OX=559292 GN=PEP8 PE=1 SV=2	1	1	4.7	42.546	379	108950	108950	0	0	0	2396800	0	0	0
P45978	2	2	Protein SCD6	SCD6	sp|P45978|SCD6_YEAST Protein SCD6 OS=Saccharomyces cerevisiae (strain ATCC 204508 / S288c) OX=559292 GN=SCD6 PE=1 SV=1	1	2	7.4	39.189	349	134600	134600	0	0	0	2288200	0	0	0
P46676	1	1	Suppressor of mar1-1 protein	SUM1	sp|P46676|SUM1_YEAST Suppressor of mar1-1 protein OS=Saccharomyces cerevisiae (strain ATCC 204508 / S288c) OX=559292 GN=SUM1 PE=1 SV=2	1	1	1.3	118.2	1062	39035	39035	0	0	0	2068900	0	0	0
P50085	1	1	Prohibitin-2	PHB2	sp|P50085|PHB2_YEAST Prohibitin-2 OS=Saccharomyces cerevisiae (strain ATCC 204508 / S288c) OX=559292 GN=PHB2 PE=1 SV=2	1	1	4.8	34.406	310	111770	111770	0	0	0	1900100	0	0	0
Q03525	1	1	Protein TMA23	TMA23	sp|Q03525|TMA23_YEAST Protein TMA23 OS=Saccharomyces cerevisiae (strain ATCC 204508 / S288c) OX=559292 GN=TMA23 PE=1 SV=2	1	1	6.6	23.949	211	186840	186840	0	0	0	1868400	0	0	0
Q12510	1	1	DNA damage-binding protein CMR1	CMR1	sp|Q12510|CMR1_YEAST DNA damage-binding protein CMR1 OS=Saccharomyces cerevisiae (strain ATCC 204508 / S288c) OX=559292 GN=CMR1 PE=1 SV=1	1	1	2.1	59.155	522	64848	64848	0	0	0	1815700	0	0	0
P32367	1	1	Transcription factor tau 95 kDa subunit	TFC1	sp|P32367|TFC1_YEAST Transcription factor tau 95 kDa subunit OS=Saccharomyces cerevisiae (strain ATCC 204508 / S288c) OX=559292 GN=TFC1 PE=1 SV=1	1	1	2	73.553	649	54696	54696	0	0	0	1695600	0	0	0
P12611	2	2	Growth regulation protein	WHI2	sp|P12611|WHI2_YEAST Growth regulation protein OS=Saccharomyces cerevisiae (strain ATCC 204508 / S288c) OX=559292 GN=WHI2 PE=1 SV=2	1	2	4.9	55.345	486	70538	70538	0	0	0	1692900	0	0	0
P36009	2	2	Probable ATP-dependent RNA helicase DHR2	DHR2	sp|P36009|DHR2_YEAST Probable ATP-dependent RNA helicase DHR2 OS=Saccharomyces cerevisiae (strain ATCC 204508 / S288c) OX=559292 GN=DHR2 PE=1 SV=1	1	2	3.5	82.712	735	36086	36086	0	0	0	1587800	0	0	0
P20967	1	1	2-oxoglutarate dehydrogenase, mitochondrial	KGD1	sp|P20967|ODO1_YEAST 2-oxoglutarate dehydrogenase, mitochondrial OS=Saccharomyces cerevisiae (strain ATCC 204508 / S288c) OX=559292 GN=KGD1 PE=1 SV=2	1	1	1.4	114.41	1014	22681	22681	0	0	0	929920	0	0	0
P20606	10	10	Small COPII coat GTPase SAR1	SAR1	sp|P20606|SAR1_YEAST Small COPII coat GTPase SAR1 OS=Saccharomyces cerevisiae (strain ATCC 204508 / S288c) OX=559292 GN=SAR1 PE=1 SV=1	1	10	56.3	21.45	190	45555000	489430	433110	20924000	23709000	0	40452000	236350000	130410000
P53252	6	5	Sphingolipid long chain base-responsive protein PIL1	PIL1	sp|P53252|PIL1_YEAST Sphingolipid long chain base-responsive protein PIL1 OS=Saccharomyces cerevisiae (strain ATCC 204508 / S288c) OX=559292 GN=PIL1 PE=1 SV=1	1	6	26.3	38.349	339	4392800	634020	342410	1879700	1536600	0	22539000	15001000	17932000
P09733	16	11	Tubulin alpha-1 chain	TUB1	sp|P09733|TBA1_YEAST Tubulin alpha-1 chain OS=Saccharomyces cerevisiae (strain ATCC 204508 / S288c) OX=559292 GN=TUB1 PE=1 SV=2	1	16	40.9	49.799	447	16170000	319470	261730	7393300	8195800	0	18488000	85543000	129930000
P53334	2	2	Probable family 17 glucosidase SCW4	SCW4	sp|P53334|SCW4_YEAST Probable family 17 glucosidase SCW4 OS=Saccharomyces cerevisiae (strain ATCC 204508 / S288c) OX=559292 GN=SCW4 PE=1 SV=1	1	2	7.3	40.173	386	749760	0	323740	223730	202290	0	14876000	0	0
P40164	63	63	Serine/threonine-protein phosphatase 4 regulatory subunit 3	PSY2	sp|P40164|PP4R3_YEAST Serine/threonine-protein phosphatase 4 regulatory subunit 3 OS=Saccharomyces cerevisiae (strain ATCC 204508 / S288c) OX=559292 GN=PSY2 PE=1 SV=1	1	63	60.5	98.052	858	579300000	0	0	454170000	125140000	0	0	13789000000	3404200000
P40510;P40054	5;3	5;3	D-3-phosphoglycerate dehydrogenase 2;D-3-phosphoglycerate dehydrogenase 1	SER33;SER3	sp|P40510|SER33_YEAST D-3-phosphoglycerate dehydrogenase 2 OS=Saccharomyces cerevisiae (strain ATCC 204508 / S288c) OX=559292 GN=SER33 PE=1 SV=1;sp|P40054|SERA_YEAST D-3-phosphoglycerate dehydrogenase 1 OS=Saccharomyces cerevisiae (strain ATCC 204508 / S28	2	5	12.4	51.188	469	179730000	0	0	81375000	98350000	0	0	1401000000	1542500000
P40069	42	42	Importin subunit beta-4	KAP123	sp|P40069|IMB4_YEAST Importin subunit beta-4 OS=Saccharomyces cerevisiae (strain ATCC 204508 / S288c) OX=559292 GN=KAP123 PE=1 SV=1	1	42	42.2	122.6	1113	48562000	42124	0	11322000	37198000	0	0	512930000	1249000000
Q07478	33	33	ATP-dependent RNA helicase SUB2	SUB2	sp|Q07478|SUB2_YEAST ATP-dependent RNA helicase SUB2 OS=Saccharomyces cerevisiae (strain ATCC 204508 / S288c) OX=559292 GN=SUB2 PE=1 SV=1	1	33	66.8	50.308	446	128860000	91486	0	35357000	93409000	0	0	650700000	1244900000
P48570	28	9	Homocitrate synthase, cytosolic isozyme	LYS20	sp|P48570|HOSC_YEAST Homocitrate synthase, cytosolic isozyme OS=Saccharomyces cerevisiae (strain ATCC 204508 / S288c) OX=559292 GN=LYS20 PE=1 SV=1	1	28	64	47.098	428	101930000	63289	0	27447000	74422000	0	0	521630000	1161400000
P32796	1	1	Carnitine O-acetyltransferase, mitochondrial	CAT2	sp|P32796|CACP_YEAST Carnitine O-acetyltransferase, mitochondrial OS=Saccharomyces cerevisiae (strain ATCC 204508 / S288c) OX=559292 GN=CAT2 PE=1 SV=2	1	1	3.1	77.241	670	155930000	25097000	32839000	53970000	44022000	0	0	0	1112900000
P36015	23	23	Synaptobrevin homolog YKT6	YKT6	sp|P36015|YKT6_YEAST Synaptobrevin homolog YKT6 OS=Saccharomyces cerevisiae (strain ATCC 204508 / S288c) OX=559292 GN=YKT6 PE=1 SV=1	1	23	85.5	22.707	200	125720000	0	0	35643000	90073000	0	0	501490000	921440000
Q12449	23	23	Hsp90 co-chaperone AHA1	AHA1	sp|Q12449|AHA1_YEAST Hsp90 co-chaperone AHA1 OS=Saccharomyces cerevisiae (strain ATCC 204508 / S288c) OX=559292 GN=AHA1 PE=1 SV=1	1	23	55.1	39.435	350	61185000	0	0	14233000	46952000	0	0	214210000	538770000
Q08992;Q08914	1;1	1;1	Probable glutathione-independent glyoxalase HSP32;Probable glutathione-independent glyoxalase HSP33	HSP32;HSP33	sp|Q08992|HSP32_YEAST Probable glutathione-independent glyoxalase HSP32 OS=Saccharomyces cerevisiae (strain ATCC 204508 / S288c) OX=559292 GN=HSP32 PE=2 SV=1;sp|Q08914|HSP33_YEAST Probable glutathione-independent glyoxalase HSP33 OS=Saccharomyces cerevisia	2	1	5.9	25.94	237	111670000	0	0	53393000	58278000	0	0	0	532020000
P31412	21	21	V-type proton ATPase subunit C	VMA5	sp|P31412|VATC_YEAST V-type proton ATPase subunit C OS=Saccharomyces cerevisiae (strain ATCC 204508 / S288c) OX=559292 GN=VMA5 PE=1 SV=4	1	21	50.8	44.188	392	39108000	0	0	8430600	30677000	0	0	216770000	461190000
P20449	33	33	ATP-dependent RNA helicase DBP5	DBP5	sp|P20449|DBP5_YEAST ATP-dependent RNA helicase DBP5 OS=Saccharomyces cerevisiae (strain ATCC 204508 / S288c) OX=559292 GN=DBP5 PE=1 SV=2	1	33	66.6	53.873	482	39136000	0	0	10516000	28620000	0	0	216840000	445140000
P38625	28	28	GMP synthase [glutamine-hydrolyzing]	GUA1	sp|P38625|GUAA_YEAST GMP synthase [glutamine-hydrolyzing] OS=Saccharomyces cerevisiae (strain ATCC 204508 / S288c) OX=559292 GN=GUA1 PE=1 SV=4	1	28	54.9	58.482	525	38945000	0	0	18479000	20466000	0	0	505520000	421740000
P23254	30	30	Transketolase 1	TKL1	sp|P23254|TKT1_YEAST Transketolase 1 OS=Saccharomyces cerevisiae (strain ATCC 204508 / S288c) OX=559292 GN=TKL1 PE=1 SV=4	1	30	41.2	73.805	680	40674000	0	0	23609000	17065000	0	0	514580000	405180000
P41277	19	13	Glycerol-1-phosphate phosphohydrolase 1	GPP1	sp|P41277|GPP1_YEAST Glycerol-1-phosphate phosphohydrolase 1 OS=Saccharomyces cerevisiae (strain ATCC 204508 / S288c) OX=559292 GN=GPP1 PE=1 SV=3	1	19	65.6	27.947	250	84761000	203890	0	47110000	37447000	0	0	566200000	390350000
P04807	22	20	Hexokinase-2	HXK2	sp|P04807|HXKB_YEAST Hexokinase-2 OS=Saccharomyces cerevisiae (strain ATCC 204508 / S288c) OX=559292 GN=HXK2 PE=1 SV=4	1	22	52.3	53.942	486	41216000	0	0	20746000	20470000	0	0	428130000	347340000
P32582	36	36	Cystathionine beta-synthase	CYS4	sp|P32582|CBS_YEAST Cystathionine beta-synthase OS=Saccharomyces cerevisiae (strain ATCC 204508 / S288c) OX=559292 GN=CYS4 PE=1 SV=1	1	36	79.5	56.021	507	33568000	91485	0	15233000	18244000	0	0	352820000	340250000
Q06705	22	22	Phosphatidylinositol transfer protein CSR1	CSR1	sp|Q06705|CSR1_YEAST Phosphatidylinositol transfer protein CSR1 OS=Saccharomyces cerevisiae (strain ATCC 204508 / S288c) OX=559292 GN=CSR1 PE=1 SV=1	1	22	56.6	47.462	408	31345000	0	0	10844000	20502000	0	0	161770000	298690000
P49090	24	18	Asparagine synthetase [glutamine-hydrolyzing] 2	ASN2	sp|P49090|ASNS2_YEAST Asparagine synthetase [glutamine-hydrolyzing] 2 OS=Saccharomyces cerevisiae (strain ATCC 204508 / S288c) OX=559292 GN=ASN2 PE=1 SV=2	1	24	48.8	64.592	572	36746000	0	0	20816000	15930000	0	0	417330000	286060000
P11075	50	50	Protein transport protein SEC7	SEC7	sp|P11075|SEC7_YEAST Protein transport protein SEC7 OS=Saccharomyces cerevisiae (strain ATCC 204508 / S288c) OX=559292 GN=SEC7 PE=1 SV=2	1	50	29.6	226.88	2009	5435700	0	0	880750	4555000	0	0	105920000	271920000
P38720;P53319	28;7	28;7	6-phosphogluconate dehydrogenase, decarboxylating 1	GND1	sp|P38720|6PGD1_YEAST 6-phosphogluconate dehydrogenase, decarboxylating 1 OS=Saccharomyces cerevisiae (strain ATCC 204508 / S288c) OX=559292 GN=GND1 PE=1 SV=1	2	28	55.8	53.543	489	28366000	0	0	15794000	12572000	0	0	328020000	242930000
Q12019	82	82	Midasin	MDN1	sp|Q12019|MDN1_YEAST Midasin OS=Saccharomyces cerevisiae (strain ATCC 204508 / S288c) OX=559292 GN=MDN1 PE=1 SV=1	1	82	21.4	559.3	4910	1665500	0	0	183180	1482300	0	0	53023000	241270000
P15019;P53228	27;1	27;1	Transaldolase	TAL1	sp|P15019|TAL1_YEAST Transaldolase OS=Saccharomyces cerevisiae (strain ATCC 204508 / S288c) OX=559292 GN=TAL1 PE=1 SV=4	2	27	67.8	37.036	335	37136000	0	0	18474000	18662000	0	0	284870000	237930000
P52910;Q01574	30;1	30;1	Acetyl-coenzyme A synthetase 2	ACS2	sp|P52910|ACS2_YEAST Acetyl-coenzyme A synthetase 2 OS=Saccharomyces cerevisiae (strain ATCC 204508 / S288c) OX=559292 GN=ACS2 PE=1 SV=1	2	30	45.5	75.491	683	20661000	0	0	11681000	8979800	0	0	285670000	229050000
P38219	20	20	Obg-like ATPase 1	OLA1	sp|P38219|OLA1_YEAST Obg-like ATPase 1 OS=Saccharomyces cerevisiae (strain ATCC 204508 / S288c) OX=559292 GN=OLA1 PE=1 SV=1	1	20	55.1	44.174	394	23077000	156330	0	8931200	13990000	0	0	181260000	225020000
Q03558;P41816	23;3	23;3	NADPH dehydrogenase 2	OYE2	sp|Q03558|OYE2_YEAST NADPH dehydrogenase 2 OS=Saccharomyces cerevisiae (strain ATCC 204508 / S288c) OX=559292 GN=OYE2 PE=1 SV=3	2	23	55.2	45.01	400	34941000	0	0	16774000	18167000	0	0	249320000	220490000
P07264	32	32	3-isopropylmalate dehydratase	LEU1	sp|P07264|LEUC_YEAST 3-isopropylmalate dehydratase OS=Saccharomyces cerevisiae (strain ATCC 204508 / S288c) OX=559292 GN=LEU1 PE=1 SV=3	1	32	45.8	85.793	779	14126000	0	0	5785900	8339800	0	0	182090000	214620000
P28241	14	14	Isocitrate dehydrogenase [NAD] subunit 2, mitochondrial	IDH2	sp|P28241|IDH2_YEAST Isocitrate dehydrogenase [NAD] subunit 2, mitochondrial OS=Saccharomyces cerevisiae (strain ATCC 204508 / S288c) OX=559292 GN=IDH2 PE=1 SV=1	1	14	40.4	39.739	369	30222000	0	0	3980600	26241000	0	0	52009000	207110000
P37291	30	29	Serine hydroxymethyltransferase, cytosolic	SHM2	sp|P37291|GLYC_YEAST Serine hydroxymethyltransferase, cytosolic OS=Saccharomyces cerevisiae (strain ATCC 204508 / S288c) OX=559292 GN=SHM2 PE=1 SV=2	1	30	55	52.218	469	28944000	0	0	19866000	9077800	0	0	358130000	201220000
P52489	5	2	Pyruvate kinase 2	PYK2	sp|P52489|KPYK2_YEAST Pyruvate kinase 2 OS=Saccharomyces cerevisiae (strain ATCC 204508 / S288c) OX=559292 GN=PYK2 PE=1 SV=1	1	5	8.5	55.195	506	20984000	0	0	11614000	9369800	0	0	0	197390000
P19524	44	39	Myosin-2	MYO2	sp|P19524|MYO2_YEAST Myosin-2 OS=Saccharomyces cerevisiae (strain ATCC 204508 / S288c) OX=559292 GN=MYO2 PE=1 SV=1	1	44	34.9	180.68	1574	2978300	0	0	133720	2844600	0	0	9360200	175790000
P31373	11	11	Cystathionine gamma-lyase	CYS3	sp|P31373|CYS3_YEAST Cystathionine gamma-lyase OS=Saccharomyces cerevisiae (strain ATCC 204508 / S288c) OX=559292 GN=CYS3 PE=1 SV=2	1	11	43.7	42.542	394	31876000	0	0	17526000	14350000	0	0	200440000	167010000
P00817	17	17	Inorganic pyrophosphatase	IPP1	sp|P00817|IPYR_YEAST Inorganic pyrophosphatase OS=Saccharomyces cerevisiae (strain ATCC 204508 / S288c) OX=559292 GN=IPP1 PE=1 SV=4	1	17	66.2	32.299	287	32098000	0	0	15652000	16446000	0	0	241950000	166030000
P25386	45	45	Intracellular protein transport protein USO1	USO1	sp|P25386|USO1_YEAST Intracellular protein transport protein USO1 OS=Saccharomyces cerevisiae (strain ATCC 204508 / S288c) OX=559292 GN=USO1 PE=1 SV=2	1	45	31.7	206.45	1790	2576400	0	0	159250	2417200	0	0	12414000	164390000
P07262;P39708	25;8	25;8	NADP-specific glutamate dehydrogenase 1	GDH1	sp|P07262|DHE4_YEAST NADP-specific glutamate dehydrogenase 1 OS=Saccharomyces cerevisiae (strain ATCC 204508 / S288c) OX=559292 GN=GDH1 PE=1 SV=2	2	25	65	49.569	454	13776000	0	0	5928600	7847600	0	0	148430000	158050000
P32599	25	25	Fimbrin	SAC6	sp|P32599|FIMB_YEAST Fimbrin OS=Saccharomyces cerevisiae (strain ATCC 204508 / S288c) OX=559292 GN=SAC6 PE=1 SV=1	1	25	43.5	71.772	642	9777100	0	0	3713300	6063800	0	0	105850000	156210000
P32485;P41808	16;1	15;0	Mitogen-activated protein kinase HOG1	HOG1	sp|P32485|HOG1_YEAST Mitogen-activated protein kinase HOG1 OS=Saccharomyces cerevisiae (strain ATCC 204508 / S288c) OX=559292 GN=HOG1 PE=1 SV=2	2	16	45.1	48.858	435	15210000	0	0	3035800	12174000	0	0	72523000	154760000
P02992	22	22	Elongation factor Tu, mitochondrial	TUF1	sp|P02992|EFTU_YEAST Elongation factor Tu, mitochondrial OS=Saccharomyces cerevisiae (strain ATCC 204508 / S288c) OX=559292 GN=TUF1 PE=1 SV=1	1	22	51.7	47.972	437	17032000	0	0	8855600	8176200	0	0	152410000	148550000
P09938	12	12	Ribonucleoside-diphosphate reductase small chain 1	RNR2	sp|P09938|RIR2_YEAST Ribonucleoside-diphosphate reductase small chain 1 OS=Saccharomyces cerevisiae (strain ATCC 204508 / S288c) OX=559292 GN=RNR2 PE=1 SV=2	1	12	34.8	46.147	399	15788000	0	0	5354500	10434000	0	0	73168000	146970000
Q06440	22	22	Coronin-like protein	CRN1	sp|Q06440|CORO_YEAST Coronin-like protein OS=Saccharomyces cerevisiae (strain ATCC 204508 / S288c) OX=559292 GN=CRN1 PE=1 SV=1	1	22	40.1	72.552	651	5551900	0	0	54967	5496900	0	0	0	145070000
P23615	37	37	Transcription elongation factor SPT6	SPT6	sp|P23615|SPT6_YEAST Transcription elongation factor SPT6 OS=Saccharomyces cerevisiae (strain ATCC 204508 / S288c) OX=559292 GN=SPT6 PE=1 SV=1	1	37	27.1	168.29	1451	4297200	0	0	1069000	3228100	0	0	86496000	144180000
P30822	28	28	Exportin-1	CRM1	sp|P30822|XPO1_YEAST Exportin-1 OS=Saccharomyces cerevisiae (strain ATCC 204508 / S288c) OX=559292 GN=CRM1 PE=1 SV=1	1	28	27.8	124.1	1084	4950100	0	0	767040	4183100	0	0	48868000	139160000
P32263	10	10	Pyrroline-5-carboxylate reductase	PRO3	sp|P32263|P5CR_YEAST Pyrroline-5-carboxylate reductase OS=Saccharomyces cerevisiae (strain ATCC 204508 / S288c) OX=559292 GN=PRO3 PE=1 SV=1	1	10	47.6	30.131	286	17538000	0	0	5294000	12245000	0	0	81319000	136440000
P49723	18	18	Ribonucleoside-diphosphate reductase small chain 2	RNR4	sp|P49723|RIR4_YEAST Ribonucleoside-diphosphate reductase small chain 2 OS=Saccharomyces cerevisiae (strain ATCC 204508 / S288c) OX=559292 GN=RNR4 PE=1 SV=1	1	18	51.9	40.054	345	17754000	0	0	8672100	9082200	0	0	104010000	136280000
P23301;P19211	10;3	10;3	Eukaryotic translation initiation factor 5A-1	HYP2	sp|P23301|IF5A1_YEAST Eukaryotic translation initiation factor 5A-1 OS=Saccharomyces cerevisiae (strain ATCC 204508 / S288c) OX=559292 GN=HYP2 PE=1 SV=3	2	10	75.2	17.114	157	82256000	216170	0	55262000	26778000	0	0	299990000	133870000
P12688	19	15	Serine/threonine-protein kinase YPK1	YPK1	sp|P12688|YPK1_YEAST Serine/threonine-protein kinase YPK1 OS=Saccharomyces cerevisiae (strain ATCC 204508 / S288c) OX=559292 GN=YPK1 PE=1 SV=2	1	19	31.5	76.479	680	8157500	0	0	2348700	5808800	0	0	60404000	127680000
P13663	17	17	Aspartate-semialdehyde dehydrogenase	HOM2	sp|P13663|DHAS_YEAST Aspartate-semialdehyde dehydrogenase OS=Saccharomyces cerevisiae (strain ATCC 204508 / S288c) OX=559292 GN=HOM2 PE=1 SV=1	1	17	50.1	39.543	365	17940000	0	0	9885600	8053900	0	0	146750000	123630000
P37303	15	15	Low specificity L-threonine aldolase	GLY1	sp|P37303|GLY1_YEAST Low specificity L-threonine aldolase OS=Saccharomyces cerevisiae (strain ATCC 204508 / S288c) OX=559292 GN=GLY1 PE=1 SV=2	1	15	45.7	42.815	387	17670000	0	0	9222700	8447500	0	0	148850000	119530000
P54839	17	17	Hydroxymethylglutaryl-CoA synthase	ERG13	sp|P54839|HMCS_YEAST Hydroxymethylglutaryl-CoA synthase OS=Saccharomyces cerevisiae (strain ATCC 204508 / S288c) OX=559292 GN=ERG13 PE=1 SV=1	1	17	33.2	55.013	491	15123000	0	0	9463000	5660100	0	0	168640000	118910000
P15624	22	22	Phenylalanine--tRNA ligase beta subunit	FRS1	sp|P15624|SYFB_YEAST Phenylalanine--tRNA ligase beta subunit OS=Saccharomyces cerevisiae (strain ATCC 204508 / S288c) OX=559292 GN=FRS1 PE=1 SV=3	1	22	47.6	67.364	595	9771200	0	0	4020900	5750300	0	0	114890000	116680000
P32449	11	10	Phospho-2-dehydro-3-deoxyheptonate aldolase, tyrosine-inhibited	ARO4	sp|P32449|AROG_YEAST Phospho-2-dehydro-3-deoxyheptonate aldolase, tyrosine-inhibited OS=Saccharomyces cerevisiae (strain ATCC 204508 / S288c) OX=559292 GN=ARO4 PE=1 SV=2	1	11	43	39.749	370	22146000	0	0	11624000	10522000	0	0	138350000	111180000
P26637	25	25	Leucine--tRNA ligase, cytoplasmic	CDC60	sp|P26637|SYLC_YEAST Leucine--tRNA ligase, cytoplasmic OS=Saccharomyces cerevisiae (strain ATCC 204508 / S288c) OX=559292 GN=CDC60 PE=1 SV=1	1	25	28.6	124.14	1090	5269800	0	0	2830000	2439800	0	0	124870000	109030000
P18759	17	17	Vesicular-fusion protein SEC18	SEC18	sp|P18759|SEC18_YEAST Vesicular-fusion protein SEC18 OS=Saccharomyces cerevisiae (strain ATCC 204508 / S288c) OX=559292 GN=SEC18 PE=1 SV=2	1	17	27	84.055	758	6216000	85509	0	1552000	4578500	0	0	54812000	106510000
P53303	18	18	Zinc finger protein ZPR1	ZPR1	sp|P53303|ZPR1_YEAST Zinc finger protein ZPR1 OS=Saccharomyces cerevisiae (strain ATCC 204508 / S288c) OX=559292 GN=ZPR1 PE=1 SV=1	1	18	44.7	55.071	486	9118900	0	0	2196400	6922500	0	0	69424000	105510000
P53598	9	9	Succinyl-CoA ligase [ADP-forming] subunit alpha, mitochondrial	LSC1	sp|P53598|SUCA_YEAST Succinate--CoA ligase [ADP-forming] subunit alpha, mitochondrial OS=Saccharomyces cerevisiae (strain ATCC 204508 / S288c) OX=559292 GN=LSC1 PE=1 SV=1	1	9	38.3	35.032	329	15692000	0	0	3776000	11916000	0	0	51249000	104890000
P14832	10	10	Peptidyl-prolyl cis-trans isomerase	CPR1	sp|P14832|CYPH_YEAST Peptidyl-prolyl cis-trans isomerase OS=Saccharomyces cerevisiae (strain ATCC 204508 / S288c) OX=559292 GN=CPR1 PE=1 SV=3	1	10	62.3	17.39	162	39826000	335120	140810	18834000	20516000	0	0	130300000	104810000
P39676	14	14	Flavohemoprotein	YHB1	sp|P39676|FHP_YEAST Flavohemoprotein OS=Saccharomyces cerevisiae (strain ATCC 204508 / S288c) OX=559292 GN=YHB1 PE=1 SV=2	1	14	54.1	44.646	399	15749000	243100	0	7164600	8341400	0	0	103730000	104290000
P53090	16	16	Aromatic/aminoadipate aminotransferase 1	ARO8	sp|P53090|ARO8_YEAST Aromatic/aminoadipate aminotransferase 1 OS=Saccharomyces cerevisiae (strain ATCC 204508 / S288c) OX=559292 GN=ARO8 PE=1 SV=1	1	16	38.2	56.177	500	10952000	0	0	4957300	5994700	0	0	93124000	102550000
P05694	27	27	5-methyltetrahydropteroyltriglutamate--homocysteine methyltransferase	MET6	sp|P05694|METE_YEAST 5-methyltetrahydropteroyltriglutamate--homocysteine methyltransferase OS=Saccharomyces cerevisiae (strain ATCC 204508 / S288c) OX=559292 GN=MET6 PE=1 SV=4	1	27	39.8	85.859	767	7464900	0	0	4324300	3140600	0	0	139980000	100730000
P33892	38	38	Translational activator GCN1	GCN1	sp|P33892|GCN1_YEAST eIF-2-alpha kinase activator GCN1 OS=Saccharomyces cerevisiae (strain ATCC 204508 / S288c) OX=559292 GN=GCN1 PE=1 SV=1	1	38	16.9	296.69	2672	1079400	0	0	89436	989990	0	0	10173000	99414000
Q12122	25	6	Homocitrate synthase, mitochondrial	LYS21	sp|Q12122|HOSM_YEAST Homocitrate synthase, mitochondrial OS=Saccharomyces cerevisiae (strain ATCC 204508 / S288c) OX=559292 GN=LYS21 PE=1 SV=1	1	25	54.1	48.594	440	9633300	0	0	2013100	7620200	0	0	49447000	98345000
P24280;P33324	16;1	16;1	SEC14 cytosolic factor	SEC14	sp|P24280|SEC14_YEAST SEC14 cytosolic factor OS=Saccharomyces cerevisiae (strain ATCC 204508 / S288c) OX=559292 GN=SEC14 PE=1 SV=3	2	16	62.8	34.9	304	13425000	0	0	5849000	7575600	0	0	97656000	97623000
P38217	15	15	Importin subunit beta-2	KAP104	sp|P38217|IMB2_YEAST Importin subunit beta-2 OS=Saccharomyces cerevisiae (strain ATCC 204508 / S288c) OX=559292 GN=KAP104 PE=1 SV=1	1	15	20.8	103.68	918	5187900	0	0	939850	4248000	0	0	36043000	94617000
P36010	10	10	Nucleoside diphosphate kinase	YNK1	sp|P36010|NDK_YEAST Nucleoside diphosphate kinase OS=Saccharomyces cerevisiae (strain ATCC 204508 / S288c) OX=559292 GN=YNK1 PE=1 SV=1	1	10	77.1	17.166	153	31217000	0	0	16622000	14595000	0	0	118340000	92897000
P32288	14	14	Glutamine synthetase	GLN1	sp|P32288|GLNA_YEAST Glutamine synthetase OS=Saccharomyces cerevisiae (strain ATCC 204508 / S288c) OX=559292 GN=GLN1 PE=1 SV=4	1	14	37.6	41.766	370	19458000	0	0	12346000	7112200	0	0	144370000	92668000
P15891	16	16	Actin-binding protein	ABP1	sp|P15891|ABP1_YEAST Actin-binding protein OS=Saccharomyces cerevisiae (strain ATCC 204508 / S288c) OX=559292 GN=ABP1 PE=1 SV=4	1	16	35.8	65.575	592	6251400	0	0	1959700	4291800	0	0	77458000	91729000
P07283	17	17	Phosphomannomutase	SEC53	sp|P07283|PMM_YEAST Phosphomannomutase OS=Saccharomyces cerevisiae (strain ATCC 204508 / S288c) OX=559292 GN=SEC53 PE=1 SV=1	1	17	62.2	29.063	254	18803000	0	0	12076000	6727200	0	0	152030000	86597000
P54885	14	14	Gamma-glutamyl phosphate reductase	PRO2	sp|P54885|PROA_YEAST Gamma-glutamyl phosphate reductase OS=Saccharomyces cerevisiae (strain ATCC 204508 / S288c) OX=559292 GN=PRO2 PE=1 SV=1	1	14	41.4	49.74	456	7840500	0	0	3650000	4190500	0	0	65666000	86332000
P32337	15	15	Importin subunit beta-3	PSE1	sp|P32337|IMB3_YEAST Importin subunit beta-3 OS=Saccharomyces cerevisiae (strain ATCC 204508 / S288c) OX=559292 GN=PSE1 PE=1 SV=2	1	15	14.7	121.03	1089	4189000	0	0	687910	3501100	0	0	30957000	86006000
P07245	25	25	C-1-tetrahydrofolate synthase, cytoplasmic;Methylenetetrahydrofolate dehydrogenase;Methenyltetrahydrofolate cyclohydrolase;Formyltetrahydrofolate synthetase	ADE3	sp|P07245|C1TC_YEAST C-1-tetrahydrofolate synthase, cytoplasmic OS=Saccharomyces cerevisiae (strain ATCC 204508 / S288c) OX=559292 GN=ADE3 PE=1 SV=1	1	25	37.2	102.2	946	5576500	0	0	3487200	2089200	0	0	134800000	85732000
P00924	20	7	Enolase 1	ENO1	sp|P00924|ENO1_YEAST Enolase 1 OS=Saccharomyces cerevisiae (strain ATCC 204508 / S288c) OX=559292 GN=ENO1 PE=1 SV=3	1	20	40.3	46.816	437	13590000	0	0	7655200	5934900	0	0	119880000	85259000
P23638	13	13	Proteasome subunit alpha type-3	PRE9	sp|P23638|PSA3_YEAST Proteasome subunit alpha type-3 OS=Saccharomyces cerevisiae (strain ATCC 204508 / S288c) OX=559292 GN=PRE9 PE=1 SV=1	1	13	59.3	28.714	258	14247000	209500	195070	4405900	9437000	0	0	56637000	85205000
P47120	17	17	Deoxyhypusine hydroxylase	LIA1	sp|P47120|DOHH_YEAST Deoxyhypusine hydroxylase OS=Saccharomyces cerevisiae (strain ATCC 204508 / S288c) OX=559292 GN=LIA1 PE=1 SV=1	1	17	65.2	36.164	325	11599000	0	0	5938900	5660100	0	0	89292000	84684000
P32457	17	17	Cell division control protein 3	CDC3	sp|P32457|CDC3_YEAST Cell division control protein 3 OS=Saccharomyces cerevisiae (strain ATCC 204508 / S288c) OX=559292 GN=CDC3 PE=1 SV=3	1	17	37.1	60.054	520	6253400	0	0	1114300	5139100	0	0	43339000	84287000
P41338	17	17	Acetyl-CoA acetyltransferase	ERG10	sp|P41338|THIL_YEAST Acetyl-CoA acetyltransferase OS=Saccharomyces cerevisiae (strain ATCC 204508 / S288c) OX=559292 GN=ERG10 PE=1 SV=3	1	17	60.8	41.728	398	12432000	0	0	6620200	5811900	0	0	106660000	80284000
P31116	14	14	Homoserine dehydrogenase	HOM6	sp|P31116|DHOM_YEAST Homoserine dehydrogenase OS=Saccharomyces cerevisiae (strain ATCC 204508 / S288c) OX=559292 GN=HOM6 PE=1 SV=1	1	14	48.7	38.502	359	12699000	0	0	6567300	6131200	0	0	110400000	80190000
P06103	21	21	Eukaryotic translation initiation factor 3 subunit B	PRT1	sp|P06103|EIF3B_YEAST Eukaryotic translation initiation factor 3 subunit B OS=Saccharomyces cerevisiae (strain ATCC 204508 / S288c) OX=559292 GN=PRT1 PE=1 SV=1	1	21	32.8	88.129	763	5298600	0	0	2258900	3039700	0	0	78758000	80153000
P38817	17	17	ADP-ribosylation factor-binding protein GGA2	GGA2	sp|P38817|GGA2_YEAST ADP-ribosylation factor-binding protein GGA2 OS=Saccharomyces cerevisiae (strain ATCC 204508 / S288c) OX=559292 GN=GGA2 PE=1 SV=1	1	17	34.7	64.346	585	8776100	0	0	3558300	5217800	0	0	82850000	79514000
P14742	21	21	Glutamine--fructose-6-phosphate aminotransferase [isomerizing]	GFA1	sp|P14742|GFA1_YEAST Glutamine--fructose-6-phosphate aminotransferase [isomerizing] OS=Saccharomyces cerevisiae (strain ATCC 204508 / S288c) OX=559292 GN=GFA1 PE=1 SV=4	1	21	36.5	80.046	717	4497600	53271	0	929480	3514800	0	0	45822000	79274000
P07284	22	22	Serine--tRNA ligase, cytoplasmic	SES1	sp|P07284|SYSC_YEAST Serine--tRNA ligase, cytoplasmic OS=Saccharomyces cerevisiae (strain ATCC 204508 / S288c) OX=559292 GN=SES1 PE=1 SV=2	1	22	59.7	53.309	462	11032000	0	0	7039100	3992800	0	0	126090000	79021000
P28777	14	14	Chorismate synthase	ARO2	sp|P28777|AROC_YEAST Chorismate synthase OS=Saccharomyces cerevisiae (strain ATCC 204508 / S288c) OX=559292 GN=ARO2 PE=1 SV=1	1	14	42.6	40.838	376	11733000	53046	0	6990100	4689400	0	0	110040000	79021000
P04802	23	23	Aspartate--tRNA ligase, cytoplasmic	DPS1	sp|P04802|SYDC_YEAST Aspartate--tRNA ligase, cytoplasmic OS=Saccharomyces cerevisiae (strain ATCC 204508 / S288c) OX=559292 GN=DPS1 PE=1 SV=3	1	23	48.8	63.515	557	7862800	0	0	4568300	3294400	0	0	111450000	77850000
P43588	12	12	Ubiquitin carboxyl-terminal hydrolase RPN11	RPN11	sp|P43588|RPN11_YEAST Ubiquitin carboxyl-terminal hydrolase RPN11 OS=Saccharomyces cerevisiae (strain ATCC 204508 / S288c) OX=559292 GN=RPN11 PE=1 SV=1	1	12	43.1	34.398	306	10959000	187760	0	4616000	6155800	0	0	59044000	76863000
Q05506;P38714	21;1	21;1	Arginine--tRNA ligase, cytoplasmic		sp|Q05506|SYRC_YEAST Arginine--tRNA ligase, cytoplasmic OS=Saccharomyces cerevisiae (strain ATCC 204508 / S288c) OX=559292 GN=YDR341C PE=1 SV=1	2	21	40.5	69.524	607	5434800	0	0	2930000	2504800	0	0	88650000	76059000
P16120	20	20	Threonine synthase	THR4	sp|P16120|THRC_YEAST Threonine synthase OS=Saccharomyces cerevisiae (strain ATCC 204508 / S288c) OX=559292 GN=THR4 PE=1 SV=1	1	20	51.4	57.474	514	8903000	0	0	4681900	4221000	0	0	104820000	75770000
Q12154	13	13	ATPase GET3	GET3	sp|Q12154|GET3_YEAST ATPase GET3 OS=Saccharomyces cerevisiae (strain ATCC 204508 / S288c) OX=559292 GN=GET3 PE=1 SV=1	1	13	39.3	39.353	354	9974000	0	0	3026800	6947200	0	0	51674000	75191000
P39743	12	12	Reduced viability upon starvation protein 167	RVS167	sp|P39743|RV167_YEAST Reduced viability upon starvation protein 167 OS=Saccharomyces cerevisiae (strain ATCC 204508 / S288c) OX=559292 GN=RVS167 PE=1 SV=1	1	12	32.4	52.774	482	11256000	0	0	3226400	8029100	0	0	45741000	74866000
P47176	15	12	Branched-chain-amino-acid aminotransferase, cytosolic	BAT2	sp|P47176|BCA2_YEAST Branched-chain-amino-acid aminotransferase, cytosolic OS=Saccharomyces cerevisiae (strain ATCC 204508 / S288c) OX=559292 GN=BAT2 PE=1 SV=1	1	15	50	41.624	376	10759000	194230	0	6105100	4460200	0	0	101600000	74144000
P37302	10	10	Aminopeptidase Y	APE3	sp|P37302|APE3_YEAST Aminopeptidase Y OS=Saccharomyces cerevisiae (strain ATCC 204508 / S288c) OX=559292 GN=APE3 PE=1 SV=1	1	10	22.2	60.137	537	8697300	0	0	4074100	4623200	0	0	82503000	73192000
Q02821	13	13	Importin subunit alpha	SRP1	sp|Q02821|IMA1_YEAST Importin subunit alpha OS=Saccharomyces cerevisiae (strain ATCC 204508 / S288c) OX=559292 GN=SRP1 PE=1 SV=1	1	13	32.5	60.441	542	7357800	0	0	1493300	5864500	0	0	34042000	72080000
P22217	6	4	Thioredoxin-1	TRX1	sp|P22217|TRX1_YEAST Thioredoxin-1 OS=Saccharomyces cerevisiae (strain ATCC 204508 / S288c) OX=559292 GN=TRX1 PE=1 SV=3	1	6	66	11.235	103	26604000	0	0	12708000	13896000	0	0	80502000	71335000
P39517	13	13	ATP-dependent RNA helicase DHH1	DHH1	sp|P39517|DHH1_YEAST ATP-dependent RNA helicase DHH1 OS=Saccharomyces cerevisiae (strain ATCC 204508 / S288c) OX=559292 GN=DHH1 PE=1 SV=1	1	13	26.1	57.543	506	7076400	76699	0	2300800	4698900	0	0	45182000	71275000
Q06142	14	14	Importin subunit beta-1	KAP95	sp|Q06142|IMB1_YEAST Importin subunit beta-1 OS=Saccharomyces cerevisiae (strain ATCC 204508 / S288c) OX=559292 GN=KAP95 PE=1 SV=1	1	14	18	94.775	861	5468500	0	0	983450	4485100	0	0	33609000	71102000
P22203	14	14	V-type proton ATPase subunit E	VMA4	sp|P22203|VATE_YEAST V-type proton ATPase subunit E OS=Saccharomyces cerevisiae (strain ATCC 204508 / S288c) OX=559292 GN=VMA4 PE=1 SV=4	1	14	52.8	26.471	233	15927000	0	0	7785900	8140800	0	0	84126000	69864000
P32767	17	17	Importin beta-like protein KAP122	KAP122	sp|P32767|KA122_YEAST Importin beta-like protein KAP122 OS=Saccharomyces cerevisiae (strain ATCC 204508 / S288c) OX=559292 GN=KAP122 PE=1 SV=1	1	17	22.8	123.53	1081	2111600	0	0	40635	2071000	0	0	0	69808000
P40825	28	28	Alanine--tRNA ligase, mitochondrial	ALA1	sp|P40825|SYA_YEAST Alanine--tRNA ligase, mitochondrial OS=Saccharomyces cerevisiae (strain ATCC 204508 / S288c) OX=559292 GN=ALA1 PE=1 SV=3	1	28	34.1	110.06	983	3701500	0	0	2211500	1490000	0	0	107100000	69641000
P02829	46	6	ATP-dependent molecular chaperone HSP82	HSP82	sp|P02829|HSP82_YEAST ATP-dependent molecular chaperone HSP82 OS=Saccharomyces cerevisiae (strain ATCC 204508 / S288c) OX=559292 GN=HSP82 PE=1 SV=1	1	46	49.4	81.405	709	4341100	0	0	1456500	2884600	0	0	45217000	69415000
P29509;P38816	12;1	12;1	Thioredoxin reductase 1	TRR1	sp|P29509|TRXB1_YEAST Thioredoxin reductase 1 OS=Saccharomyces cerevisiae (strain ATCC 204508 / S288c) OX=559292 GN=TRR1 PE=1 SV=3	2	12	57.4	34.238	319	19482000	0	0	11063000	8419000	0	0	109060000	67488000
Q12363	10	10	Transcriptional modulator WTM1	WTM1	sp|Q12363|WTM1_YEAST Transcriptional modulator WTM1 OS=Saccharomyces cerevisiae (strain ATCC 204508 / S288c) OX=559292 GN=WTM1 PE=1 SV=1	1	10	30.7	48.382	437	7643400	0	0	3138500	4504900	0	0	48080000	65120000
P00958	27	27	Methionine--tRNA ligase, cytoplasmic	MES1	sp|P00958|SYMC_YEAST Methionine--tRNA ligase, cytoplasmic OS=Saccharomyces cerevisiae (strain ATCC 204508 / S288c) OX=559292 GN=MES1 PE=1 SV=4	1	27	43.8	85.677	751	5039100	0	0	3263600	1775500	0	0	115850000	64759000
P32610	8	8	V-type proton ATPase subunit D	VMA8	sp|P32610|VATD_YEAST V-type proton ATPase subunit D OS=Saccharomyces cerevisiae (strain ATCC 204508 / S288c) OX=559292 GN=VMA8 PE=1 SV=1	1	8	28.1	29.194	256	14027000	0	0	2744400	11283000	0	0	24875000	64387000
P28834	12	12	Isocitrate dehydrogenase [NAD] subunit 1, mitochondrial	IDH1	sp|P28834|IDH1_YEAST Isocitrate dehydrogenase [NAD] subunit 1, mitochondrial OS=Saccharomyces cerevisiae (strain ATCC 204508 / S288c) OX=559292 GN=IDH1 PE=1 SV=2	1	12	39.2	39.324	360	6486400	0	0	921840	5564600	0	0	24672000	63505000
Q03048	5	5	Cofilin	COF1	sp|Q03048|COFI_YEAST Cofilin OS=Saccharomyces cerevisiae (strain ATCC 204508 / S288c) OX=559292 GN=COF1 PE=1 SV=1	1	5	39.9	15.901	143	28069000	0	0	16812000	11257000	0	0	86022000	62923000
P22515	23	23	Ubiquitin-activating enzyme E1 1	UBA1	sp|P22515|UBA1_YEAST Ubiquitin-activating enzyme E1 1 OS=Saccharomyces cerevisiae (strain ATCC 204508 / S288c) OX=559292 GN=UBA1 PE=1 SV=2	1	23	28.2	114.26	1024	3312300	0	0	1631900	1680400	0	0	66314000	61584000
P48582	18	18	Vacuolar-sorting protein BRO1	BRO1	sp|P48582|BRO1_YEAST Vacuolar-sorting protein BRO1 OS=Saccharomyces cerevisiae (strain ATCC 204508 / S288c) OX=559292 GN=BRO1 PE=1 SV=2	1	18	26.1	97.275	844	1849600	0	0	137630	1712000	0	0	6864700	60896000
P39976;P46681	20;1	20;1	D-lactate dehydrogenase [cytochrome] 3	DLD3	sp|P39976|DLD3_YEAST D-2-hydroxyglutarate--pyruvate transhydrogenase DLD3 OS=Saccharomyces cerevisiae (strain ATCC 204508 / S288c) OX=559292 GN=DLD3 PE=1 SV=1	2	20	53	55.224	496	5733900	0	0	2270500	3463400	0	0	45394000	60561000
P33307	14	14	Importin alpha re-exporter	CSE1	sp|P33307|CSE1_YEAST Importin alpha re-exporter OS=Saccharomyces cerevisiae (strain ATCC 204508 / S288c) OX=559292 GN=CSE1 PE=1 SV=2	1	14	19.6	109.35	960	2029300	0	0	134120	1895200	0	0	5890200	60238000
P47117	13	13	Actin-related protein 3	ARP3	sp|P47117|ARP3_YEAST Actin-related protein 3 OS=Saccharomyces cerevisiae (strain ATCC 204508 / S288c) OX=559292 GN=ARP3 PE=1 SV=1	1	13	35	49.541	449	4985300	0	0	401930	4583300	0	0	7268000	59960000
P32471	5	5	Elongation factor 1-beta	EFB1	sp|P32471|EF1B_YEAST Elongation factor 1-beta OS=Saccharomyces cerevisiae (strain ATCC 204508 / S288c) OX=559292 GN=EFB1 PE=1 SV=4	1	5	31.1	22.627	206	21376000	0	0	14305000	7071200	0	0	120240000	59555000
P38972	23	23	Phosphoribosylformylglycinamidine synthase	ADE6	sp|P38972|PUR4_YEAST Phosphoribosylformylglycinamidine synthase OS=Saccharomyces cerevisiae (strain ATCC 204508 / S288c) OX=559292 GN=ADE6 PE=1 SV=2	1	23	23	148.9	1358	2468600	0	0	1235000	1233600	0	0	67573000	58137000
Q08645	9	9	Folylpolyglutamate synthase	MET7	sp|Q08645|FOLE_YEAST Folylpolyglutamate synthase OS=Saccharomyces cerevisiae (strain ATCC 204508 / S288c) OX=559292 GN=MET7 PE=1 SV=1	1	9	17.5	62.151	548	3770300	0	0	239660	3530600	0	0	20982000	56447000
P17423	8	8	Homoserine kinase	THR1	sp|P17423|KHSE_YEAST Homoserine kinase OS=Saccharomyces cerevisiae (strain ATCC 204508 / S288c) OX=559292 GN=THR1 PE=1 SV=4	1	8	23.5	38.712	357	8970600	0	0	3395200	5575500	0	0	43140000	56100000
P35691	7	7	Translationally-controlled tumor protein homolog	TMA19	sp|P35691|TCTP_YEAST Translationally-controlled tumor protein homolog OS=Saccharomyces cerevisiae (strain ATCC 204508 / S288c) OX=559292 GN=TMA19 PE=1 SV=1	1	7	29.9	18.741	167	25081000	0	0	15293000	9788200	0	0	96717000	55591000
P80210	18	18	Adenylosuccinate synthetase	ADE12	sp|P80210|PURA_YEAST Adenylosuccinate synthetase OS=Saccharomyces cerevisiae (strain ATCC 204508 / S288c) OX=559292 GN=ADE12 PE=1 SV=3	1	18	51	48.279	433	7274600	0	0	4260500	3014100	0	0	65578000	55545000
P46655	23	23	Glutamate--tRNA ligase, cytoplasmic	GUS1	sp|P46655|SYEC_YEAST Glutamate--tRNA ligase, cytoplasmic OS=Saccharomyces cerevisiae (strain ATCC 204508 / S288c) OX=559292 GN=GUS1 PE=1 SV=3	1	23	33.2	80.842	708	4694700	23831	0	3074600	1596300	0	0	105570000	54929000
P46672	12	12	tRNA-aminoacylation cofactor ARC1	ARC1	sp|P46672|ARC1_YEAST tRNA-aminoacylation cofactor ARC1 OS=Saccharomyces cerevisiae (strain ATCC 204508 / S288c) OX=559292 GN=ARC1 PE=1 SV=2	1	12	41.2	42.083	376	7692400	66652	0	4601300	3024400	0	0	84144000	54671000
P53295	15	15	Ribosome-interacting GTPase 2	RBG2	sp|P53295|RBG2_YEAST Ribosome-interacting GTPase 2 OS=Saccharomyces cerevisiae (strain ATCC 204508 / S288c) OX=559292 GN=RBG2 PE=1 SV=1	1	15	52.4	41.006	368	6934500	0	0	2751600	4182800	0	0	48051000	54471000
P38009	20	14	Bifunctional purine biosynthesis protein ADE17;Phosphoribosylaminoimidazolecarboxamide formyltransferase;IMP cyclohydrolase	ADE17	sp|P38009|PUR92_YEAST Bifunctional purine biosynthesis protein ADE17 OS=Saccharomyces cerevisiae (strain ATCC 204508 / S288c) OX=559292 GN=ADE17 PE=1 SV=2	1	20	35.6	65.262	592	5632700	0	0	3449500	2183200	0	0	85586000	53092000
Q03161	11	11	Glucose-6-phosphate 1-epimerase		sp|Q03161|YMY9_YEAST Glucose-6-phosphate 1-epimerase OS=Saccharomyces cerevisiae (strain ATCC 204508 / S288c) OX=559292 GN=YMR099C PE=1 SV=1	1	11	54.9	33.955	297	7948500	0	0	4368600	3579800	0	0	72934000	52833000
P53622	23	23	Coatomer subunit alpha	COP1	sp|P53622|COPA_YEAST Coatomer subunit alpha OS=Saccharomyces cerevisiae (strain ATCC 204508 / S288c) OX=559292 GN=COP1 PE=1 SV=2	1	23	24.2	135.61	1201	2099500	0	0	766210	1333300	0	0	40931000	51815000
P00445	10	10	Superoxide dismutase [Cu-Zn]	SOD1	sp|P00445|SODC_YEAST Superoxide dismutase [Cu-Zn] OS=Saccharomyces cerevisiae (strain ATCC 204508 / S288c) OX=559292 GN=SOD1 PE=1 SV=2	1	10	77.9	15.854	154	12947000	0	0	6978100	5968500	0	0	65390000	51514000
P15705	21	21	Heat shock protein STI1	STI1	sp|P15705|STI1_YEAST Heat shock protein STI1 OS=Saccharomyces cerevisiae (strain ATCC 204508 / S288c) OX=559292 GN=STI1 PE=1 SV=1	1	21	45.7	66.264	589	5697900	0	0	4061000	1636900	0	0	93457000	51076000
Q00764	14	14	Alpha,alpha-trehalose-phosphate synthase [UDP-forming] 56 kDa subunit	TPS1	sp|Q00764|TPS1_YEAST Alpha,alpha-trehalose-phosphate synthase [UDP-forming] 56 kDa subunit OS=Saccharomyces cerevisiae (strain ATCC 204508 / S288c) OX=559292 GN=TPS1 PE=1 SV=2	1	14	38	56.147	495	5724400	0	0	1814300	3910100	0	0	32734000	51046000
P40893	8	8	Regulation of enolase protein 1	REE1	sp|P40893|REE1_YEAST Regulation of enolase protein 1 OS=Saccharomyces cerevisiae (strain ATCC 204508 / S288c) OX=559292 GN=REE1 PE=1 SV=1	1	8	57.6	21.966	198	13058000	0	0	7130600	5927100	0	0	58618000	50514000
P49089	16	10	Asparagine synthetase [glutamine-hydrolyzing] 1	ASN1	sp|P49089|ASNS1_YEAST Asparagine synthetase [glutamine-hydrolyzing] 1 OS=Saccharomyces cerevisiae (strain ATCC 204508 / S288c) OX=559292 GN=ASN1 PE=1 SV=2	1	16	26.2	64.47	572	6993900	0	0	4260700	2733200	0	0	78505000	49994000
P25343	8	8	Reduced viability upon starvation protein 161	RVS161	sp|P25343|RV161_YEAST Reduced viability upon starvation protein 161 OS=Saccharomyces cerevisiae (strain ATCC 204508 / S288c) OX=559292 GN=RVS161 PE=1 SV=1	1	8	28.3	30.25	265	6582900	0	0	2261100	4321800	0	0	37283000	49720000
P07991	13	13	Ornithine aminotransferase	CAR2	sp|P07991|OAT_YEAST Ornithine aminotransferase OS=Saccharomyces cerevisiae (strain ATCC 204508 / S288c) OX=559292 GN=CAR2 PE=1 SV=2	1	13	33.5	46.085	424	6247700	0	0	3470100	2777600	0	0	58102000	49623000
Q06632	1	1	Protein CFT1	CFT1	sp|Q06632|CFT1_YEAST Protein CFT1 OS=Saccharomyces cerevisiae (strain ATCC 204508 / S288c) OX=559292 GN=CFT1 PE=1 SV=1	1	1	2.1	153.4	1357	3011200	1383300	0	593210	1034700	0	0	30005000	49092000
P47143	8	8	Adenosine kinase	ADO1	sp|P47143|ADK_YEAST Adenosine kinase OS=Saccharomyces cerevisiae (strain ATCC 204508 / S288c) OX=559292 GN=ADO1 PE=1 SV=1	1	8	33.2	36.372	340	10665000	0	0	6201400	4463500	0	0	76336000	46657000
P39683	15	15	Nicotinate phosphoribosyltransferase	NPT1	sp|P39683|NPT1_YEAST Nicotinate phosphoribosyltransferase OS=Saccharomyces cerevisiae (strain ATCC 204508 / S288c) OX=559292 GN=NPT1 PE=1 SV=3	1	15	40.1	49.018	429	4703300	0	0	2811400	1891900	0	0	71184000	46458000
P23639	6	6	Proteasome subunit alpha type-2	PRE8	sp|P23639|PSA2_YEAST Proteasome subunit alpha type-2 OS=Saccharomyces cerevisiae (strain ATCC 204508 / S288c) OX=559292 GN=PRE8 PE=1 SV=1	1	6	22.4	27.162	250	10191000	0	0	2809900	7381500	0	0	27142000	45714000
Q06151	12	12	m7GpppX diphosphatase	DCS1	sp|Q06151|DCPS_YEAST m7GpppX diphosphatase OS=Saccharomyces cerevisiae (strain ATCC 204508 / S288c) OX=559292 GN=DCS1 PE=1 SV=1	1	12	40	40.769	350	3039000	0	0	229630	2809400	0	0	0	45376000
P08018	16	16	MAP kinase kinase PBS2	PBS2	sp|P08018|PBS2_YEAST MAP kinase kinase PBS2 OS=Saccharomyces cerevisiae (strain ATCC 204508 / S288c) OX=559292 GN=PBS2 PE=1 SV=4	1	16	36.8	72.719	668	2922400	0	0	720600	2201800	0	0	29134000	44953000
P08524	10	10	Farnesyl pyrophosphate synthase	ERG20	sp|P08524|FPPS_YEAST Farnesyl pyrophosphate synthase OS=Saccharomyces cerevisiae (strain ATCC 204508 / S288c) OX=559292 GN=ERG20 PE=1 SV=2	1	10	29.5	40.483	352	7166100	0	0	4188200	2977800	0	0	58228000	44803000
P33297	14	14	26S protease regulatory subunit 6A	RPT5	sp|P33297|PRS6A_YEAST 26S proteasome regulatory subunit 6A OS=Saccharomyces cerevisiae (strain ATCC 204508 / S288c) OX=559292 GN=RPT5 PE=1 SV=3	1	14	43.5	48.255	434	3937000	39858	0	985450	2911700	0	0	26545000	44169000
Q08601	7	7	Metacaspase-1	MCA1	sp|Q08601|MCA1_YEAST Metacaspase-1 OS=Saccharomyces cerevisiae (strain ATCC 204508 / S288c) OX=559292 GN=MCA1 PE=1 SV=2	1	7	21.5	47.982	432	7136300	0	0	1852200	5284100	0	0	27011000	44085000
P32911	9	9	Eukaryotic translation initiation factor eIF-1	SUI1	sp|P32911|SUI1_YEAST Eukaryotic translation initiation factor eIF-1 OS=Saccharomyces cerevisiae (strain ATCC 204508 / S288c) OX=559292 GN=SUI1 PE=1 SV=1	1	9	73.1	12.312	108	21587000	0	0	13897000	7689300	0	0	50097000	43592000
P54730	12	12	UBX domain-containing protein 4	UBX4	sp|P54730|UBX4_YEAST UBX domain-containing protein 4 OS=Saccharomyces cerevisiae (strain ATCC 204508 / S288c) OX=559292 GN=UBX4 PE=1 SV=1	1	12	38.5	46.964	416	4013200	0	0	952680	3060600	0	0	24085000	42777000
P23542	14	14	Aspartate aminotransferase, cytoplasmic	AAT2	sp|P23542|AATC_YEAST Aspartate aminotransferase, cytoplasmic OS=Saccharomyces cerevisiae (strain ATCC 204508 / S288c) OX=559292 GN=AAT2 PE=1 SV=3	1	14	43.8	46.057	418	5311200	0	0	2774500	2536700	0	0	45229000	42515000
P40531	9	9	Protein GVP36	GVP36	sp|P40531|GVP36_YEAST Protein GVP36 OS=Saccharomyces cerevisiae (strain ATCC 204508 / S288c) OX=559292 GN=GVP36 PE=1 SV=1	1	9	37.7	36.67	326	6159700	0	0	2688600	3471100	0	0	40420000	41950000
P06105	30	30	Protein SCP160	SCP160	sp|P06105|SC160_YEAST Protein SCP160 OS=Saccharomyces cerevisiae (strain ATCC 204508 / S288c) OX=559292 GN=SCP160 PE=1 SV=3	1	30	28.9	134.81	1222	1770800	0	0	1251500	519270	0	0	56244000	41686000
P17555	13	13	Adenylyl cyclase-associated protein	SRV2	sp|P17555|CAP_YEAST Adenylyl cyclase-associated protein OS=Saccharomyces cerevisiae (strain ATCC 204508 / S288c) OX=559292 GN=SRV2 PE=1 SV=1	1	13	32.5	57.521	526	3926600	0	0	1314500	2612000	0	0	27862000	41255000
P20424	16	16	Signal recognition particle subunit SRP54	SRP54	sp|P20424|SRP54_YEAST Signal recognition particle subunit SRP54 OS=Saccharomyces cerevisiae (strain ATCC 204508 / S288c) OX=559292 GN=SRP54 PE=1 SV=2	1	16	29.6	59.624	541	3032400	0	0	860540	2171800	0	0	25126000	41130000
Q12486	8	8	Putative uncharacterized hydrolase YOR131C		sp|Q12486|YOR31_YEAST Uncharacterized hydrolase YOR131C OS=Saccharomyces cerevisiae (strain ATCC 204508 / S288c) OX=559292 GN=YOR131C PE=1 SV=1	1	8	35.3	24.84	218	6520500	0	0	1596700	4923700	0	0	26190000	39998000
P32461	9	9	Diphthamide biosynthesis protein 2	DPH2	sp|P32461|DPH2_YEAST 2-(3-amino-3-carboxypropyl)histidine synthase subunit 2 OS=Saccharomyces cerevisiae (strain ATCC 204508 / S288c) OX=559292 GN=DPH2 PE=1 SV=1	1	9	27.5	59.775	534	3841400	0	0	436420	3405000	0	0	12207000	39820000
P53849	8	8	Zinc finger protein GIS2	GIS2	sp|P53849|GIS2_YEAST Zinc finger protein GIS2 OS=Saccharomyces cerevisiae (strain ATCC 204508 / S288c) OX=559292 GN=GIS2 PE=1 SV=1	1	8	62.7	17.103	153	12851000	0	0	7549400	5301200	0	0	58907000	39543000
P22141	4	4	Proteasome subunit beta type-4	PRE1	sp|P22141|PSB4_YEAST Proteasome subunit beta type-4 OS=Saccharomyces cerevisiae (strain ATCC 204508 / S288c) OX=559292 GN=PRE1 PE=1 SV=2	1	4	23.7	22.516	198	9197800	0	0	2638600	6559200	0	0	21156000	39188000
Q12074	12	12	Spermidine synthase	SPE3	sp|Q12074|SPEE_YEAST Spermidine synthase OS=Saccharomyces cerevisiae (strain ATCC 204508 / S288c) OX=559292 GN=SPE3 PE=3 SV=1	1	12	44	33.324	293	10500000	0	0	6636900	3863500	0	0	58442000	38977000
P07806	21	21	Valine--tRNA ligase, mitochondrial	VAS1	sp|P07806|SYV_YEAST Valine--tRNA ligase, mitochondrial OS=Saccharomyces cerevisiae (strain ATCC 204508 / S288c) OX=559292 GN=VAS1 PE=1 SV=2	1	21	21	125.77	1104	1999900	25864	0	1060100	913870	0	0	54941000	38616000
P43616	11	11	Cys-Gly metallodipeptidase DUG1	DUG1	sp|P43616|DUG1_YEAST Cys-Gly metallodipeptidase DUG1 OS=Saccharomyces cerevisiae (strain ATCC 204508 / S288c) OX=559292 GN=DUG1 PE=1 SV=1	1	11	27.2	52.871	481	4806400	0	0	2715800	2090600	0	0	50319000	38557000
P00899	17	17	Anthranilate synthase component 1	TRP2	sp|P00899|TRPE_YEAST Anthranilate synthase component 1 OS=Saccharomyces cerevisiae (strain ATCC 204508 / S288c) OX=559292 GN=TRP2 PE=1 SV=4	1	17	43.6	56.767	507	4227300	0	0	2283300	1944000	0	0	44165000	38551000
P00812	9	9	Arginase	CAR1	sp|P00812|ARGI_YEAST Arginase OS=Saccharomyces cerevisiae (strain ATCC 204508 / S288c) OX=559292 GN=CAR1 PE=1 SV=1	1	9	25.2	35.662	333	7913300	0	0	3794900	4118400	0	0	42171000	38441000
P33330	12	12	Phosphoserine aminotransferase	SER1	sp|P33330|SERC_YEAST Phosphoserine aminotransferase OS=Saccharomyces cerevisiae (strain ATCC 204508 / S288c) OX=559292 GN=SER1 PE=1 SV=1	1	12	36.2	43.415	395	7719400	0	0	4604100	3115400	0	0	61387000	38063000
P35844	11	11	Protein KES1	KES1	sp|P35844|KES1_YEAST Oxysterol-binding protein homolog 4 OS=Saccharomyces cerevisiae (strain ATCC 204508 / S288c) OX=559292 GN=KES1 PE=1 SV=1	1	11	33.4	49.491	434	5501800	0	0	3270000	2231800	0	0	57987000	37885000
P32377	11	11	Diphosphomevalonate decarboxylase	MVD1	sp|P32377|MVD1_YEAST Diphosphomevalonate decarboxylase OS=Saccharomyces cerevisiae (strain ATCC 204508 / S288c) OX=559292 GN=MVD1 PE=1 SV=2	1	11	33.8	44.115	396	6254300	0	0	4104100	2150200	0	0	53567000	37149000
P29952	13	13	Mannose-6-phosphate isomerase	PMI40	sp|P29952|MPI_YEAST Mannose-6-phosphate isomerase OS=Saccharomyces cerevisiae (strain ATCC 204508 / S288c) OX=559292 GN=PMI40 PE=1 SV=4	1	13	34	48.188	429	4632000	0	0	2907600	1724400	0	0	51097000	36998000
P07170	6	6	Adenylate kinase	ADK1	sp|P07170|KAD2_YEAST Adenylate kinase OS=Saccharomyces cerevisiae (strain ATCC 204508 / S288c) OX=559292 GN=ADK1 PE=1 SV=2	1	6	31.5	24.254	222	7469800	0	0	4159800	3310000	0	0	53221000	36912000
P32492	18	13	Myosin-4	MYO4	sp|P32492|MYO4_YEAST Myosin-4 OS=Saccharomyces cerevisiae (strain ATCC 204508 / S288c) OX=559292 GN=MYO4 PE=1 SV=1	1	18	15.2	169.34	1471	632100	0	0	17437	614660	0	0	0	36257000
Q04491	9	9	Protein transport protein SEC13	SEC13	sp|Q04491|SEC13_YEAST Protein transport protein SEC13 OS=Saccharomyces cerevisiae (strain ATCC 204508 / S288c) OX=559292 GN=SEC13 PE=1 SV=1	1	9	35.4	33.043	297	6177200	0	0	3689400	2487800	0	0	34033000	36193000
Q12453	13	13	Cytoplasmic export protein 1	CEX1	sp|Q12453|CEX1_YEAST Cytoplasmic export protein 1 OS=Saccharomyces cerevisiae (strain ATCC 204508 / S288c) OX=559292 GN=CEX1 PE=1 SV=1	1	13	19.4	84.768	761	1673500	0	0	250960	1422500	0	0	14392000	35948000
P32074	16	16	Coatomer subunit gamma	SEC21	sp|P32074|COPG_YEAST Coatomer subunit gamma OS=Saccharomyces cerevisiae (strain ATCC 204508 / S288c) OX=559292 GN=SEC21 PE=1 SV=2	1	16	22.5	104.83	935	1650200	0	0	342080	1308100	0	0	22491000	35853000
P15625	15	15	Phenylalanine--tRNA ligase alpha subunit	FRS2	sp|P15625|SYFA_YEAST Phenylalanine--tRNA ligase alpha subunit OS=Saccharomyces cerevisiae (strain ATCC 204508 / S288c) OX=559292 GN=FRS2 PE=1 SV=3	1	15	36	57.511	503	3722200	0	0	2015300	1706900	0	0	45495000	35755000
P41807	13	13	V-type proton ATPase subunit H	VMA13	sp|P41807|VATH_YEAST V-type proton ATPase subunit H OS=Saccharomyces cerevisiae (strain ATCC 204508 / S288c) OX=559292 GN=VMA13 PE=1 SV=1	1	13	32.6	54.415	478	3280400	0	0	1027300	2253100	0	0	31479000	35705000
P32861	12	12	UTP--glucose-1-phosphate uridylyltransferase	UGP1	sp|P32861|UGPA1_YEAST UTP--glucose-1-phosphate uridylyltransferase OS=Saccharomyces cerevisiae (strain ATCC 204508 / S288c) OX=559292 GN=UGP1 PE=1 SV=1	1	12	28.3	55.987	499	4657600	60835	0	2979700	1617000	0	0	55574000	35576000
P35197	11	11	ADP-ribosylation factor GTPase-activating protein GCS1	GCS1	sp|P35197|GCS1_YEAST ADP-ribosylation factor GTPase-activating protein GCS1 OS=Saccharomyces cerevisiae (strain ATCC 204508 / S288c) OX=559292 GN=GCS1 PE=1 SV=1	1	11	48	39.296	352	4144800	0	0	1998400	2146400	0	0	35723000	35506000
Q03497	13	12	Serine/threonine-protein kinase STE20	STE20	sp|Q03497|STE20_YEAST Serine/threonine-protein kinase STE20 OS=Saccharomyces cerevisiae (strain ATCC 204508 / S288c) OX=559292 GN=STE20 PE=1 SV=1	1	13	18.7	102.36	939	1248900	0	0	118150	1130800	0	0	6572500	35166000
P22213	11	11	Protein SLY1	SLY1	sp|P22213|SLY1_YEAST Protein SLY1 OS=Saccharomyces cerevisiae (strain ATCC 204508 / S288c) OX=559292 GN=SLY1 PE=1 SV=1	1	11	22.1	74.678	666	1588000	0	0	117190	1470800	0	0	3169400	35117000
P25655	20	20	General negative regulator of transcription subunit 1	CDC39	sp|P25655|NOT1_YEAST General negative regulator of transcription subunit 1 OS=Saccharomyces cerevisiae (strain ATCC 204508 / S288c) OX=559292 GN=CDC39 PE=1 SV=3	1	20	11.1	240.28	2108	472230	11153	0	26685	434390	0	0	2532800	34989000
P34730	18	5	Protein BMH2	BMH2	sp|P34730|BMH2_YEAST Protein BMH2 OS=Saccharomyces cerevisiae (strain ATCC 204508 / S288c) OX=559292 GN=BMH2 PE=1 SV=3	1	18	56	31.061	273	6005200	0	0	2762500	3242700	0	0	32238000	34880000
P53729	12	12	Uncharacterized protein YNR029C		sp|P53729|YN8H_YEAST Uncharacterized protein YNR029C OS=Saccharomyces cerevisiae (strain ATCC 204508 / S288c) OX=559292 GN=YNR029C PE=1 SV=1	1	12	37.1	48.121	429	3514300	0	0	538910	2975400	0	0	15717000	34646000
P37297	1	1	Phosphatidylinositol 4-kinase STT4	STT4	sp|P37297|STT4_YEAST Phosphatidylinositol 4-kinase STT4 OS=Saccharomyces cerevisiae (strain ATCC 204508 / S288c) OX=559292 GN=STT4 PE=1 SV=1	1	1	0.6	214.6	1900	1140900	0	0	581540	559320	0	0	0	34171000
P00360	20	8	Glyceraldehyde-3-phosphate dehydrogenase 1	TDH1	sp|P00360|G3P1_YEAST Glyceraldehyde-3-phosphate dehydrogenase 1 OS=Saccharomyces cerevisiae (strain ATCC 204508 / S288c) OX=559292 GN=TDH1 PE=1 SV=3	1	20	64.2	35.75	332	3922400	0	0	773330	3149100	0	0	28121000	34063000
Q06489	7	7	Methylthioribose-1-phosphate isomerase	MRI1	sp|Q06489|MTNA_YEAST Methylthioribose-1-phosphate isomerase OS=Saccharomyces cerevisiae (strain ATCC 204508 / S288c) OX=559292 GN=MRI1 PE=1 SV=1	1	7	25.8	45.02	411	2861800	0	0	802620	2059100	0	0	18377000	33734000
P00815	18	18	Histidine biosynthesis trifunctional protein;Phosphoribosyl-AMP cyclohydrolase;Phosphoribosyl-ATP pyrophosphohydrolase;Histidinol dehydrogenase	HIS4	sp|P00815|HIS2_YEAST Histidine biosynthesis trifunctional protein OS=Saccharomyces cerevisiae (strain ATCC 204508 / S288c) OX=559292 GN=HIS4 PE=1 SV=3	1	18	28.7	87.72	799	2689100	0	0	1464100	1225000	0	0	37421000	33449000
P22803	5	3	Thioredoxin-2	TRX2	sp|P22803|TRX2_YEAST Thioredoxin-2 OS=Saccharomyces cerevisiae (strain ATCC 204508 / S288c) OX=559292 GN=TRX2 PE=1 SV=3	1	5	54.8	11.204	104	9751000	0	0	3358200	6392800	0	0	24101000	33183000
P41810	16	16	Coatomer subunit beta	SEC26	sp|P41810|COPB_YEAST Coatomer subunit beta OS=Saccharomyces cerevisiae (strain ATCC 204508 / S288c) OX=559292 GN=SEC26 PE=1 SV=2	1	16	19.2	109.02	973	1784400	0	0	525870	1258500	0	0	28109000	33088000
P32527	15	15	Zuotin	ZUO1	sp|P32527|ZUO1_YEAST Zuotin OS=Saccharomyces cerevisiae (strain ATCC 204508 / S288c) OX=559292 GN=ZUO1 PE=1 SV=1	1	15	35.8	49.019	433	4875300	0	0	3363600	1511600	0	0	41722000	33021000
P38879	7	7	Nascent polypeptide-associated complex subunit alpha	EGD2	sp|P38879|NACA_YEAST Nascent polypeptide-associated complex subunit alpha OS=Saccharomyces cerevisiae (strain ATCC 204508 / S288c) OX=559292 GN=EGD2 PE=1 SV=3	1	7	51.7	18.709	174	13030000	0	0	8082700	4946900	0	0	46689000	32537000
P53899	6	6	CDC48-associated ubiquitin-like/zinc finger protein 1	CUZ1	sp|P53899|CUZ1_YEAST CDC48-associated ubiquitin-like/zinc finger protein 1 OS=Saccharomyces cerevisiae (strain ATCC 204508 / S288c) OX=559292 GN=CUZ1 PE=1 SV=1	1	6	28.8	31.516	274	4815700	0	0	873790	3941900	0	0	16098000	32387000
P13188	18	18	Glutamine--tRNA ligase	GLN4	sp|P13188|SYQ_YEAST Glutamine--tRNA ligase OS=Saccharomyces cerevisiae (strain ATCC 204508 / S288c) OX=559292 GN=GLN4 PE=1 SV=2	1	18	24.5	93.132	809	2218500	0	0	1331500	887040	0	0	51842000	32259000
Q12040	11	11	Broad-specificity phosphatase YOR283W	YOR283W	sp|Q12040|YO283_YEAST Broad-specificity phosphatase YOR283W OS=Saccharomyces cerevisiae (strain ATCC 204508 / S288c) OX=559292 GN=YOR283W PE=1 SV=1	1	11	55.2	26.176	230	5962000	0	0	3039600	2922500	0	0	34885000	32167000
Q06505	13	13	Transcription factor SPN1	SPN1	sp|Q06505|IWS1_YEAST Transcription factor SPN1 OS=Saccharomyces cerevisiae (strain ATCC 204508 / S288c) OX=559292 GN=SPN1 PE=1 SV=1	1	13	43.2	46.082	410	2725000	0	0	1082900	1642100	0	0	24346000	32061000
P25342	8	8	Cell division control protein 10	CDC10	sp|P25342|CDC10_YEAST Cell division control protein 10 OS=Saccharomyces cerevisiae (strain ATCC 204508 / S288c) OX=559292 GN=CDC10 PE=1 SV=1	1	8	29.5	37.024	322	3997500	118050	0	918960	2960500	0	0	15850000	31920000
P40185	6	6	Protein MMF1, mitochondrial	MMF1	sp|P40185|MMF1_YEAST Protein MMF1, mitochondrial OS=Saccharomyces cerevisiae (strain ATCC 204508 / S288c) OX=559292 GN=MMF1 PE=1 SV=1	1	6	56.6	15.908	145	9889500	0	0	6212800	3676700	0	0	37032000	30683000
P33309	8	8	Protein DOM34	DOM34	sp|P33309|DOM34_YEAST Protein DOM34 OS=Saccharomyces cerevisiae (strain ATCC 204508 / S288c) OX=559292 GN=DOM34 PE=1 SV=2	1	8	27.7	44.057	386	3195100	0	0	896080	2299000	0	0	16075000	30469000
Q12314	9	9	Protein arginine N-methyltransferase SFM1	SFM1	sp|Q12314|SFM1_YEAST Protein arginine N-methyltransferase SFM1 OS=Saccharomyces cerevisiae (strain ATCC 204508 / S288c) OX=559292 GN=SFM1 PE=1 SV=1	1	9	44.6	24.743	213	4648700	0	0	1243100	3405700	0	0	16936000	30389000
P09436	19	19	Isoleucine--tRNA ligase, cytoplasmic	ILS1	sp|P09436|SYIC_YEAST Isoleucine--tRNA ligase, cytoplasmic OS=Saccharomyces cerevisiae (strain ATCC 204508 / S288c) OX=559292 GN=ILS1 PE=1 SV=1	1	19	21.1	122.98	1072	1474600	0	0	860750	613850	0	0	39113000	30064000
Q03305	5	5	Protein arginine N-methyltransferase 2	RMT2	sp|Q03305|RMT2_YEAST Protein arginine N-methyltransferase 2 OS=Saccharomyces cerevisiae (strain ATCC 204508 / S288c) OX=559292 GN=RMT2 PE=1 SV=1	1	5	16.5	47.469	412	2481400	163580	0	287090	2030800	0	0	0	29947000
P33298	10	9	26S protease regulatory subunit 6B homolog	RPT3	sp|P33298|PRS6B_YEAST 26S proteasome regulatory subunit 6B homolog OS=Saccharomyces cerevisiae (strain ATCC 204508 / S288c) OX=559292 GN=RPT3 PE=1 SV=2	1	10	27.1	47.893	428	3201800	283110	0	573140	2345600	0	0	7270100	29616000
P41921	10	10	Glutathione reductase	GLR1	sp|P41921|GSHR_YEAST Glutathione reductase OS=Saccharomyces cerevisiae (strain ATCC 204508 / S288c) OX=559292 GN=GLR1 PE=1 SV=2	1	10	28.4	53.44	483	3014600	0	0	1560400	1454300	0	0	29318000	29505000
Q01662	9	9	Methionine aminopeptidase 1	MAP1	sp|Q01662|MAP1_YEAST Methionine aminopeptidase 1 OS=Saccharomyces cerevisiae (strain ATCC 204508 / S288c) OX=559292 GN=MAP1 PE=1 SV=2	1	9	35.9	43.373	387	5183200	0	0	2960100	2223000	0	0	44943000	29456000
P48362	12	12	Protein HGH1	HGH1	sp|P48362|HGH1_YEAST Protein HGH1 OS=Saccharomyces cerevisiae (strain ATCC 204508 / S288c) OX=559292 GN=HGH1 PE=1 SV=2	1	12	32	44.951	394	2406600	0	0	330620	2076000	0	0	8435000	29423000
Q05911	13	13	Adenylosuccinate lyase	ADE13	sp|Q05911|PUR8_YEAST Adenylosuccinate lyase OS=Saccharomyces cerevisiae (strain ATCC 204508 / S288c) OX=559292 GN=ADE13 PE=1 SV=1	1	13	28.6	54.51	482	3651400	0	0	2496500	1154900	0	0	46257000	29258000
Q12044	7	7	Regulator of calcineurin 2	RCN2	sp|Q12044|RCN2_YEAST Regulator of calcineurin 2 OS=Saccharomyces cerevisiae (strain ATCC 204508 / S288c) OX=559292 GN=RCN2 PE=1 SV=1	1	7	41.1	29.255	265	2738300	0	0	310030	2428300	0	0	0	28989000
Q04869	10	10	Uncharacterized protein YMR315W		sp|Q04869|YM94_YEAST Uncharacterized protein YMR315W OS=Saccharomyces cerevisiae (strain ATCC 204508 / S288c) OX=559292 GN=YMR315W PE=1 SV=1	1	10	35	38.215	349	5917900	0	0	3281200	2636800	0	0	38161000	28763000
Q05016	5	5	Uncharacterized oxidoreductase YMR226C		sp|Q05016|YM71_YEAST NADP-dependent 3-hydroxy acid dehydrogenase OS=Saccharomyces cerevisiae (strain ATCC 204508 / S288c) OX=559292 GN=YMR226C PE=1 SV=1	1	5	18.4	29.158	267	6199300	0	0	2386400	3812900	0	0	30745000	28740000
P0C2J0;Q04711;P0C2I2;Q12088;Q03619;O13535	51;50;49;45;45;45	0;0;0;0;0;0	Transposon Ty1-PR2 Gag-Pol polyprotein;Capsid protein;Ty1 protease;Integrase;Reverse transcriptase/ribonuclease H;Transposon Ty1-ML1 Gag-Pol polyprotein;Capsid protein;Ty1 protease;Integrase;Reverse transcriptase/ribonuclease H;Transposon Ty1-DR5 Gag-Pol polyprotein;Capsid protein;Ty1 protease;Integrase;Reverse transcriptase/ribonuclease H;Transposon Ty1-LR1 Gag-Pol polyprotein;Capsid protein;Ty1…	TY1B-PR2;TY1B-ML1;TY1B-DR5;TY1B-LR1;TY1B-ER2;TY1B-H	sp|P0C2J0|YP13B_YEAST Transposon Ty1-PR2 Gag-Pol polyprotein OS=Saccharomyces cerevisiae (strain ATCC 204508 / S288c) OX=559292 GN=TY1B-PR2 PE=3 SV=1;sp|Q04711|YM11B_YEAST Transposon Ty1-ML1 Gag-Pol polyprotein OS=Saccharomyces cerevisiae (strain ATCC 2045	6	51	39	198.64	1756	2808200	1391900	0	559170	857170	0	0	0	28485000
P29547	9	7	Elongation factor 1-gamma 1	CAM1	sp|P29547|EF1G1_YEAST Elongation factor 1-gamma 1 OS=Saccharomyces cerevisiae (strain ATCC 204508 / S288c) OX=559292 GN=CAM1 PE=1 SV=2	1	9	21.2	47.087	415	3404200	0	0	1822100	1582100	0	0	35642000	28367000
P20081	4	4	FK506-binding protein 1	FPR1	sp|P20081|FKBP_YEAST FK506-binding protein 1 OS=Saccharomyces cerevisiae (strain ATCC 204508 / S288c) OX=559292 GN=FPR1 PE=1 SV=2	1	4	45.6	12.158	114	10336000	0	0	5247500	5088600	0	0	33718000	28262000
Q08971	6	6	Protein PBDC1 homolog	YPL225W	sp|Q08971|YP225_YEAST Protein PBDC1 homolog OS=Saccharomyces cerevisiae (strain ATCC 204508 / S288c) OX=559292 GN=YPL225W PE=1 SV=1	1	6	34.2	17.445	146	7388300	0	0	3023900	4364300	0	0	26492000	28209000
Q04223	9	9	Uncharacterized protein YMR130W		sp|Q04223|YM14_YEAST Uncharacterized protein YMR130W OS=Saccharomyces cerevisiae (strain ATCC 204508 / S288c) OX=559292 GN=YMR130W PE=3 SV=1	1	9	31.5	35.278	302	3024100	0	0	522450	2501600	0	0	10928000	28174000
P38886	12	12	26S proteasome regulatory subunit RPN10	RPN10	sp|P38886|RPN10_YEAST 26S proteasome regulatory subunit RPN10 OS=Saccharomyces cerevisiae (strain ATCC 204508 / S288c) OX=559292 GN=RPN10 PE=1 SV=3	1	12	47.8	29.747	268	6729100	0	0	1376400	5352600	0	0	13907000	28140000
P53912;P25608;P54007	7;1;1	7;1;1	Uncharacterized protein YNL134C		sp|P53912|YNN4_YEAST Uncharacterized protein YNL134C OS=Saccharomyces cerevisiae (strain ATCC 204508 / S288c) OX=559292 GN=YNL134C PE=1 SV=1	3	7	29.8	41.164	376	4054000	0	0	1898400	2155700	0	0	23394000	28012000
P07263	10	10	Histidine--tRNA ligase, mitochondrial	HTS1	sp|P07263|SYH_YEAST Histidine--tRNA ligase, mitochondrial OS=Saccharomyces cerevisiae (strain ATCC 204508 / S288c) OX=559292 GN=HTS1 PE=1 SV=2	1	10	26.6	59.952	546	2929200	0	0	970510	1958700	0	0	32220000	27909000
P33202	14	14	Ubiquitin fusion degradation protein 4	UFD4	sp|P33202|UFD4_YEAST Ubiquitin fusion degradation protein 4 OS=Saccharomyces cerevisiae (strain ATCC 204508 / S288c) OX=559292 GN=UFD4 PE=1 SV=1	1	14	12.3	167.84	1483	532250	0	0	0	532250	0	0	0	27285000
P46970	10	10	Nonsense-mediated mRNA decay protein 5	NMD5	sp|P46970|NMD5_YEAST Nonsense-mediated mRNA decay protein 5 OS=Saccharomyces cerevisiae (strain ATCC 204508 / S288c) OX=559292 GN=NMD5 PE=1 SV=2	1	10	10	119.97	1048	1087400	0	0	205480	881960	0	0	10389000	27185000
P25293	5	5	Nucleosome assembly protein	NAP1	sp|P25293|NAP1_YEAST Nucleosome assembly protein OS=Saccharomyces cerevisiae (strain ATCC 204508 / S288c) OX=559292 GN=NAP1 PE=1 SV=2	1	5	22.5	47.884	417	3699600	0	0	1279700	2419900	0	0	21727000	27184000
P14843	9	8	Phospho-2-dehydro-3-deoxyheptonate aldolase, phenylalanine-inhibited	ARO3	sp|P14843|AROF_YEAST Phospho-2-dehydro-3-deoxyheptonate aldolase, phenylalanine-inhibited OS=Saccharomyces cerevisiae (strain ATCC 204508 / S288c) OX=559292 GN=ARO3 PE=1 SV=1	1	9	32.4	41.069	370	3970700	0	0	1436600	2534100	0	0	34288000	27079000
Q04067	8	8	Eukaryotic translation initiation factor 3 subunit G	TIF35	sp|Q04067|EIF3G_YEAST Eukaryotic translation initiation factor 3 subunit G OS=Saccharomyces cerevisiae (strain ATCC 204508 / S288c) OX=559292 GN=TIF35 PE=1 SV=1	1	8	35	30.501	274	6273400	0	0	2832500	3441000	0	0	23474000	26953000
P36114	11	11	Mitochondrial outer membrane protein YKR018C	YKR018C	sp|P36114|YKR18_YEAST IML2-like protein YKR018C OS=Saccharomyces cerevisiae (strain ATCC 204508 / S288c) OX=559292 GN=YKR018C PE=1 SV=1	1	11	17.1	81.753	725	1649400	0	0	233010	1416400	0	0	9985700	26593000
P21734	6	6	Ubiquitin-conjugating enzyme E2 1	UBC1	sp|P21734|UBC1_YEAST Ubiquitin-conjugating enzyme E2 1 OS=Saccharomyces cerevisiae (strain ATCC 204508 / S288c) OX=559292 GN=UBC1 PE=1 SV=1	1	6	28.8	24.178	215	5920500	0	0	2342300	3578100	0	0	21763000	26372000
P38707	11	11	Asparagine--tRNA ligase, cytoplasmic	DED81	sp|P38707|SYNC_YEAST Asparagine--tRNA ligase, cytoplasmic OS=Saccharomyces cerevisiae (strain ATCC 204508 / S288c) OX=559292 GN=DED81 PE=1 SV=1	1	11	22.4	62.206	554	3086700	0	0	2191000	895720	0	0	40208000	26202000
P15454	8	8	Guanylate kinase	GUK1	sp|P15454|KGUA_YEAST Guanylate kinase OS=Saccharomyces cerevisiae (strain ATCC 204508 / S288c) OX=559292 GN=GUK1 PE=1 SV=2	1	8	54.5	20.637	187	8438200	0	0	5389200	3049000	0	0	46929000	25872000
P32588	5	5	Nuclear and cytoplasmic polyadenylated RNA-binding protein PUB1	PUB1	sp|P32588|PUB1_YEAST Nuclear and cytoplasmic polyadenylated RNA-binding protein PUB1 OS=Saccharomyces cerevisiae (strain ATCC 204508 / S288c) OX=559292 GN=PUB1 PE=1 SV=4	1	5	13.9	50.762	453	5785400	0	0	2487900	3297400	0	0	21663000	25578000
P32497	16	16	Eukaryotic translation initiation factor 3 subunit C	NIP1	sp|P32497|EIF3C_YEAST Eukaryotic translation initiation factor 3 subunit C OS=Saccharomyces cerevisiae (strain ATCC 204508 / S288c) OX=559292 GN=NIP1 PE=1 SV=2	1	16	21.8	93.203	812	1622700	0	0	756380	866300	0	0	30125000	25536000
P16550	10	10	Protein APA1;5,5-P-1,P-4-tetraphosphate phosphorylase;ADP-sulfurylase	APA1	sp|P16550|APA1_YEAST Protein APA1 OS=Saccharomyces cerevisiae (strain ATCC 204508 / S288c) OX=559292 GN=APA1 PE=1 SV=4	1	10	45.2	36.492	321	4503300	90472	0	2488000	1924900	0	0	34529000	25425000
Q12680	16	16	Glutamate synthase [NADH]	GLT1	sp|Q12680|GLT1_YEAST Glutamate synthase [NADH] OS=Saccharomyces cerevisiae (strain ATCC 204508 / S288c) OX=559292 GN=GLT1 PE=1 SV=2	1	16	8.7	238.1	2145	666990	20064	0	308380	338540	0	0	25438000	25282000
Q08723	9	9	26S proteasome regulatory subunit RPN8	RPN8	sp|Q08723|RPN8_YEAST 26S proteasome regulatory subunit RPN8 OS=Saccharomyces cerevisiae (strain ATCC 204508 / S288c) OX=559292 GN=RPN8 PE=1 SV=3	1	9	43.2	38.312	338	3729600	265490	64685	1071300	2328100	0	0	22040000	25213000
P31539	12	12	Heat shock protein 104	HSP104	sp|P31539|HS104_YEAST Heat shock protein 104 OS=Saccharomyces cerevisiae (strain ATCC 204508 / S288c) OX=559292 GN=HSP104 PE=1 SV=2	1	12	16.7	102.03	908	1325800	0	0	473950	851830	0	0	25564000	25146000
P38934	14	14	Nuclear segregation protein BFR1	BFR1	sp|P38934|BFR1_YEAST Nuclear segregation protein BFR1 OS=Saccharomyces cerevisiae (strain ATCC 204508 / S288c) OX=559292 GN=BFR1 PE=1 SV=1	1	14	31.7	54.639	470	3113300	0	0	2225400	887900	0	0	41960000	25063000
P07172	9	9	Histidinol-phosphate aminotransferase	HIS5	sp|P07172|HIS8_YEAST Histidinol-phosphate aminotransferase OS=Saccharomyces cerevisiae (strain ATCC 204508 / S288c) OX=559292 GN=HIS5 PE=3 SV=2	1	9	25.5	42.646	385	3446900	0	0	1126700	2320200	0	0	19078000	24604000
Q12118	9	9	Small glutamine-rich tetratricopeptide repeat-containing protein 2	SGT2	sp|Q12118|SGT2_YEAST Small glutamine-rich tetratricopeptide repeat-containing protein 2 OS=Saccharomyces cerevisiae (strain ATCC 204508 / S288c) OX=559292 GN=SGT2 PE=1 SV=1	1	9	32.7	37.218	346	4784600	0	0	3051200	1733400	0	0	41382000	24216000
P38791	11	11	Deoxyhypusine synthase	DYS1	sp|P38791|DHYS_YEAST Deoxyhypusine synthase OS=Saccharomyces cerevisiae (strain ATCC 204508 / S288c) OX=559292 GN=DYS1 PE=1 SV=1	1	11	34.4	42.892	387	2902900	0	0	2050300	852600	0	0	31790000	23950000
P05453	8	8	Eukaryotic peptide chain release factor GTP-binding subunit	SUP35	sp|P05453|ERF3_YEAST Eukaryotic peptide chain release factor GTP-binding subunit OS=Saccharomyces cerevisiae (strain ATCC 204508 / S288c) OX=559292 GN=SUP35 PE=1 SV=1	1	8	12.6	76.55	685	1822000	0	0	771280	1050700	0	0	16650000	23891000
P43621	7	7	Coatomer subunit delta	RET2	sp|P43621|COPD_YEAST Coatomer subunit delta OS=Saccharomyces cerevisiae (strain ATCC 204508 / S288c) OX=559292 GN=RET2 PE=1 SV=3	1	7	14.7	60.627	546	3306900	111620	0	1230500	1964800	0	0	20957000	23855000
P17442	9	9	Phosphate system positive regulatory protein PHO81	PHO81	sp|P17442|PHO81_YEAST Phosphate system positive regulatory protein PHO81 OS=Saccharomyces cerevisiae (strain ATCC 204508 / S288c) OX=559292 GN=PHO81 PE=1 SV=2	1	9	9.7	134.03	1178	519920	0	0	0	519920	0	0	0	23367000
P54860	10	10	E4 ubiquitin-protein ligase UFD2	UFD2	sp|P54860|UFD2_YEAST E4 ubiquitin-protein ligase UFD2 OS=Saccharomyces cerevisiae (strain ATCC 204508 / S288c) OX=559292 GN=UFD2 PE=1 SV=3	1	10	15	109.91	961	693180	0	0	0	693180	0	0	0	23365000
P38328	9	9	Actin-related protein 2/3 complex subunit 1	ARC40	sp|P38328|ARPC1_YEAST Actin-related protein 2/3 complex subunit 1 OS=Saccharomyces cerevisiae (strain ATCC 204508 / S288c) OX=559292 GN=ARC40 PE=1 SV=1	1	9	32.8	42.474	384	2125100	0	0	277050	1848100	0	0	8876700	23005000
P32501	11	11	Translation initiation factor eIF-2B subunit epsilon	GCD6	sp|P32501|EI2BE_YEAST Translation initiation factor eIF-2B subunit epsilon OS=Saccharomyces cerevisiae (strain ATCC 204508 / S288c) OX=559292 GN=GCD6 PE=1 SV=1	1	11	16.3	81.16	712	911060	0	0	106890	804180	0	0	5278100	22661000
P34167	14	14	Eukaryotic translation initiation factor 4B	TIF3	sp|P34167|IF4B_YEAST Eukaryotic translation initiation factor 4B OS=Saccharomyces cerevisiae (strain ATCC 204508 / S288c) OX=559292 GN=TIF3 PE=1 SV=1	1	14	52.3	48.521	436	3626000	0	0	2735800	890220	0	0	55974000	22463000
P32614	10	10	Fumarate reductase 1	FRD1	sp|P32614|FRDS_YEAST Fumarate reductase 1 OS=Saccharomyces cerevisiae (strain ATCC 204508 / S288c) OX=559292 GN=FRD1 PE=1 SV=1	1	10	25.7	50.843	470	2535400	0	0	1273200	1262200	0	0	25108000	22370000
P11412	9	9	Glucose-6-phosphate 1-dehydrogenase	ZWF1	sp|P11412|G6PD_YEAST Glucose-6-phosphate 1-dehydrogenase OS=Saccharomyces cerevisiae (strain ATCC 204508 / S288c) OX=559292 GN=ZWF1 PE=1 SV=4	1	9	22.6	57.521	505	2001400	0	0	953150	1048300	0	0	24122000	22202000
P33204	5	5	Actin-related protein 2/3 complex subunit 4	ARC19	sp|P33204|ARPC4_YEAST Actin-related protein 2/3 complex subunit 4 OS=Saccharomyces cerevisiae (strain ATCC 204508 / S288c) OX=559292 GN=ARC19 PE=1 SV=2	1	5	39.8	19.916	171	5618300	0	0	1613400	4004900	0	0	14683000	22179000
P41920	4	4	Ran-specific GTPase-activating protein 1	YRB1	sp|P41920|YRB1_YEAST Ran-specific GTPase-activating protein 1 OS=Saccharomyces cerevisiae (strain ATCC 204508 / S288c) OX=559292 GN=YRB1 PE=1 SV=1	1	4	21.4	22.953	201	13333000	0	0	8508400	4824300	0	0	38760000	22174000
P53184	4	4	Nicotinamidase	PNC1	sp|P53184|PNC1_YEAST Nicotinamidase OS=Saccharomyces cerevisiae (strain ATCC 204508 / S288c) OX=559292 GN=PNC1 PE=1 SV=1	1	4	25.5	24.993	216	2832200	0	0	0	2832200	0	0	0	21878000
P53600	3	3	Coatomer subunit zeta	RET3	sp|P53600|COPZ_YEAST Coatomer subunit zeta OS=Saccharomyces cerevisiae (strain ATCC 204508 / S288c) OX=559292 GN=RET3 PE=1 SV=1	1	3	14.3	21.687	189	6860600	0	0	2662800	4197800	0	0	18678000	21850000
P54113	16	10	Bifunctional purine biosynthesis protein ADE16;Phosphoribosylaminoimidazolecarboxamide formyltransferase;IMP cyclohydrolase	ADE16	sp|P54113|PUR91_YEAST Bifunctional purine biosynthesis protein ADE16 OS=Saccharomyces cerevisiae (strain ATCC 204508 / S288c) OX=559292 GN=ADE16 PE=1 SV=1	1	16	29.4	65.282	591	2022900	95559	53823	877110	996370	0	0	24641000	21473000
P27616	14	14	Phosphoribosylaminoimidazole-succinocarboxamide synthase	ADE1	sp|P27616|PUR7_YEAST Phosphoribosylaminoimidazole-succinocarboxamide synthase OS=Saccharomyces cerevisiae (strain ATCC 204508 / S288c) OX=559292 GN=ADE1 PE=1 SV=2	1	14	48.7	34.603	306	3170000	0	0	2285100	884920	0	0	32285000	21375000
P32873	12	12	GTPase-activating protein BEM3	BEM3	sp|P32873|BEM3_YEAST GTPase-activating protein BEM3 OS=Saccharomyces cerevisiae (strain ATCC 204508 / S288c) OX=559292 GN=BEM3 PE=1 SV=3	1	12	14.6	124.91	1128	538980	0	0	0	538980	0	0	0	21195000
P34216	9	9	EH domain-containing and endocytosis protein 1	EDE1	sp|P34216|EDE1_YEAST EH domain-containing and endocytosis protein 1 OS=Saccharomyces cerevisiae (strain ATCC 204508 / S288c) OX=559292 GN=EDE1 PE=1 SV=2	1	9	8.7	150.78	1381	611660	0	0	79497	532170	0	0	4590600	21189000
P38347	7	7	Protein-lysine N-methyltransferase EFM2	EFM2	sp|P38347|EFM2_YEAST Protein-lysine N-methyltransferase EFM2 OS=Saccharomyces cerevisiae (strain ATCC 204508 / S288c) OX=559292 GN=EFM2 PE=1 SV=1	1	7	20	47.976	419	2247600	0	0	350060	1897600	0	0	7860400	21138000
P11792	10	10	Serine/threonine-protein kinase SCH9	SCH9	sp|P11792|SCH9_YEAST Serine/threonine-protein kinase SCH9 OS=Saccharomyces cerevisiae (strain ATCC 204508 / S288c) OX=559292 GN=SCH9 PE=1 SV=3	1	10	15.3	91.81	824	1551900	0	0	281660	1270200	0	0	9042700	21090000
P41697	5	5	Bud site selection protein 6	BUD6	sp|P41697|BUD6_YEAST Bud site selection protein 6 OS=Saccharomyces cerevisiae (strain ATCC 204508 / S288c) OX=559292 GN=BUD6 PE=1 SV=1	1	5	7.2	88.816	788	907600	0	0	695530	212070	0	0	12177000	20825000
P53981	5	5	Uncharacterized phosphatase YNL010W		sp|P53981|YNB0_YEAST Uncharacterized phosphatase YNL010W OS=Saccharomyces cerevisiae (strain ATCC 204508 / S288c) OX=559292 GN=YNL010W PE=1 SV=1	1	5	26.6	27.48	241	4364900	0	0	2364200	2000700	0	0	25276000	20722000
P20459	13	13	Eukaryotic translation initiation factor 2 subunit alpha	SUI2	sp|P20459|IF2A_YEAST Eukaryotic translation initiation factor 2 subunit alpha OS=Saccharomyces cerevisiae (strain ATCC 204508 / S288c) OX=559292 GN=SUI2 PE=1 SV=1	1	13	44.7	34.717	304	3582500	0	0	2020700	1561800	0	0	34821000	20124000
P29055	8	8	Transcription initiation factor IIB	SUA7	sp|P29055|TF2B_YEAST Transcription initiation factor IIB OS=Saccharomyces cerevisiae (strain ATCC 204508 / S288c) OX=559292 GN=SUA7 PE=1 SV=1	1	8	29.9	38.2	345	3500400	0	0	834360	2666000	0	0	15553000	20035000
Q05905	6	6	Protein HRI1	HRI1	sp|Q05905|HRI1_YEAST Protein HRI1 OS=Saccharomyces cerevisiae (strain ATCC 204508 / S288c) OX=559292 GN=HRI1 PE=1 SV=1	1	6	25.8	27.5	244	4482700	0	0	2692200	1790500	0	0	27599000	19985000
P41911	8	7	Glycerol-3-phosphate dehydrogenase [NAD(+)] 2, mitochondrial	GPD2	sp|P41911|GPD2_YEAST Glycerol-3-phosphate dehydrogenase [NAD(+)] 2, mitochondrial OS=Saccharomyces cerevisiae (strain ATCC 204508 / S288c) OX=559292 GN=GPD2 PE=1 SV=2	1	8	21.6	49.421	440	2115400	0	0	890340	1225100	0	0	19368000	19845000
P38272	9	9	SWI5-dependent HO expression protein 3	SHE3	sp|P38272|SHE3_YEAST SWI5-dependent HO expression protein 3 OS=Saccharomyces cerevisiae (strain ATCC 204508 / S288c) OX=559292 GN=SHE3 PE=1 SV=1	1	9	19.5	47.416	425	1341100	0	0	0	1341100	0	0	0	19777000
P47160	9	9	Epsin-3	ENT3	sp|P47160|ENT3_YEAST Epsin-3 OS=Saccharomyces cerevisiae (strain ATCC 204508 / S288c) OX=559292 GN=ENT3 PE=1 SV=1	1	9	22.3	45.091	408	2597700	0	0	956820	1640900	0	0	15006000	19435000
Q07938	6	6	S-methyl-5-thioadenosine phosphorylase	MEU1	sp|Q07938|MTAP_YEAST S-methyl-5-thioadenosine phosphorylase OS=Saccharomyces cerevisiae (strain ATCC 204508 / S288c) OX=559292 GN=MEU1 PE=1 SV=1	1	6	24.6	37.856	337	3434300	90444	0	1520900	1823000	0	0	20634000	19206000
P53172	5	5	Protein SDS23	SDS23	sp|P53172|SDS23_YEAST Protein SDS23 OS=Saccharomyces cerevisiae (strain ATCC 204508 / S288c) OX=559292 GN=SDS23 PE=1 SV=2	1	5	16.7	58.097	527	2340200	0	0	588420	1751800	0	0	13712000	19118000
P36775	9	9	Lon protease homolog, mitochondrial	PIM1	sp|P36775|LONM_YEAST Lon protease homolog, mitochondrial OS=Saccharomyces cerevisiae (strain ATCC 204508 / S288c) OX=559292 GN=PIM1 PE=1 SV=2	1	9	8.8	127.11	1133	433040	0	0	0	433040	0	0	0	18854000
Q08217	9	8	Serine/threonine-protein kinase PSK2	PSK2	sp|Q08217|PSK2_YEAST Serine/threonine-protein kinase PSK2 OS=Saccharomyces cerevisiae (strain ATCC 204508 / S288c) OX=559292 GN=PSK2 PE=1 SV=1	1	9	10.8	124.37	1101	446490	0	0	8248	438240	0	0	0	18773000
O14467	5	5	Multiprotein-bridging factor 1	MBF1	sp|O14467|MBF1_YEAST Multiprotein-bridging factor 1 OS=Saccharomyces cerevisiae (strain ATCC 204508 / S288c) OX=559292 GN=MBF1 PE=1 SV=2	1	5	39.1	16.403	151	5940200	263460	0	3824100	1852600	0	0	24853000	18575000
P38331	6	6	HD domain-containing protein YBR242W		sp|P38331|YB92_YEAST 5-deoxynucleotidase YBR242W OS=Saccharomyces cerevisiae (strain ATCC 204508 / S288c) OX=559292 GN=YBR242W PE=1 SV=1	1	6	31.5	27.576	238	2083200	0	0	322980	1760200	0	0	0	18541000
P28495	7	7	F-actin-capping protein subunit alpha	CAP1	sp|P28495|CAPZA_YEAST F-actin-capping protein subunit alpha OS=Saccharomyces cerevisiae (strain ATCC 204508 / S288c) OX=559292 GN=CAP1 PE=1 SV=1	1	7	32.1	30.699	268	2243700	0	0	250720	1993000	0	0	5460900	18524000
P35184	4	4	Ribosome assembly protein SQT1	SQT1	sp|P35184|SQT1_YEAST Ribosome assembly protein SQT1 OS=Saccharomyces cerevisiae (strain ATCC 204508 / S288c) OX=559292 GN=SQT1 PE=1 SV=2	1	4	7.7	47.166	431	3999000	403810	181020	1418000	1996200	0	0	14364000	18522000
Q04894	7	7	NADP-dependent alcohol dehydrogenase 6	ADH6	sp|Q04894|ADH6_YEAST NADP-dependent alcohol dehydrogenase 6 OS=Saccharomyces cerevisiae (strain ATCC 204508 / S288c) OX=559292 GN=ADH6 PE=1 SV=1	1	7	28.6	39.617	360	3909800	0	0	2331000	1578800	0	0	26408000	18506000
P32496	7	7	26S proteasome regulatory subunit RPN12	RPN12	sp|P32496|RPN12_YEAST 26S proteasome regulatory subunit RPN12 OS=Saccharomyces cerevisiae (strain ATCC 204508 / S288c) OX=559292 GN=RPN12 PE=1 SV=3	1	7	25.9	31.919	274	2990200	147530	0	1208100	1634500	0	0	15608000	18133000
P38822	2	2	Protein BZZ1	BZZ1	sp|P38822|BZZ1_YEAST Protein BZZ1 OS=Saccharomyces cerevisiae (strain ATCC 204508 / S288c) OX=559292 GN=BZZ1 PE=1 SV=1	1	2	5.5	71.17	633	1473500	0	0	757380	716140	0	0	0	18104000
Q99369	7	7	Family of serine hydrolases 3	FSH3	sp|Q99369|FSH3_YEAST Family of serine hydrolases 3 OS=Saccharomyces cerevisiae (strain ATCC 204508 / S288c) OX=559292 GN=FSH3 PE=2 SV=1	1	7	30.5	30.418	266	2736300	0	0	978060	1758300	0	0	12101000	18090000
P38323	8	8	Mitochondrial clpX-like chaperone MCX1	MCX1	sp|P38323|CLPX_YEAST ATP-dependent clpX-like chaperone, mitochondrial OS=Saccharomyces cerevisiae (strain ATCC 204508 / S288c) OX=559292 GN=MCX1 PE=1 SV=1	1	8	18.8	57.945	520	990560	0	0	88027	902530	0	0	0	17746000
P47084	9	9	Uncharacterized protein YJR003C, mitochondrial		sp|P47084|MRX12_YEAST MIOREX complex component 12 OS=Saccharomyces cerevisiae (strain ATCC 204508 / S288c) OX=559292 GN=MRX12 PE=1 SV=2	1	9	18.1	59.765	519	1015300	0	0	79898	935450	0	0	0	17476000
P53860	9	9	Phosphatidylinositol transfer protein PDR16	PDR16	sp|P53860|PDR16_YEAST Phosphatidylinositol transfer protein PDR16 OS=Saccharomyces cerevisiae (strain ATCC 204508 / S288c) OX=559292 GN=PDR16 PE=1 SV=1	1	9	29.6	40.713	351	1493200	0	0	237700	1255500	0	0	6117700	17438000
P08566	12	12	Pentafunctional AROM polypeptide;3-dehydroquinate synthase;3-phosphoshikimate 1-carboxyvinyltransferase;Shikimate kinase;3-dehydroquinate dehydratase;Shikimate dehydrogenase	ARO1	sp|P08566|ARO1_YEAST Pentafunctional AROM polypeptide OS=Saccharomyces cerevisiae (strain ATCC 204508 / S288c) OX=559292 GN=ARO1 PE=1 SV=1	1	12	11.1	174.75	1588	561270	0	0	271020	290250	0	0	17311000	17080000
P29496	10	9	Minichromosome maintenance protein 5	MCM5	sp|P29496|MCM5_YEAST Minichromosome maintenance protein 5 OS=Saccharomyces cerevisiae (strain ATCC 204508 / S288c) OX=559292 GN=MCM5 PE=1 SV=1	1	10	17	86.41	775	816050	78955	0	120100	617000	0	0	7360600	16965000
Q12458	7	6	Putative reductase 1	YPR1	sp|Q12458|YPR1_YEAST Putative reductase 1 OS=Saccharomyces cerevisiae (strain ATCC 204508 / S288c) OX=559292 GN=YPR1 PE=1 SV=1	1	7	34.9	34.755	312	2704000	0	0	1777400	926630	0	0	24557000	16734000
P07278	6	6	cAMP-dependent protein kinase regulatory subunit	BCY1	sp|P07278|KAPR_YEAST cAMP-dependent protein kinase regulatory subunit OS=Saccharomyces cerevisiae (strain ATCC 204508 / S288c) OX=559292 GN=BCY1 PE=1 SV=4	1	6	19	47.218	416	2054400	0	0	1028900	1025500	0	0	20202000	16724000
P17967	10	10	Protein disulfide-isomerase	PDI1	sp|P17967|PDI_YEAST Protein disulfide-isomerase OS=Saccharomyces cerevisiae (strain ATCC 204508 / S288c) OX=559292 GN=PDI1 PE=1 SV=2	1	10	23.8	58.226	522	1817900	0	0	1341600	476320	0	0	22553000	16693000
P39101	7	7	Protein CAJ1	CAJ1	sp|P39101|CAJ1_YEAST Protein CAJ1 OS=Saccharomyces cerevisiae (strain ATCC 204508 / S288c) OX=559292 GN=CAJ1 PE=1 SV=1	1	7	21	44.854	391	2451300	0	0	903790	1547500	0	0	18117000	16618000
P13298;P30402	6;1	6;1	Orotate phosphoribosyltransferase 1	URA5	sp|P13298|PYRE_YEAST Orotate phosphoribosyltransferase 1 OS=Saccharomyces cerevisiae (strain ATCC 204508 / S288c) OX=559292 GN=URA5 PE=1 SV=2	2	6	36.7	24.664	226	3708200	0	0	2035100	1673100	0	0	25334000	16572000
P40958	4	4	Mitotic spindle checkpoint component MAD2	MAD2	sp|P40958|MAD2_YEAST Mitotic spindle checkpoint component MAD2 OS=Saccharomyces cerevisiae (strain ATCC 204508 / S288c) OX=559292 GN=MAD2 PE=1 SV=1	1	4	22.4	22.284	196	2191900	0	0	418600	1773300	0	0	7317800	16356000
P53141	6	6	Myosin light chain 1	MLC1	sp|P53141|MLC1_YEAST Myosin light chain 1 OS=Saccharomyces cerevisiae (strain ATCC 204508 / S288c) OX=559292 GN=MLC1 PE=1 SV=1	1	6	34.9	16.444	149	2923800	0	0	448670	2475100	0	0	7889400	16236000
P33338	10	10	Protein SLA2	SLA2	sp|P33338|SLA2_YEAST Protein SLA2 OS=Saccharomyces cerevisiae (strain ATCC 204508 / S288c) OX=559292 GN=SLA2 PE=1 SV=5	1	10	12.4	108.91	968	725560	0	0	123340	602220	0	0	5716500	16166000
P0CX73;P0CX72;P0CX71;P0CX70;Q6Q5H1;P0C2I8	17;17;17;17;16;16	0;0;0;0;0;0	Transposon Ty1-PL Gag polyprotein;Capsid protein;Gag-p4;Transposon Ty1-LR2 Gag polyprotein;Capsid protein;Gag-p4;Transposon Ty1-ER1 Gag polyprotein;Capsid protein;Gag-p4;Transposon Ty1-DR6 Gag polyprotein;Capsid protein;Gag-p4;Transposon Ty1-PR3 Gag polyprotein;Capsid protein;Gag-p4;Transposon Ty1-LR4 Gag polyprotein;Capsid protein;Gag-p4	TY1A-PL;TY1A-LR2;TY1A-ER1;TY1A-DR6;TY1A-PR3;TY1A-LR4	sp|P0CX73|YP11A_YEAST Transposon Ty1-PL Gag polyprotein OS=Saccharomyces cerevisiae (strain ATCC 204508 / S288c) OX=559292 GN=TY1A-PL PE=2 SV=1;sp|P0CX72|YL12A_YEAST Transposon Ty1-LR2 Gag polyprotein OS=Saccharomyces cerevisiae (strain ATCC 204508 / S288c	6	17	44.3	48.953	440	8674500	4625300	495910	1912900	1640400	0	0	0	16127000
P07274	2	2	Profilin	PFY1	sp|P07274|PROF_YEAST Profilin OS=Saccharomyces cerevisiae (strain ATCC 204508 / S288c) OX=559292 GN=PFY1 PE=1 SV=2	1	2	21.4	13.677	126	11301000	0	0	5394800	5906600	0	0	17644000	16112000
P53272	7	7	Uncharacterized protein YGR122W		sp|P53272|YG34_YEAST Uncharacterized protein YGR122W OS=Saccharomyces cerevisiae (strain ATCC 204508 / S288c) OX=559292 GN=YGR122W PE=4 SV=1	1	7	23.1	45.304	402	1629500	0	0	213660	1415800	0	0	6070400	16049000
P54861	9	9	Dynamin-related protein DNM1	DNM1	sp|P54861|DNM1_YEAST Dynamin-related protein DNM1 OS=Saccharomyces cerevisiae (strain ATCC 204508 / S288c) OX=559292 GN=DNM1 PE=1 SV=1	1	9	14.8	84.971	757	551390	0	0	22385	529010	0	0	0	15974000
P43558	5	5	Ubiquitin thioesterase OTU1	OTU1	sp|P43558|OTU1_YEAST Ubiquitin thioesterase OTU1 OS=Saccharomyces cerevisiae (strain ATCC 204508 / S288c) OX=559292 GN=OTU1 PE=1 SV=1	1	5	21.9	33.51	301	1817000	0	0	205220	1611800	0	0	0	15846000
P38986	5	5	L-asparaginase 1	ASP1	sp|P38986|ASPG1_YEAST L-asparaginase 1 OS=Saccharomyces cerevisiae (strain ATCC 204508 / S288c) OX=559292 GN=ASP1 PE=1 SV=1	1	5	15	41.395	381	2838100	0	0	1541200	1296900	0	0	18443000	15743000
P01123	7	7	GTP-binding protein YPT1	YPT1	sp|P01123|YPT1_YEAST GTP-binding protein YPT1 OS=Saccharomyces cerevisiae (strain ATCC 204508 / S288c) OX=559292 GN=YPT1 PE=1 SV=2	1	7	31.1	23.214	206	4082200	0	0	3016000	1066200	0	0	24262000	15662000
P17157	6	4	Cyclin-dependent protein kinase PHO85	PHO85	sp|P17157|PHO85_YEAST Cyclin-dependent protein kinase PHO85 OS=Saccharomyces cerevisiae (strain ATCC 204508 / S288c) OX=559292 GN=PHO85 PE=1 SV=2	1	6	20	34.906	305	2001300	0	0	892510	1108800	0	0	14193000	15578000
Q06245	8	8	Exocyst complex component SEC10	SEC10	sp|Q06245|SEC10_YEAST Exocyst complex component SEC10 OS=Saccharomyces cerevisiae (strain ATCC 204508 / S288c) OX=559292 GN=SEC10 PE=1 SV=1	1	8	11.4	100.34	871	697930	0	0	121370	576560	0	0	5202000	15356000
P37292	9	8	Serine hydroxymethyltransferase, mitochondrial	SHM1	sp|P37292|GLYM_YEAST Serine hydroxymethyltransferase, mitochondrial OS=Saccharomyces cerevisiae (strain ATCC 204508 / S288c) OX=559292 GN=SHM1 PE=1 SV=2	1	9	21	53.686	490	1534600	0	0	724500	810150	0	0	18208000	15003000
P32579	5	5	Threonylcarbamoyl-AMP synthase	SUA5	sp|P32579|SUA5_YEAST Threonylcarbamoyl-AMP synthase OS=Saccharomyces cerevisiae (strain ATCC 204508 / S288c) OX=559292 GN=SUA5 PE=1 SV=1	1	5	14.1	46.538	426	1009900	0	0	0	1009900	0	0	0	14893000
P53549	8	7	26S protease subunit RPT4	RPT4	sp|P53549|PRS10_YEAST 26S proteasome subunit RPT4 OS=Saccharomyces cerevisiae (strain ATCC 204508 / S288c) OX=559292 GN=RPT4 PE=1 SV=4	1	8	20.6	49.408	437	1008800	0	0	0	1008800	0	0	0	14877000
P38820	6	6	Adenylyltransferase and sulfurtransferase UBA4;Adenylyltransferase UBA4;Sulfurtransferase UBA4	UBA4	sp|P38820|UBA4_YEAST Adenylyltransferase and sulfurtransferase UBA4 OS=Saccharomyces cerevisiae (strain ATCC 204508 / S288c) OX=559292 GN=UBA4 PE=1 SV=1	1	6	16.4	49.361	440	1143200	0	0	84345	1058900	0	0	0	14872000
Q3E754;P0C0V8	4;4	4;4	40S ribosomal protein S21-B;40S ribosomal protein S21-A	RPS21B;RPS21A	sp|Q3E754|RS21B_YEAST 40S ribosomal protein S21-B OS=Saccharomyces cerevisiae (strain ATCC 204508 / S288c) OX=559292 GN=RPS21B PE=1 SV=1;sp|P0C0V8|RS21A_YEAST 40S ribosomal protein S21-A OS=Saccharomyces cerevisiae (strain ATCC 204508 / S288c) OX=559292 GN	2	4	40.2	9.7597	87	10236000	3393200	0	2375700	4467000	0	0	15336000	14824000
P32909	5	5	Protein SMY2	SMY2	sp|P32909|SMY2_YEAST Protein SMY2 OS=Saccharomyces cerevisiae (strain ATCC 204508 / S288c) OX=559292 GN=SMY2 PE=1 SV=2	1	5	10.3	81.396	740	4144000	0	0	3490300	653710	0	0	0	14690000
Q03496	7	7	tRNA (cytidine(32)-2-O)-methyltransferase non-catalytic subunit TRM732	TRM732	sp|Q03496|TR732_YEAST tRNA (cytidine(32)-2-O)-methyltransferase non-catalytic subunit TRM732 OS=Saccharomyces cerevisiae (strain ATCC 204508 / S288c) OX=559292 GN=TRM732 PE=1 SV=1	1	7	6.8	163.58	1420	261400	0	0	0	261400	0	0	0	14685000
P32771	5	5	S-(hydroxymethyl)glutathione dehydrogenase	SFA1	sp|P32771|FADH_YEAST S-(hydroxymethyl)glutathione dehydrogenase OS=Saccharomyces cerevisiae (strain ATCC 204508 / S288c) OX=559292 GN=SFA1 PE=1 SV=1	1	5	17.1	41.042	386	1748600	0	0	777500	971140	0	0	11326000	14682000
P53067	7	7	Importin subunit beta-5	KAP114	sp|P53067|IMB5_YEAST Importin subunit beta-5 OS=Saccharomyces cerevisiae (strain ATCC 204508 / S288c) OX=559292 GN=KAP114 PE=1 SV=1	1	7	8	113.92	1004	480330	0	0	0	480330	0	0	0	14504000
P40509	5	5	Coatomer subunit epsilon	SEC28	sp|P40509|COPE_YEAST Coatomer subunit epsilon OS=Saccharomyces cerevisiae (strain ATCC 204508 / S288c) OX=559292 GN=SEC28 PE=1 SV=2	1	5	22.6	33.829	296	2853600	0	0	1196300	1657400	0	0	15122000	14494000
P05740	7	1	60S ribosomal protein L17-A	RPL17A	sp|P05740|RL17A_YEAST 60S ribosomal protein L17-A OS=Saccharomyces cerevisiae (strain ATCC 204508 / S288c) OX=559292 GN=RPL17A PE=1 SV=4	1	7	43.5	20.549	184	9411700	990650	0	5474500	2946500	0	0	0	14484000
P23724	4	4	Proteasome subunit beta type-6	PRE7	sp|P23724|PSB6_YEAST Proteasome subunit beta type-6 OS=Saccharomyces cerevisiae (strain ATCC 204508 / S288c) OX=559292 GN=PRE7 PE=1 SV=1	1	4	15.8	26.871	241	3093800	0	0	1056200	2037600	0	0	12788000	14464000
P52892	3	3	Probable alanine aminotransferase	ALT2	sp|P52892|ALAT_YEAST Probable alanine aminotransferase OS=Saccharomyces cerevisiae (strain ATCC 204508 / S288c) OX=559292 GN=ALT2 PE=1 SV=1	1	3	7.1	56.769	507	792170	0	0	0	792170	0	0	0	14464000
Q06336	7	7	ADP-ribosylation factor-binding protein GGA1	GGA1	sp|Q06336|GGA1_YEAST ADP-ribosylation factor-binding protein GGA1 OS=Saccharomyces cerevisiae (strain ATCC 204508 / S288c) OX=559292 GN=GGA1 PE=1 SV=1	1	7	17.8	62.319	557	685590	0	0	0	685590	0	0	0	14443000
P32379	6	6	Proteasome subunit alpha type-5	PUP2	sp|P32379|PSA5_YEAST Proteasome subunit alpha type-5 OS=Saccharomyces cerevisiae (strain ATCC 204508 / S288c) OX=559292 GN=PUP2 PE=1 SV=2	1	6	24.2	28.617	260	3062100	259980	0	1157500	1644600	0	0	14775000	14284000
P53893	7	7	Ribosome assembly protein 1	RIA1	sp|P53893|RIA1_YEAST Ribosome assembly protein 1 OS=Saccharomyces cerevisiae (strain ATCC 204508 / S288c) OX=559292 GN=RIA1 PE=1 SV=1	1	7	9.6	124.46	1110	382730	0	0	0	382730	0	0	0	14245000
P40558	5	5	Cytosolic Fe-S cluster assembly factor CFD1	CFD1	sp|P40558|CFD1_YEAST Cytosolic Fe-S cluster assembly factor CFD1 OS=Saccharomyces cerevisiae (strain ATCC 204508 / S288c) OX=559292 GN=CFD1 PE=1 SV=1	1	5	27	31.921	293	1518800	0	0	166430	1352400	0	0	0	14245000
P36007	6	6	Threo-3-hydroxyaspartate ammonia-lyase	SRY1	sp|P36007|LTHAD_YEAST L-threo-3-hydroxyaspartate ammonia-lyase OS=Saccharomyces cerevisiae (strain ATCC 204508 / S288c) OX=559292 GN=SRY1 PE=1 SV=1	1	6	31.9	34.899	326	1124800	0	0	0	1124800	0	0	0	14218000
P40202	6	6	Superoxide dismutase 1 copper chaperone	CCS1	sp|P40202|CCS1_YEAST Superoxide dismutase 1 copper chaperone OS=Saccharomyces cerevisiae (strain ATCC 204508 / S288c) OX=559292 GN=CCS1 PE=1 SV=1	1	6	42.2	27.33	249	3926100	0	0	3058500	867600	0	0	22423000	14082000
P40010	7	7	Nuclear GTP-binding protein NUG1	NUG1	sp|P40010|NUG1_YEAST Nuclear GTP-binding protein NUG1 OS=Saccharomyces cerevisiae (strain ATCC 204508 / S288c) OX=559292 GN=NUG1 PE=1 SV=1	1	7	18.1	57.708	520	1229600	0	0	270420	959200	0	0	9079600	14026000
P22224	8	8	Exocyst complex component SEC15	SEC15	sp|P22224|SEC15_YEAST Exocyst complex component SEC15 OS=Saccharomyces cerevisiae (strain ATCC 204508 / S288c) OX=559292 GN=SEC15 PE=1 SV=2	1	8	9	105.06	910	518100	0	0	43879	474220	0	0	0	13987000
Q00772	6	5	Mitogen-activated protein kinase SLT2/MPK1	SLT2	sp|Q00772|SLT2_YEAST Mitogen-activated protein kinase SLT2/MPK1 OS=Saccharomyces cerevisiae (strain ATCC 204508 / S288c) OX=559292 GN=SLT2 PE=1 SV=2	1	6	14.5	55.635	484	865330	0	0	0	865330	0	0	0	13976000
P43603;P32793	9;3	9;3	LAS seventeen-binding protein 3	LSB3	sp|P43603|LSB3_YEAST LAS seventeen-binding protein 3 OS=Saccharomyces cerevisiae (strain ATCC 204508 / S288c) OX=559292 GN=LSB3 PE=1 SV=3	2	9	22.4	49.343	459	1815900	0	0	1257000	558900	0	0	18187000	13836000
P38968	6	6	Protein transport protein SEC31	SEC31	sp|P38968|SEC31_YEAST Protein transport protein SEC31 OS=Saccharomyces cerevisiae (strain ATCC 204508 / S288c) OX=559292 GN=SEC31 PE=1 SV=3	1	6	6.2	138.72	1273	812280	0	0	382280	430000	0	0	13488000	13784000
Q07551	7	7	NADPH-dependent alpha-keto amide reductase		sp|Q07551|KAR_YEAST NADPH-dependent alpha-keto amide reductase OS=Saccharomyces cerevisiae (strain ATCC 204508 / S288c) OX=559292 GN=YDL124W PE=1 SV=1	1	7	28.5	35.56	312	1505700	0	0	519900	985850	0	0	8401100	13716000
P53155	4	4	Uncharacterized protein YGL082W	YGL082W	sp|P53155|YGI2_YEAST Uncharacterized protein YGL082W OS=Saccharomyces cerevisiae (strain ATCC 204508 / S288c) OX=559292 GN=YGL082W PE=1 SV=1	1	4	10.5	43.321	381	1545300	0	0	328460	1216900	0	0	6477800	13607000
P08417	8	8	Fumarate hydratase, mitochondrial	FUM1	sp|P08417|FUMH_YEAST Fumarate hydratase, mitochondrial OS=Saccharomyces cerevisiae (strain ATCC 204508 / S288c) OX=559292 GN=FUM1 PE=1 SV=2	1	8	18.4	53.151	488	1505400	0	0	693910	811480	0	0	13527000	13397000
P46367	8	8	Potassium-activated aldehyde dehydrogenase, mitochondrial	ALD4	sp|P46367|ALDH4_YEAST Potassium-activated aldehyde dehydrogenase, mitochondrial OS=Saccharomyces cerevisiae (strain ATCC 204508 / S288c) OX=559292 GN=ALD4 PE=1 SV=2	1	8	22	56.723	519	1528200	206680	125190	565520	630800	0	0	13545000	13239000
P34227	6	6	Mitochondrial peroxiredoxin PRX1	PRX1	sp|P34227|PRX1_YEAST Peroxiredoxin PRX1, mitochondrial OS=Saccharomyces cerevisiae (strain ATCC 204508 / S288c) OX=559292 GN=PRX1 PE=1 SV=1	1	6	28	29.495	261	1381800	0	0	132810	1249000	0	0	0	13156000
P40347	3	3	Low molecular weight phosphotyrosine protein phosphatase	LTP1	sp|P40347|PPAL_YEAST Low molecular weight phosphotyrosine protein phosphatase OS=Saccharomyces cerevisiae (strain ATCC 204508 / S288c) OX=559292 GN=LTP1 PE=1 SV=1	1	3	21.7	18.675	161	5538300	0	0	1818500	3719800	0	0	11438000	12914000
P40484	4	4	DBF2 kinase activator protein MOB1	MOB1	sp|P40484|MOB1_YEAST DBF2 kinase activator protein MOB1 OS=Saccharomyces cerevisiae (strain ATCC 204508 / S288c) OX=559292 GN=MOB1 PE=1 SV=2	1	4	19.1	35.882	314	1254000	0	0	180230	1073800	0	0	0	12819000
P38222	5	5	Ribosomal lysine N-methyltransferase 3	RKM3	sp|P38222|RKM3_YEAST Ribosomal lysine N-methyltransferase 3 OS=Saccharomyces cerevisiae (strain ATCC 204508 / S288c) OX=559292 GN=RKM3 PE=1 SV=1	1	5	14.7	62.593	552	790740	0	0	74503	716240	0	0	0	12574000
P00498	7	7	ATP phosphoribosyltransferase	HIS1	sp|P00498|HIS1_YEAST ATP phosphoribosyltransferase OS=Saccharomyces cerevisiae (strain ATCC 204508 / S288c) OX=559292 GN=HIS1 PE=1 SV=1	1	7	22.9	32.266	297	2311500	0	0	1495600	815880	0	0	19204000	12523000
P04046	10	10	Amidophosphoribosyltransferase	ADE4	sp|P04046|PUR1_YEAST Amidophosphoribosyltransferase OS=Saccharomyces cerevisiae (strain ATCC 204508 / S288c) OX=559292 GN=ADE4 PE=1 SV=2	1	10	27.3	56.719	510	1684900	0	0	1388300	296690	0	0	26861000	12518000
P49435	4	4	Adenine phosphoribosyltransferase 1	APT1	sp|P49435|APT1_YEAST Adenine phosphoribosyltransferase 1 OS=Saccharomyces cerevisiae (strain ATCC 204508 / S288c) OX=559292 GN=APT1 PE=1 SV=3	1	4	25.1	20.587	187	3802000	0	0	1631900	2170200	0	0	12955000	12443000
P38910	4	4	10 kDa heat shock protein, mitochondrial	HSP10	sp|P38910|CH10_YEAST 10 kDa heat shock protein, mitochondrial OS=Saccharomyces cerevisiae (strain ATCC 204508 / S288c) OX=559292 GN=HSP10 PE=1 SV=1	1	4	42.5	11.372	106	6162400	0	0	3187600	2974800	0	0	15308000	12439000
Q04178	8	8	Hypoxanthine-guanine phosphoribosyltransferase	HPT1	sp|Q04178|HPRT_YEAST Hypoxanthine-guanine phosphoribosyltransferase OS=Saccharomyces cerevisiae (strain ATCC 204508 / S288c) OX=559292 GN=HPT1 PE=1 SV=1	1	8	54.3	25.19	221	3372100	0	0	2287300	1084700	0	0	18666000	12309000
P40161	5	5	Histone chaperone RTT106	RTT106	sp|P40161|RT106_YEAST Histone chaperone RTT106 OS=Saccharomyces cerevisiae (strain ATCC 204508 / S288c) OX=559292 GN=RTT106 PE=1 SV=1	1	5	13.6	51.62	455	793540	0	0	95549	697990	0	0	0	12254000
P36161	7	7	Nucleoporin NUP133	NUP133	sp|P36161|NU133_YEAST Nucleoporin NUP133 OS=Saccharomyces cerevisiae (strain ATCC 204508 / S288c) OX=559292 GN=NUP133 PE=1 SV=1	1	7	8	133.32	1157	283680	0	0	0	283680	0	0	0	12152000
P20051	4	4	Dihydroorotase	URA4	sp|P20051|PYRC_YEAST Dihydroorotase OS=Saccharomyces cerevisiae (strain ATCC 204508 / S288c) OX=559292 GN=URA4 PE=1 SV=2	1	4	18.4	40.313	364	2062800	0	0	1127400	935440	0	0	16014000	11952000
Q08826	3	3	Sorting nexin-3	SNX3	sp|Q08826|SNX3_YEAST Sorting nexin-3 OS=Saccharomyces cerevisiae (strain ATCC 204508 / S288c) OX=559292 GN=SNX3 PE=1 SV=1	1	3	28.4	18.769	162	1827500	0	0	133900	1693500	0	0	0	11893000
Q03768	5	5	Protein GIR2	GIR2	sp|Q03768|GIR2_YEAST Protein GIR2 OS=Saccharomyces cerevisiae (strain ATCC 204508 / S288c) OX=559292 GN=GIR2 PE=1 SV=1	1	5	19.2	31.03	265	2280800	0	0	425940	1854900	0	0	0	11723000
P06208	7	4	2-isopropylmalate synthase	LEU4	sp|P06208|LEU1_YEAST 2-isopropylmalate synthase OS=Saccharomyces cerevisiae (strain ATCC 204508 / S288c) OX=559292 GN=LEU4 PE=1 SV=1	1	7	12.3	68.408	619	1166400	0	0	595810	570560	0	0	14575000	11663000
P11972	5	5	Protein SST2	SST2	sp|P11972|SST2_YEAST Protein SST2 OS=Saccharomyces cerevisiae (strain ATCC 204508 / S288c) OX=559292 GN=SST2 PE=1 SV=2	1	5	11.6	79.715	698	580830	0	0	107850	472980	0	0	0	11625000
Q04175	9	9	Importin beta SMX1	SXM1	sp|Q04175|SXM1_YEAST Importin beta SMX1 OS=Saccharomyces cerevisiae (strain ATCC 204508 / S288c) OX=559292 GN=SXM1 PE=1 SV=1	1	9	9.1	108.4	944	598290	14527	0	118640	465130	0	0	6068500	11614000
Q08985;Q04898	6;1	6;1	Homocysteine S-methyltransferase 2	SAM4	sp|Q08985|SAM4_YEAST Homocysteine S-methyltransferase 2 OS=Saccharomyces cerevisiae (strain ATCC 204508 / S288c) OX=559292 GN=SAM4 PE=1 SV=1	2	6	23.7	36.668	325	1634000	0	0	849930	784060	0	0	11884000	11423000
P48562	6	5	Serine/threonine-protein kinase CLA4	CLA4	sp|P48562|CLA4_YEAST Serine/threonine-protein kinase CLA4 OS=Saccharomyces cerevisiae (strain ATCC 204508 / S288c) OX=559292 GN=CLA4 PE=1 SV=1	1	6	11.8	93.908	842	355460	0	0	40443	315020	0	0	0	11282000
P36040	5	5	Proteasome assembly chaperone 2	ADD66	sp|P36040|POC2_YEAST Proteasome assembly chaperone 2 OS=Saccharomyces cerevisiae (strain ATCC 204508 / S288c) OX=559292 GN=ADD66 PE=1 SV=1	1	5	21	30.739	267	1609800	0	0	152480	1457300	0	0	0	11257000
P32454	9	8	Aminopeptidase 2, mitochondrial	APE2	sp|P32454|APE2_YEAST Aminopeptidase 2, mitochondrial OS=Saccharomyces cerevisiae (strain ATCC 204508 / S288c) OX=559292 GN=APE2 PE=1 SV=4	1	9	12	107.75	952	571740	0	0	257410	314340	0	0	12173000	11229000
P32179	6	6	3(2),5-bisphosphate nucleotidase	MET22	sp|P32179|MET22_YEAST 3(2),5-bisphosphate nucleotidase OS=Saccharomyces cerevisiae (strain ATCC 204508 / S288c) OX=559292 GN=MET22 PE=1 SV=1	1	6	18.8	39.149	357	1767100	0	0	443180	1323900	0	0	11924000	11156000
Q05029	6	6	Protein BCH1	BCH1	sp|Q05029|BCH1_YEAST Protein BCH1 OS=Saccharomyces cerevisiae (strain ATCC 204508 / S288c) OX=559292 GN=BCH1 PE=1 SV=1	1	6	9.8	82.048	724	788010	0	0	193280	594730	0	0	6595400	11117000
P53169	6	6	YAP1-binding protein 2	YBP2	sp|P53169|YBP2_YEAST YAP1-binding protein 2 OS=Saccharomyces cerevisiae (strain ATCC 204508 / S288c) OX=559292 GN=YBP2 PE=1 SV=1	1	6	8.7	73.101	641	465320	0	0	0	465320	0	0	0	11110000
Q08977	4	4	UPF0662 protein YPL260W	YPL260W	sp|Q08977|CUB1_YEAST Cu(2+) suppressing and bleomycin sensitive protein 1 OS=Saccharomyces cerevisiae (strain ATCC 204508 / S288c) OX=559292 GN=CUB1 PE=1 SV=1	1	4	10.7	62.779	551	657820	0	0	78306	579520	0	0	0	10988000
Q12125	5	5	Golgi to ER traffic protein 4	GET4	sp|Q12125|GET4_YEAST Golgi to ER traffic protein 4 OS=Saccharomyces cerevisiae (strain ATCC 204508 / S288c) OX=559292 GN=GET4 PE=1 SV=1	1	5	22.4	36.28	312	2343700	0	0	1482200	861530	0	0	19405000	10923000
P14922	8	8	General transcriptional corepressor CYC8	CYC8	sp|P14922|CYC8_YEAST General transcriptional corepressor CYC8 OS=Saccharomyces cerevisiae (strain ATCC 204508 / S288c) OX=559292 GN=CYC8 PE=1 SV=2	1	8	9.7	107.2	966	516100	0	0	60802	455300	0	0	0	10871000
P36102	3	3	PAB-dependent poly(A)-specific ribonuclease subunit PAN3	PAN3	sp|P36102|PAN3_YEAST PAN2-PAN3 deadenylation complex subunit PAN3 OS=Saccharomyces cerevisiae (strain ATCC 204508 / S288c) OX=559292 GN=PAN3 PE=1 SV=1	1	3	5	76.454	679	643740	0	0	0	643740	0	0	0	10849000
Q03835;P32642	4;1	4;1	Monothiol glutaredoxin-3	GRX3	sp|Q03835|GLRX3_YEAST Monothiol glutaredoxin-3 OS=Saccharomyces cerevisiae (strain ATCC 204508 / S288c) OX=559292 GN=GRX3 PE=1 SV=2	2	4	16.8	28.261	250	2586500	0	0	705200	1881300	0	0	8069800	10751000
Q08641	5	5	tRNA(Thr) (cytosine(32)-N(3))-methyltransferase	ABP140	sp|Q08641|AB140_YEAST tRNA(Thr) (cytosine(32)-N(3))-methyltransferase OS=Saccharomyces cerevisiae (strain ATCC 204508 / S288c) OX=559292 GN=ABP140 PE=1 SV=3	1	5	8	71.485	628	691080	0	0	86802	604280	0	0	0	10609000
P38143	6	4	Glutathione peroxidase 2	GPX2	sp|P38143|GPX2_YEAST Glutathione peroxidase-like peroxiredoxin 2 OS=Saccharomyces cerevisiae (strain ATCC 204508 / S288c) OX=559292 GN=GPX2 PE=1 SV=1	1	6	42.6	18.406	162	3129900	0	0	1551300	1578600	0	0	12818000	10607000
P04819	5	5	DNA ligase 1	CDC9	sp|P04819|DNLI1_YEAST DNA ligase 1 OS=Saccharomyces cerevisiae (strain ATCC 204508 / S288c) OX=559292 GN=CDC9 PE=1 SV=2	1	5	8.2	84.827	755	701790	0	0	138470	563310	0	0	6606000	10589000
P38861	7	7	60S ribosomal export protein NMD3	NMD3	sp|P38861|NMD3_YEAST 60S ribosomal export protein NMD3 OS=Saccharomyces cerevisiae (strain ATCC 204508 / S288c) OX=559292 GN=NMD3 PE=1 SV=3	1	7	15.1	59.095	518	1138900	0	0	370410	768510	0	0	6966700	10554000
P38281	5	5	Actin patches distal protein 1	APD1	sp|P38281|APD1_YEAST Actin patches distal protein 1 OS=Saccharomyces cerevisiae (strain ATCC 204508 / S288c) OX=559292 GN=APD1 PE=1 SV=1	1	5	18.7	35.758	316	1375700	0	0	735300	640400	0	0	11231000	10496000
P38682	7	7	ADP-ribosylation factor GTPase-activating protein GLO3	GLO3	sp|P38682|GLO3_YEAST ADP-ribosylation factor GTPase-activating protein GLO3 OS=Saccharomyces cerevisiae (strain ATCC 204508 / S288c) OX=559292 GN=GLO3 PE=1 SV=1	1	7	15	55.093	493	1098900	0	0	409710	689150	0	0	11378000	10488000
P0CX83;P0CX82	5;5	5;5	60S ribosomal protein L19-B;60S ribosomal protein L19-A	RPL19B;RPL19A	sp|P0CX83|RL19B_YEAST 60S ribosomal protein L19-B OS=Saccharomyces cerevisiae (strain ATCC 204508 / S288c) OX=559292 GN=RPL19B PE=1 SV=1;sp|P0CX82|RL19A_YEAST 60S ribosomal protein L19-A OS=Saccharomyces cerevisiae (strain ATCC 204508 / S288c) OX=559292 GN	2	5	29.1	21.704	189	6066200	0	0	3650800	2415400	0	0	21758000	10444000
Q04225	7	7	Ribosome assembly protein RRB1	RRB1	sp|Q04225|RRB1_YEAST Ribosome assembly protein RRB1 OS=Saccharomyces cerevisiae (strain ATCC 204508 / S288c) OX=559292 GN=RRB1 PE=1 SV=1	1	7	21.5	57.261	511	1663700	179380	0	877880	606390	0	0	12071000	10412000
P14682	3	3	Ubiquitin-conjugating enzyme E2-34 kDa	CDC34	sp|P14682|UBC3_YEAST Ubiquitin-conjugating enzyme E2-34 kDa OS=Saccharomyces cerevisiae (strain ATCC 204508 / S288c) OX=559292 GN=CDC34 PE=1 SV=1	1	3	13.6	34.064	295	2509800	0	0	406820	2103000	0	0	0	10337000
P35845	6	6	Oxysterol-binding protein homolog 1	SWH1	sp|P35845|OSH1_YEAST Oxysterol-binding protein homolog 1 OS=Saccharomyces cerevisiae (strain ATCC 204508 / S288c) OX=559292 GN=SWH1 PE=1 SV=4	1	6	7.6	135.1	1188	279970	0	0	39759	240210	0	0	0	10290000
Q03262	3	3	Phosphoribomutase	PRM15	sp|Q03262|PGM3_YEAST Phosphoribomutase OS=Saccharomyces cerevisiae (strain ATCC 204508 / S288c) OX=559292 GN=PRM15 PE=1 SV=1	1	3	4.8	71.068	622	535200	0	0	122620	412580	0	0	0	10141000
P30656	6	6	Proteasome subunit beta type-5	PRE2	sp|P30656|PSB5_YEAST Proteasome subunit beta type-5 OS=Saccharomyces cerevisiae (strain ATCC 204508 / S288c) OX=559292 GN=PRE2 PE=1 SV=3	1	6	20.2	31.636	287	1956500	0	0	971030	985500	0	0	12003000	9963400
P13517	3	3	F-actin-capping protein subunit beta	CAP2	sp|P13517|CAPZB_YEAST F-actin-capping protein subunit beta OS=Saccharomyces cerevisiae (strain ATCC 204508 / S288c) OX=559292 GN=CAP2 PE=1 SV=3	1	3	15	32.629	287	1106400	0	0	163650	942730	0	0	0	9930300
P25443	6	6	40S ribosomal protein S2	RPS2	sp|P25443|RS2_YEAST 40S ribosomal protein S2 OS=Saccharomyces cerevisiae (strain ATCC 204508 / S288c) OX=559292 GN=RPS2 PE=1 SV=3	1	6	29.5	27.449	254	2897600	117200	0	1881200	899190	0	0	17796000	9865600
Q07878	7	7	Vacuolar protein sorting-associated protein 13	VPS13	sp|Q07878|VPS13_YEAST Vacuolar protein sorting-associated protein 13 OS=Saccharomyces cerevisiae (strain ATCC 204508 / S288c) OX=559292 GN=VPS13 PE=1 SV=1	1	7	3.1	357.85	3144	87801	0	0	0	87801	0	0	0	9865100
Q00055	4	3	Glycerol-3-phosphate dehydrogenase [NAD(+)] 1	GPD1	sp|Q00055|GPD1_YEAST Glycerol-3-phosphate dehydrogenase [NAD(+)] 1 OS=Saccharomyces cerevisiae (strain ATCC 204508 / S288c) OX=559292 GN=GPD1 PE=1 SV=4	1	4	14.8	42.868	391	1446300	0	0	650650	795680	0	0	11732000	9793800
P31374	6	5	Serine/threonine-protein kinase PSK1	PSK1	sp|P31374|PSK1_YEAST Serine/threonine-protein kinase PSK1 OS=Saccharomyces cerevisiae (strain ATCC 204508 / S288c) OX=559292 GN=PSK1 PE=1 SV=2	1	6	5.8	152.33	1356	190600	0	0	0	190600	0	0	0	9770700
P25339	4	4	Pumilio homology domain family member 4	PUF4	sp|P25339|PUF4_YEAST Pumilio homology domain family member 4 OS=Saccharomyces cerevisiae (strain ATCC 204508 / S288c) OX=559292 GN=PUF4 PE=1 SV=2	1	4	4.7	97.797	888	799210	0	0	229940	569270	0	0	4845100	9721500
P38810	7	7	SED5-binding protein 3	SFB3	sp|P38810|SFB3_YEAST SED5-binding protein 3 OS=Saccharomyces cerevisiae (strain ATCC 204508 / S288c) OX=559292 GN=SFB3 PE=1 SV=1	1	7	9.1	103.95	929	792530	0	0	472570	319960	0	0	11345000	9676100
P16649	10	10	General transcriptional corepressor TUP1	TUP1	sp|P16649|TUP1_YEAST General transcriptional corepressor TUP1 OS=Saccharomyces cerevisiae (strain ATCC 204508 / S288c) OX=559292 GN=TUP1 PE=1 SV=2	1	10	17.8	78.307	713	842850	0	0	564960	277890	0	0	14176000	9672300
Q04344	5	5	Hit family protein 1	HNT1	sp|Q04344|HNT1_YEAST Hit family protein 1 OS=Saccharomyces cerevisiae (strain ATCC 204508 / S288c) OX=559292 GN=HNT1 PE=1 SV=2	1	5	53.8	17.679	158	3651900	0	0	2281800	1370100	0	0	12558000	9660000
P32568;Q02785	4;1	3;0	Protein SNQ2	SNQ2	sp|P32568|SNQ2_YEAST Protein SNQ2 OS=Saccharomyces cerevisiae (strain ATCC 204508 / S288c) OX=559292 GN=SNQ2 PE=1 SV=2	2	4	2.6	168.76	1501	285610	0	0	93051	192560	0	0	0	9601000
P38755;Q02201	7;1	7;1	Oxysterol-binding protein homolog 7	OSH7	sp|P38755|OSH7_YEAST Oxysterol-binding protein homolog 7 OS=Saccharomyces cerevisiae (strain ATCC 204508 / S288c) OX=559292 GN=OSH7 PE=1 SV=1	2	7	19	49.804	437	1005600	0	0	537340	468240	0	0	9418300	9487700
P14743	6	6	Glycylpeptide N-tetradecanoyltransferase	NMT1	sp|P14743|NMT_YEAST Glycylpeptide N-tetradecanoyltransferase OS=Saccharomyces cerevisiae (strain ATCC 204508 / S288c) OX=559292 GN=NMT1 PE=1 SV=1	1	6	15.6	52.837	455	1052400	0	0	347570	704870	0	0	8256300	9487100
Q03010	2	2	Transcriptional regulatory protein UME1	UME1	sp|Q03010|UME1_YEAST Transcriptional regulatory protein UME1 OS=Saccharomyces cerevisiae (strain ATCC 204508 / S288c) OX=559292 GN=UME1 PE=1 SV=1	1	2	7	51.021	460	585380	0	0	0	585380	0	0	0	9454700
Q12451	7	7	Oxysterol-binding protein homolog 2	OSH2	sp|Q12451|OSH2_YEAST Oxysterol-binding protein homolog 2 OS=Saccharomyces cerevisiae (strain ATCC 204508 / S288c) OX=559292 GN=OSH2 PE=1 SV=1	1	7	6.3	145.79	1283	241650	0	0	23117	218530	0	0	0	9361100
P87262;P40525	2;2	2;2	60S ribosomal protein L34-A;60S ribosomal protein L34-B	RPL34A;RPL34B	sp|P87262|RL34A_YEAST 60S ribosomal protein L34-A OS=Saccharomyces cerevisiae (strain ATCC 204508 / S288c) OX=559292 GN=RPL34A PE=1 SV=1;sp|P40525|RL34B_YEAST 60S ribosomal protein L34-B OS=Saccharomyces cerevisiae (strain ATCC 204508 / S288c) OX=559292 GN	2	2	20.7	13.639	121	5681700	823960	0	2211100	2646700	0	0	0	9292900
P40517	5	5	Ran-specific GTPase-activating protein 2	YRB2	sp|P40517|YRB2_YEAST Ran-specific GTPase-activating protein 2 OS=Saccharomyces cerevisiae (strain ATCC 204508 / S288c) OX=559292 GN=YRB2 PE=1 SV=1	1	5	20.5	36.054	327	1278000	0	0	263900	1014100	0	0	6397400	9277500
P15700	5	5	Uridylate kinase	URA6	sp|P15700|KCY_YEAST Uridylate kinase OS=Saccharomyces cerevisiae (strain ATCC 204508 / S288c) OX=559292 GN=URA6 PE=1 SV=1	1	5	31.9	22.933	204	2180900	0	0	1138300	1042600	0	0	10425000	9225900
P32565	8	8	26S proteasome regulatory subunit RPN2	RPN2	sp|P32565|RPN2_YEAST 26S proteasome regulatory subunit RPN2 OS=Saccharomyces cerevisiae (strain ATCC 204508 / S288c) OX=559292 GN=RPN2 PE=1 SV=4	1	8	10.3	104.23	945	459100	0	0	115790	343310	0	0	8791300	9200800
P38197	4	4	UPF0001 protein YBL036C		sp|P38197|PLPHP_YEAST Pyridoxal phosphate homeostasis protein OS=Saccharomyces cerevisiae (strain ATCC 204508 / S288c) OX=559292 GN=YBL036C PE=1 SV=1	1	4	23	29.123	257	1268600	0	0	296760	971850	0	0	6477300	9137500
Q06543	2	2	GPN-loop GTPase 3	GPN3	sp|Q06543|GPN3_YEAST GPN-loop GTPase 3 OS=Saccharomyces cerevisiae (strain ATCC 204508 / S288c) OX=559292 GN=GPN3 PE=1 SV=1	1	2	10.7	30.653	272	2290100	0	0	898770	1391300	0	0	6124800	9102800
P53200	5	5	Protein-lysine N-methyltransferase EFM5	EFM5	sp|P53200|EFM5_YEAST Protein-lysine N-methyltransferase EFM5 OS=Saccharomyces cerevisiae (strain ATCC 204508 / S288c) OX=559292 GN=EFM5 PE=1 SV=2	1	5	19	28.582	248	1076900	86318	0	0	990630	0	0	0	9043500
P24279	5	5	DNA replication licensing factor MCM3	MCM3	sp|P24279|MCM3_YEAST DNA replication licensing factor MCM3 OS=Saccharomyces cerevisiae (strain ATCC 204508 / S288c) OX=559292 GN=MCM3 PE=1 SV=1	1	5	6.7	107.52	971	263950	0	0	25492	238460	0	0	0	9042600
P40553	6	6	Peroxiredoxin DOT5	DOT5	sp|P40553|DOT5_YEAST Peroxiredoxin DOT5 OS=Saccharomyces cerevisiae (strain ATCC 204508 / S288c) OX=559292 GN=DOT5 PE=1 SV=1	1	6	27.4	24.119	215	1519200	0	0	528700	990490	0	0	6658800	8966700
P38314	4	4	Protein SDS24	SDS24	sp|P38314|SDS24_YEAST Protein SDS24 OS=Saccharomyces cerevisiae (strain ATCC 204508 / S288c) OX=559292 GN=SDS24 PE=1 SV=1	1	4	11.4	57.187	527	654470	0	0	0	654470	0	0	0	8927800
Q08421	5	5	Enhancer of translation termination 1	ETT1	sp|Q08421|ETT1_YEAST Enhancer of translation termination 1 OS=Saccharomyces cerevisiae (strain ATCC 204508 / S288c) OX=559292 GN=ETT1 PE=1 SV=1	1	5	18.2	47.351	412	1740000	0	0	794580	945450	0	0	10536000	8903800
P38234	4	4	Protein RFS1	RFS1	sp|P38234|RFS1_YEAST Protein RFS1 OS=Saccharomyces cerevisiae (strain ATCC 204508 / S288c) OX=559292 GN=RFS1 PE=1 SV=1	1	4	22.9	22.921	210	1552300	0	0	349160	1203200	0	0	4568500	8903300
P21243	6	6	Proteasome subunit alpha type-1	SCL1	sp|P21243|PSA1_YEAST Proteasome subunit alpha type-1 OS=Saccharomyces cerevisiae (strain ATCC 204508 / S288c) OX=559292 GN=SCL1 PE=1 SV=1	1	6	29.8	28.001	252	1392400	0	0	898610	493770	0	0	11285000	8884400
P22696	4	4	Peptidyl-prolyl cis-trans isomerase ESS1	ESS1	sp|P22696|ESS1_YEAST Peptidyl-prolyl cis-trans isomerase ESS1 OS=Saccharomyces cerevisiae (strain ATCC 204508 / S288c) OX=559292 GN=ESS1 PE=1 SV=3	1	4	30.6	19.404	170	2330400	0	0	1210000	1120300	0	0	12123000	8868200
P52920	4	4	Cytosolic Fe-S cluster assembly factor NBP35	NBP35	sp|P52920|NBP35_YEAST Cytosolic Fe-S cluster assembly factor NBP35 OS=Saccharomyces cerevisiae (strain ATCC 204508 / S288c) OX=559292 GN=NBP35 PE=1 SV=1	1	4	14.3	35.253	328	1726100	0	0	257320	1468800	0	0	4745300	8852000
P34221	4	3	Protein phosphatase 2C homolog 3	PTC3	sp|P34221|PP2C3_YEAST Protein phosphatase 2C homolog 3 OS=Saccharomyces cerevisiae (strain ATCC 204508 / S288c) OX=559292 GN=PTC3 PE=1 SV=4	1	4	8.8	51.331	468	958080	0	0	219590	738490	0	0	0	8816100
P10622	1	1	60S acidic ribosomal protein P1-beta	RPP1B	sp|P10622|RLA3_YEAST 60S acidic ribosomal protein P1-beta OS=Saccharomyces cerevisiae (strain ATCC 204508 / S288c) OX=559292 GN=RPP1B PE=1 SV=3	1	1	15.1	10.667	106	11065000	0	0	6936200	4128800	0	0	0	8698200
P52917	4	4	Vacuolar protein sorting-associated protein 4	VPS4	sp|P52917|VPS4_YEAST Vacuolar protein sorting-associated protein 4 OS=Saccharomyces cerevisiae (strain ATCC 204508 / S288c) OX=559292 GN=VPS4 PE=1 SV=1	1	4	12.4	48.172	437	570790	0	0	95777	475010	0	0	0	8672900
P06787	2	2	Calmodulin	CMD1	sp|P06787|CALM_YEAST Calmodulin OS=Saccharomyces cerevisiae (strain ATCC 204508 / S288c) OX=559292 GN=CMD1 PE=1 SV=1	1	2	15	16.135	147	1874700	0	0	332340	1542300	0	0	0	8664600
Q08873	4	4	Transgelin	SCP1	sp|Q08873|SCP1_YEAST Transgelin OS=Saccharomyces cerevisiae (strain ATCC 204508 / S288c) OX=559292 GN=SCP1 PE=1 SV=1	1	4	29.5	22.748	200	1994500	0	0	565580	1428900	0	0	7431800	8554900
P47018	6	6	Maintenance of telomere capping protein 1	MTC1	sp|P47018|MTC1_YEAST Maintenance of telomere capping protein 1 OS=Saccharomyces cerevisiae (strain ATCC 204508 / S288c) OX=559292 GN=MTC1 PE=1 SV=1	1	6	15.1	53.477	478	618220	0	0	219700	398520	0	0	5595400	8497500
P40032	6	6	Prolyl 3,4-dihydroxylase TPA1	TPA1	sp|P40032|TPA1_YEAST Prolyl 3,4-dihydroxylase TPA1 OS=Saccharomyces cerevisiae (strain ATCC 204508 / S288c) OX=559292 GN=TPA1 PE=1 SV=1	1	6	11.6	74.041	644	782470	0	0	498510	283960	0	0	10577000	8493200
P47047	6	6	ATP-dependent RNA helicase DOB1	MTR4	sp|P47047|MTR4_YEAST ATP-dependent RNA helicase DOB1 OS=Saccharomyces cerevisiae (strain ATCC 204508 / S288c) OX=559292 GN=MTR4 PE=1 SV=1	1	6	7.6	122.05	1073	282410	16854	0	54199	211360	0	0	0	8460200
Q86ZR7	5	5	Putative uncharacterized hydrolase YKL033W-A	YKL033W-A	sp|Q86ZR7|YKD3A_YEAST Uncharacterized hydrolase YKL033W-A OS=Saccharomyces cerevisiae (strain ATCC 204508 / S288c) OX=559292 GN=YKL033W-A PE=3 SV=2	1	5	19.5	26.17	236	1034100	0	0	144840	889270	0	0	0	8118200
Q03862	8	8	Probable metalloprotease ARX1	ARX1	sp|Q03862|ARX1_YEAST Probable metalloprotease ARX1 OS=Saccharomyces cerevisiae (strain ATCC 204508 / S288c) OX=559292 GN=ARX1 PE=1 SV=1	1	8	21.2	65.212	593	986780	0	0	718450	268330	0	0	14687000	8110400
P39966	6	5	Protein phosphatase 2C homolog 2	PTC2	sp|P39966|PP2C2_YEAST Protein phosphatase 2C homolog 2 OS=Saccharomyces cerevisiae (strain ATCC 204508 / S288c) OX=559292 GN=PTC2 PE=1 SV=1	1	6	15.1	50.388	464	981980	0	0	646290	335690	0	0	11427000	8068800
Q03771	2	2	UPF0661 TPR repeat-containing protein YDR161W	YDR161W	sp|Q03771|ACL4_YEAST Assembly chaperone of RPL4 OS=Saccharomyces cerevisiae (strain ATCC 204508 / S288c) OX=559292 GN=ACL4 PE=1 SV=1	1	2	7.8	42.942	387	819920	0	0	0	819920	0	0	0	7995900
Q05881	5	5	Uncharacterized protein YLR287C	YLR287C	sp|Q05881|YL287_YEAST Uncharacterized protein YLR287C OS=Saccharomyces cerevisiae (strain ATCC 204508 / S288c) OX=559292 GN=YLR287C PE=1 SV=1	1	5	18.9	40.927	355	861960	0	0	180810	681150	0	0	6337400	7972100
Q99258	5	5	3,4-dihydroxy-2-butanone 4-phosphate synthase	RIB3	sp|Q99258|RIB3_YEAST 3,4-dihydroxy-2-butanone 4-phosphate synthase OS=Saccharomyces cerevisiae (strain ATCC 204508 / S288c) OX=559292 GN=RIB3 PE=1 SV=1	1	5	30.3	22.567	208	1925200	0	0	1232800	692340	0	0	12590000	7945800
P40856	5	5	SIT4-associating protein SAP185	SAP185	sp|P40856|SA185_YEAST SIT4-associating protein SAP185 OS=Saccharomyces cerevisiae (strain ATCC 204508 / S288c) OX=559292 GN=SAP185 PE=1 SV=1	1	5	8.2	121.4	1058	226250	0	0	0	226250	0	0	0	7944000
P18961	5	1	Serine/threonine-protein kinase YPK2/YKR2	YPK2	sp|P18961|YPK2_YEAST Serine/threonine-protein kinase YPK2/YKR2 OS=Saccharomyces cerevisiae (strain ATCC 204508 / S288c) OX=559292 GN=YPK2 PE=1 SV=1	1	5	7.2	76.663	677	536530	0	0	183600	352930	0	0	0	7930900
P32178	5	5	Chorismate mutase	ARO7	sp|P32178|CHMU_YEAST Chorismate mutase OS=Saccharomyces cerevisiae (strain ATCC 204508 / S288c) OX=559292 GN=ARO7 PE=1 SV=1	1	5	20.7	29.747	256	1350900	0	0	711660	639210	0	0	8398700	7840600
P33416	3	3	Heat shock protein 78, mitochondrial	HSP78	sp|P33416|HSP78_YEAST Heat shock protein 78, mitochondrial OS=Saccharomyces cerevisiae (strain ATCC 204508 / S288c) OX=559292 GN=HSP78 PE=1 SV=2	1	3	4.7	91.335	811	314030	0	0	0	314030	0	0	0	7821300
P32264	5	5	Glutamate 5-kinase	PRO1	sp|P32264|PROB_YEAST Glutamate 5-kinase OS=Saccharomyces cerevisiae (strain ATCC 204508 / S288c) OX=559292 GN=PRO1 PE=1 SV=2	1	5	17.3	47.162	428	858270	0	0	576690	281580	0	0	7960600	7794500
Q03786	3	3	Probable gluconokinase	YDR248C	sp|Q03786|GNTK_YEAST Probable gluconokinase OS=Saccharomyces cerevisiae (strain ATCC 204508 / S288c) OX=559292 GN=YDR248C PE=1 SV=1	1	3	20.2	22.174	193	1117200	0	0	213700	903530	0	0	0	7613900
P38628	4	4	Phosphoacetylglucosamine mutase	PCM1	sp|P38628|AGM1_YEAST Phosphoacetylglucosamine mutase OS=Saccharomyces cerevisiae (strain ATCC 204508 / S288c) OX=559292 GN=PCM1 PE=1 SV=2	1	4	8.8	62.066	557	720910	0	0	360960	359940	0	0	6432900	7604300
Q06523	5	5	Uncharacterized protein YPR148C	YPR148C	sp|Q06523|YP148_YEAST Uncharacterized protein YPR148C OS=Saccharomyces cerevisiae (strain ATCC 204508 / S288c) OX=559292 GN=YPR148C PE=1 SV=1	1	5	13.1	49.279	435	469990	0	0	0	469990	0	0	0	7591000
P38712	5	5	ATP-dependent rRNA helicase RRP3	RRP3	sp|P38712|RRP3_YEAST ATP-dependent rRNA helicase RRP3 OS=Saccharomyces cerevisiae (strain ATCC 204508 / S288c) OX=559292 GN=RRP3 PE=1 SV=2	1	5	12.6	55.968	501	540360	115800	0	40615	383950	0	0	0	7549400
Q04772	3	3	Increased recombination centers protein 21	IRC21	sp|Q04772|IRC21_YEAST Increased recombination centers protein 21 OS=Saccharomyces cerevisiae (strain ATCC 204508 / S288c) OX=559292 GN=IRC21 PE=1 SV=1	1	3	14.4	23.182	201	1126100	0	0	235020	891080	0	0	0	7508900
P32458	3	3	Cell division control protein 11	CDC11	sp|P32458|CDC11_YEAST Cell division control protein 11 OS=Saccharomyces cerevisiae (strain ATCC 204508 / S288c) OX=559292 GN=CDC11 PE=1 SV=1	1	3	7.7	47.648	415	954310	0	0	266340	687970	0	0	4314200	7500400
P48836	4	4	V-type proton ATPase subunit G	VMA10	sp|P48836|VATG_YEAST V-type proton ATPase subunit G OS=Saccharomyces cerevisiae (strain ATCC 204508 / S288c) OX=559292 GN=VMA10 PE=1 SV=1	1	4	38.6	12.713	114	4417400	0	0	3365000	1052400	0	0	13021000	7473200
Q03764	4	4	Ethanolamine kinase	EKI1	sp|Q03764|EKI1_YEAST Ethanolamine kinase OS=Saccharomyces cerevisiae (strain ATCC 204508 / S288c) OX=559292 GN=EKI1 PE=1 SV=1	1	4	8.6	61.656	534	427660	0	0	96081	331580	0	0	0	7451100
P41058;P41057	3;1	3;1	40S ribosomal protein S29-B	RPS29B	sp|P41058|RS29B_YEAST 40S ribosomal protein S29-B OS=Saccharomyces cerevisiae (strain ATCC 204508 / S288c) OX=559292 GN=RPS29B PE=1 SV=3	2	3	51.8	6.7276	56	6508700	1178800	0	2556400	2773400	0	0	8479000	7445400
P07258	3	3	Carbamoyl-phosphate synthase arginine-specific small chain	CPA1	sp|P07258|CARA_YEAST Carbamoyl-phosphate synthase arginine-specific small chain OS=Saccharomyces cerevisiae (strain ATCC 204508 / S288c) OX=559292 GN=CPA1 PE=1 SV=1	1	3	10.7	45.361	411	551600	0	0	49832	501770	0	0	0	7399500
P53909	4	4	Adenine deaminase	AAH1	sp|P53909|ADE_YEAST Adenine deaminase OS=Saccharomyces cerevisiae (strain ATCC 204508 / S288c) OX=559292 GN=AAH1 PE=1 SV=1	1	4	12.7	39.635	347	1043500	0	0	525960	517580	0	0	8269400	7367400
P40506	5	5	Phosphopantothenate--cysteine ligase CAB2	CAB2	sp|P40506|PPCS_YEAST Phosphopantothenate--cysteine ligase CAB2 OS=Saccharomyces cerevisiae (strain ATCC 204508 / S288c) OX=559292 GN=CAB2 PE=1 SV=2	1	5	22.5	41.866	365	1145100	0	0	629520	515540	0	0	11626000	7354900
P38912	4	4	Eukaryotic translation initiation factor 1A	TIF11	sp|P38912|IF1A_YEAST Eukaryotic translation initiation factor 1A OS=Saccharomyces cerevisiae (strain ATCC 204508 / S288c) OX=559292 GN=TIF11 PE=1 SV=1	1	4	32	17.435	153	3574100	294060	0	2127600	1152500	0	0	10233000	7279000
P53731	4	4	Actin-related protein 2/3 complex subunit 2	ARC35	sp|P53731|ARPC2_YEAST Actin-related protein 2/3 complex subunit 2 OS=Saccharomyces cerevisiae (strain ATCC 204508 / S288c) OX=559292 GN=ARC35 PE=1 SV=1	1	4	13.7	39.566	342	855760	0	0	166010	689760	0	0	0	7265600
P38193	26	26	Serine/threonine-protein phosphatase 4 regulatory subunit 2	PSY4	sp|P38193|PP4R2_YEAST Serine/threonine-protein phosphatase 4 regulatory subunit 2 OS=Saccharomyces cerevisiae (strain ATCC 204508 / S288c) OX=559292 GN=PSY4 PE=1 SV=1	1	26	62.1	50.655	441	156770000	0	0	156330000	431080	0	0	2482500000	7265200
O13563	2	2	26S proteasome regulatory subunit RPN13	RPN13	sp|O13563|RPN13_YEAST 26S proteasome regulatory subunit RPN13 OS=Saccharomyces cerevisiae (strain ATCC 204508 / S288c) OX=559292 GN=RPN13 PE=1 SV=1	1	2	15.4	17.902	156	1736000	0	0	700130	1035900	0	0	5646700	7197000
Q05933	2	2	Actin-related protein 2/3 complex subunit 3	ARC18	sp|Q05933|ARPC3_YEAST Actin-related protein 2/3 complex subunit 3 OS=Saccharomyces cerevisiae (strain ATCC 204508 / S288c) OX=559292 GN=ARC18 PE=1 SV=1	1	2	15.7	20.578	178	1960900	0	0	292260	1668700	0	0	0	7170100
P53978	12	1	Elongation factor 3B	HEF3	sp|P53978|EF3B_YEAST Elongation factor 3B OS=Saccharomyces cerevisiae (strain ATCC 204508 / S288c) OX=559292 GN=HEF3 PE=1 SV=2	1	12	13.2	115.87	1044	528520	0	0	328150	200370	0	0	0	7035500
Q08817	5	5	Leucine-rich repeat-containing protein SOG2	SOG2	sp|Q08817|SOG2_YEAST Leucine-rich repeat-containing protein SOG2 OS=Saccharomyces cerevisiae (strain ATCC 204508 / S288c) OX=559292 GN=SOG2 PE=1 SV=1	1	5	8.3	87.325	791	243970	0	0	0	243970	0	0	0	7024400
P42842	6	6	Essential for maintenance of the cell wall protein 1	EMW1	sp|P42842|EMW1_YEAST Essential for maintenance of the cell wall protein 1 OS=Saccharomyces cerevisiae (strain ATCC 204508 / S288c) OX=559292 GN=EMW1 PE=1 SV=1	1	6	7.4	102.34	904	335690	57129	0	63073	215480	0	0	3658000	7021000
P53852	7	7	Cysteine--tRNA ligase		sp|P53852|SYC_YEAST Cysteine--tRNA ligase OS=Saccharomyces cerevisiae (strain ATCC 204508 / S288c) OX=559292 GN=YNL247W PE=1 SV=1	1	7	11	87.529	767	496720	0	0	357310	139420	0	0	10240000	6955700
P53915	3	3	Nicotinamide riboside kinase	NRK1	sp|P53915|NRK1_YEAST Nicotinamide riboside kinase OS=Saccharomyces cerevisiae (strain ATCC 204508 / S288c) OX=559292 GN=NRK1 PE=1 SV=1	1	3	15	27.689	240	694730	0	0	0	694730	0	0	0	6830100
P53834	4	4	Hsp90 co-chaperone HCH1	HCH1	sp|P53834|HCH1_YEAST Hsp90 co-chaperone HCH1 OS=Saccharomyces cerevisiae (strain ATCC 204508 / S288c) OX=559292 GN=HCH1 PE=1 SV=1	1	4	32.7	17.246	153	1976400	0	0	987800	988550	0	0	7984000	6815400
P49626	17	2	60S ribosomal protein L4-B	RPL4B	sp|P49626|RL4B_YEAST 60S ribosomal protein L4-B OS=Saccharomyces cerevisiae (strain ATCC 204508 / S288c) OX=559292 GN=RPL4B PE=1 SV=2	1	17	53.6	39.062	362	738240	113870	0	99163	525210	0	0	0	6638800
Q05778	2	2	Proteasome chaperone 1	PBA1	sp|Q05778|POC1_YEAST Proteasome chaperone 1 OS=Saccharomyces cerevisiae (strain ATCC 204508 / S288c) OX=559292 GN=PBA1 PE=1 SV=2	1	2	7.6	30.695	276	629730	0	0	0	629730	0	0	0	6633300
P0CX30;P0CX29	3;3	3;3	40S ribosomal protein S23-B;40S ribosomal protein S23-A	RPS23B;RPS23A	sp|P0CX30|RS23B_YEAST 40S ribosomal protein S23-B OS=Saccharomyces cerevisiae (strain ATCC 204508 / S288c) OX=559292 GN=RPS23B PE=1 SV=1;sp|P0CX29|RS23A_YEAST 40S ribosomal protein S23-A OS=Saccharomyces cerevisiae (strain ATCC 204508 / S288c) OX=559292 GN	2	3	17.2	16.038	145	5314700	396850	0	3979800	937990	0	0	20183000	6587900
P17536	2	2	Tropomyosin-1	TPM1	sp|P17536|TPM1_YEAST Tropomyosin-1 OS=Saccharomyces cerevisiae (strain ATCC 204508 / S288c) OX=559292 GN=TPM1 PE=1 SV=1	1	2	17.6	23.54	199	992510	0	0	212010	780500	0	0	0	6577100
P38999	5	5	Saccharopine dehydrogenase [NADP(+), L-glutamate-forming]	LYS9	sp|P38999|LYS9_YEAST Saccharopine dehydrogenase [NADP(+), L-glutamate-forming] OS=Saccharomyces cerevisiae (strain ATCC 204508 / S288c) OX=559292 GN=LYS9 PE=1 SV=1	1	5	13.5	48.917	446	855730	0	0	579790	275950	0	0	10583000	6446000
P32794	4	4	ATPase family gene 2 protein	AFG2	sp|P32794|AFG2_YEAST ATPase family gene 2 protein OS=Saccharomyces cerevisiae (strain ATCC 204508 / S288c) OX=559292 GN=AFG2 PE=1 SV=1	1	4	9	84.747	780	213210	0	0	0	213210	0	0	0	6438100
P07702	3	3	L-aminoadipate-semialdehyde dehydrogenase	LYS2	sp|P07702|LYS2_YEAST L-2-aminoadipate reductase OS=Saccharomyces cerevisiae (strain ATCC 204508 / S288c) OX=559292 GN=LYS2 PE=1 SV=2	1	3	3.9	155.34	1392	106310	0	0	0	106310	0	0	0	6270700
Q04489	3	3	Asparagine synthetase domain-containing protein YML096W	YML096W	sp|Q04489|ASND1_YEAST Asparagine synthetase domain-containing protein YML096W OS=Saccharomyces cerevisiae (strain ATCC 204508 / S288c) OX=559292 GN=YML096W PE=1 SV=1	1	3	7.4	59.469	525	296590	0	0	0	296590	0	0	0	6248300
P38248	3	3	Cell wall protein ECM33	ECM33	sp|P38248|ECM33_YEAST Cell wall protein ECM33 OS=Saccharomyces cerevisiae (strain ATCC 204508 / S288c) OX=559292 GN=ECM33 PE=1 SV=3	1	3	7.5	43.768	429	2238900	555080	0	805680	878180	0	0	6333800	6241900
P47112	3	3	Cell division cycle protein CDT1	TAH11	sp|P47112|CDT1_YEAST Cell division cycle protein CDT1 OS=Saccharomyces cerevisiae (strain ATCC 204508 / S288c) OX=559292 GN=TAH11 PE=1 SV=1	1	3	5	68.404	604	295660	0	0	0	295660	0	0	0	6228700
Q06706	6	6	Elongator complex protein 1	IKI3	sp|Q06706|ELP1_YEAST Elongator complex protein 1 OS=Saccharomyces cerevisiae (strain ATCC 204508 / S288c) OX=559292 GN=IKI3 PE=1 SV=1	1	6	5.2	152.99	1349	243390	19969	0	71223	152200	0	0	4515500	6114200
P03965	7	5	Carbamoyl-phosphate synthase arginine-specific large chain	CPA2	sp|P03965|CARB_YEAST Carbamoyl-phosphate synthase arginine-specific large chain OS=Saccharomyces cerevisiae (strain ATCC 204508 / S288c) OX=559292 GN=CPA2 PE=1 SV=1	1	7	7.8	123.91	1118	180430	0	0	27778	152650	0	0	0	6110300
P26755	1	1	Replication factor A protein 3	RFA3	sp|P26755|RFA3_YEAST Replication factor A protein 3 OS=Saccharomyces cerevisiae (strain ATCC 204508 / S288c) OX=559292 GN=RFA3 PE=1 SV=1	1	1	14.8	13.816	122	2229500	484740	0	502330	1242400	0	0	0	6107400
Q06096	4	4	Conserved oligomeric Golgi complex subunit 4	COG4	sp|Q06096|COG4_YEAST Conserved oligomeric Golgi complex subunit 4 OS=Saccharomyces cerevisiae (strain ATCC 204508 / S288c) OX=559292 GN=COG4 PE=1 SV=1	1	4	5.3	98.664	861	197340	0	0	0	197340	0	0	0	6097600
P22579	4	4	Transcriptional regulatory protein SIN3	SIN3	sp|P22579|SIN3_YEAST Transcriptional regulatory protein SIN3 OS=Saccharomyces cerevisiae (strain ATCC 204508 / S288c) OX=559292 GN=SIN3 PE=1 SV=2	1	4	3.7	174.84	1536	133140	0	0	0	133140	0	0	0	6077200
P38624	4	4	Proteasome subunit beta type-1	PRE3	sp|P38624|PSB1_YEAST Proteasome subunit beta type-1 OS=Saccharomyces cerevisiae (strain ATCC 204508 / S288c) OX=559292 GN=PRE3 PE=1 SV=2	1	4	17.2	23.547	215	1333700	0	0	723870	609880	0	0	6987700	6065300
Q07657	4	4	Seventh homolog of septin 1	SHS1	sp|Q07657|SHS1_YEAST Seventh homolog of septin 1 OS=Saccharomyces cerevisiae (strain ATCC 204508 / S288c) OX=559292 GN=SHS1 PE=1 SV=1	1	4	10.3	62.629	551	330220	0	0	0	330220	0	0	0	6029300
P23201	6	6	Protein SPA2	SPA2	sp|P23201|SPA2_YEAST Protein SPA2 OS=Saccharomyces cerevisiae (strain ATCC 204508 / S288c) OX=559292 GN=SPA2 PE=1 SV=1	1	6	5	163.14	1466	172990	0	0	34238	138750	0	0	4443200	6029000
P29366	3	3	Bud emergence protein 1	BEM1	sp|P29366|BEM1_YEAST Bud emergence protein 1 OS=Saccharomyces cerevisiae (strain ATCC 204508 / S288c) OX=559292 GN=BEM1 PE=1 SV=1	1	3	7.4	61.605	551	424440	0	0	109710	314730	0	0	0	5967500
Q12084	4	4	Putative uridine kinase DAS2	DAS2	sp|Q12084|DAS2_YEAST Putative uridine kinase DAS2 OS=Saccharomyces cerevisiae (strain ATCC 204508 / S288c) OX=559292 GN=DAS2 PE=1 SV=1	1	4	20.7	26.595	232	707290	0	0	0	707290	0	0	0	5960200
P39958	4	4	Rab GDP-dissociation inhibitor	GDI1	sp|P39958|GDI1_YEAST Rab GDP-dissociation inhibitor OS=Saccharomyces cerevisiae (strain ATCC 204508 / S288c) OX=559292 GN=GDI1 PE=1 SV=1	1	4	11.3	51.206	451	580320	0	0	212380	367940	0	0	0	5942800
P07347	4	4	N-terminal acetyltransferase A complex catalytic subunit ARD1	ARD1	sp|P07347|ARD1_YEAST N-terminal acetyltransferase A complex catalytic subunit ARD1 OS=Saccharomyces cerevisiae (strain ATCC 204508 / S288c) OX=559292 GN=ARD1 PE=1 SV=2	1	4	19.3	27.603	238	1135000	0	0	581610	553350	0	0	5993100	5924000
P51996;P38555	3;3	3;3	GTP-binding protein YPT32/YPT11;GTP-binding protein YPT31/YPT8	YPT32;YPT31	sp|P51996|YPT32_YEAST GTP-binding protein YPT32/YPT11 OS=Saccharomyces cerevisiae (strain ATCC 204508 / S288c) OX=559292 GN=YPT32 PE=1 SV=3;sp|P38555|YPT31_YEAST GTP-binding protein YPT31/YPT8 OS=Saccharomyces cerevisiae (strain ATCC 204508 / S288c) OX=559	2	3	14.4	24.52	222	1355900	153920	0	657050	544960	0	0	8581900	5903500
P00546	5	3	Cyclin-dependent kinase 1	CDC28	sp|P00546|CDK1_YEAST Cyclin-dependent kinase 1 OS=Saccharomyces cerevisiae (strain ATCC 204508 / S288c) OX=559292 GN=CDC28 PE=1 SV=1	1	5	18.8	34.061	298	380710	0	0	0	380710	0	0	0	5881700
Q12335	4	4	Protoplast secreted protein 2	PST2	sp|Q12335|PST2_YEAST Protoplast secreted protein 2 OS=Saccharomyces cerevisiae (strain ATCC 204508 / S288c) OX=559292 GN=PST2 PE=1 SV=1	1	4	28.8	20.965	198	1190000	0	0	264980	924990	0	0	0	5846000
Q03219	4	4	Uncharacterized protein YMR178W		sp|Q03219|YM44_YEAST Uncharacterized protein YMR178W OS=Saccharomyces cerevisiae (strain ATCC 204508 / S288c) OX=559292 GN=YMR178W PE=1 SV=1	1	4	17.5	31.144	274	552190	0	0	0	552190	0	0	0	5816500
P0CX58;P0CX57;O74302	16;16;16	0;0;0	Transposon Ty1-PR1 Gag polyprotein;Capsid protein;Gag-p4;Transposon Ty1-A Gag polyprotein;Capsid protein;Gag-p4;Transposon Ty1-DR4 Gag polyprotein;Capsid protein;Gag-p4	TY1A-PR1;TY1A-A;TY1A-DR4	sp|P0CX58|YP12A_YEAST Transposon Ty1-PR1 Gag polyprotein OS=Saccharomyces cerevisiae (strain ATCC 204508 / S288c) OX=559292 GN=TY1A-PR1 PE=2 SV=1;sp|P0CX57|YA11A_YEAST Transposon Ty1-A Gag polyprotein OS=Saccharomyces cerevisiae (strain ATCC 204508 / S288c	3	16	44.3	49.072	440	2125700	1240400	0	296220	589060	0	0	0	5791200
P53079	3	3	Conserved oligomeric Golgi complex subunit 1	COG1	sp|P53079|COG1_YEAST Conserved oligomeric Golgi complex subunit 1 OS=Saccharomyces cerevisiae (strain ATCC 204508 / S288c) OX=559292 GN=COG1 PE=1 SV=1	1	3	8.4	48.336	417	352830	0	0	0	352830	0	0	0	5698700
P26754	2	2	Replication factor A protein 2	RFA2	sp|P26754|RFA2_YEAST Replication factor A protein 2 OS=Saccharomyces cerevisiae (strain ATCC 204508 / S288c) OX=559292 GN=RFA2 PE=1 SV=1	1	2	10.6	29.936	273	1083000	190500	0	311630	580890	0	0	3489200	5692000
Q12230	6	5	Sphingolipid long chain base-responsive protein LSP1	LSP1	sp|Q12230|LSP1_YEAST Sphingolipid long chain base-responsive protein LSP1 OS=Saccharomyces cerevisiae (strain ATCC 204508 / S288c) OX=559292 GN=LSP1 PE=1 SV=1	1	6	21.7	38.071	341	831300	0	0	293100	538200	0	0	0	5669200
P32770	3	3	Asparagine-rich protein	NRP1	sp|P32770|NRP1_YEAST Asparagine-rich protein OS=Saccharomyces cerevisiae (strain ATCC 204508 / S288c) OX=559292 GN=NRP1 PE=1 SV=2	1	3	6.5	79.298	719	284520	0	0	0	284520	0	0	0	5594400
Q08245	4	4	Protein ZEO1	ZEO1	sp|Q08245|ZEO1_YEAST Protein ZEO1 OS=Saccharomyces cerevisiae (strain ATCC 204508 / S288c) OX=559292 GN=ZEO1 PE=1 SV=3	1	4	30.1	12.589	113	2930500	0	0	1831100	1099400	0	0	7832800	5538700
P53111	2	2	NADPH-dependent aldehyde reductase ARI1	ARI1	sp|P53111|ARI1_YEAST NADPH-dependent aldehyde reductase ARI1 OS=Saccharomyces cerevisiae (strain ATCC 204508 / S288c) OX=559292 GN=ARI1 PE=1 SV=1	1	2	9.2	38.083	347	606860	0	0	213680	393170	0	0	0	5522000
P38075	5	5	Pyridoxamine 5-phosphate oxidase	PDX3	sp|P38075|PDX3_YEAST Pyridoxamine 5-phosphate oxidase OS=Saccharomyces cerevisiae (strain ATCC 204508 / S288c) OX=559292 GN=PDX3 PE=1 SV=1	1	5	28.9	26.908	228	1607900	0	0	911970	695910	0	0	9066200	5503300
P25367	2	2	[PIN+] prion protein RNQ1	RNQ1	sp|P25367|RNQ1_YEAST [PIN+] prion protein RNQ1 OS=Saccharomyces cerevisiae (strain ATCC 204508 / S288c) OX=559292 GN=RNQ1 PE=1 SV=2	1	2	6.4	42.579	405	2130800	274950	173850	703940	978040	0	0	4501700	5472400
P40482	5	5	Protein transport protein SEC24	SEC24	sp|P40482|SEC24_YEAST Protein transport protein SEC24 OS=Saccharomyces cerevisiae (strain ATCC 204508 / S288c) OX=559292 GN=SEC24 PE=1 SV=1	1	5	7.8	103.63	926	492290	0	0	341760	150520	0	0	9262500	5462200
Q12517	3	3	mRNA-decapping enzyme subunit 1	DCP1	sp|Q12517|DCP1_YEAST mRNA-decapping enzyme subunit 1 OS=Saccharomyces cerevisiae (strain ATCC 204508 / S288c) OX=559292 GN=DCP1 PE=1 SV=1	1	3	18.2	26.266	231	591830	0	0	0	591830	0	0	0	5402900
P33332	4	4	Exocyst complex component SEC3	SEC3	sp|P33332|SEC3_YEAST Exocyst complex component SEC3 OS=Saccharomyces cerevisiae (strain ATCC 204508 / S288c) OX=559292 GN=SEC3 PE=1 SV=1	1	4	3.7	154.69	1336	121370	0	0	0	121370	0	0	0	5369700
P40048	2	2	Tyrosine-protein phosphatase 3	PTP3	sp|P40048|PTP3_YEAST Tyrosine-protein phosphatase 3 OS=Saccharomyces cerevisiae (strain ATCC 204508 / S288c) OX=559292 GN=PTP3 PE=1 SV=2	1	2	3.1	105.22	928	155300	0	0	0	155300	0	0	0	5343900
P50107	4	4	Lactoylglutathione lyase	GLO1	sp|P50107|LGUL_YEAST Lactoylglutathione lyase OS=Saccharomyces cerevisiae (strain ATCC 204508 / S288c) OX=559292 GN=GLO1 PE=1 SV=1	1	4	15.3	37.208	326	918360	0	0	271580	646770	0	0	4631000	5326900
P05743	16	2	60S ribosomal protein L26-A	RPL26A	sp|P05743|RL26A_YEAST 60S ribosomal protein L26-A OS=Saccharomyces cerevisiae (strain ATCC 204508 / S288c) OX=559292 GN=RPL26A PE=1 SV=3	1	16	59.1	14.234	127	3155700	0	0	2150900	1004800	0	0	9310900	5188400
P40159	2	2	Uncharacterized protein YNL208W		sp|P40159|YNU8_YEAST Uncharacterized protein YNL208W OS=Saccharomyces cerevisiae (strain ATCC 204508 / S288c) OX=559292 GN=YNL208W PE=1 SV=2	1	2	19.6	20.151	199	1260500	0	0	344770	915750	0	0	0	5144600
P32939	5	5	GTP-binding protein YPT7	YPT7	sp|P32939|YPT7_YEAST Ypt/Rab-type GTPase YPT7 OS=Saccharomyces cerevisiae (strain ATCC 204508 / S288c) OX=559292 GN=YPT7 PE=1 SV=1	1	5	26.4	23.042	208	1379600	89844	0	920470	369320	0	0	7762900	5127000
P40529	2	2	ADP-ribosylation factor GTPase-activating protein effector protein 2	AGE2	sp|P40529|AGE2_YEAST ADP-ribosylation factor GTPase-activating protein effector protein 2 OS=Saccharomyces cerevisiae (strain ATCC 204508 / S288c) OX=559292 GN=AGE2 PE=1 SV=1	1	2	8.1	32.638	298	586770	0	0	137590	449180	0	0	0	5046900
P32469	2	2	Diphthine synthase	DPH5	sp|P32469|DPH5_YEAST Diphthine methyl ester synthase OS=Saccharomyces cerevisiae (strain ATCC 204508 / S288c) OX=559292 GN=DPH5 PE=1 SV=1	1	2	9.3	33.847	300	906090	0	0	475770	430330	0	0	6544000	5026800
P40093	5	5	UPF0160 protein YER156C	YER156C	sp|P40093|YEY6_YEAST MYG1 protein YER156C OS=Saccharomyces cerevisiae (strain ATCC 204508 / S288c) OX=559292 GN=YER156C PE=1 SV=1	1	5	17.5	38.174	338	811780	0	0	474770	337000	0	0	7265100	5021200
Q99321	3	3	Diphosphoinositol polyphosphate phosphohydrolase DDP1	DDP1	sp|Q99321|DDP1_YEAST Diphosphoinositol polyphosphate phosphohydrolase DDP1 OS=Saccharomyces cerevisiae (strain ATCC 204508 / S288c) OX=559292 GN=DDP1 PE=1 SV=3	1	3	21.3	21.572	188	1243600	0	0	695090	548530	0	0	5317800	5001300
P54838	4	4	Dihydroxyacetone kinase 1	DAK1	sp|P54838|DAK1_YEAST Dihydroxyacetone kinase 1 OS=Saccharomyces cerevisiae (strain ATCC 204508 / S288c) OX=559292 GN=DAK1 PE=1 SV=1	1	4	8.7	62.206	584	331160	0	0	94602	236550	0	0	0	4983500
P38061	2	2	60S ribosomal protein L32	RPL32	sp|P38061|RL32_YEAST 60S ribosomal protein L32 OS=Saccharomyces cerevisiae (strain ATCC 204508 / S288c) OX=559292 GN=RPL32 PE=1 SV=1	1	2	17.7	14.771	130	2263300	0	0	1541700	721530	0	0	7303900	4894900
P11154;P32327	6;6	6;6	Pyruvate carboxylase 1;Pyruvate carboxylase 2	PYC1;PYC2	sp|P11154|PYC1_YEAST Pyruvate carboxylase 1 OS=Saccharomyces cerevisiae (strain ATCC 204508 / S288c) OX=559292 GN=PYC1 PE=1 SV=2;sp|P32327|PYC2_YEAST Pyruvate carboxylase 2 OS=Saccharomyces cerevisiae (strain ATCC 204508 / S288c) OX=559292 GN=PYC2 PE=1 SV=	2	6	5.6	130.1	1178	204150	0	0	75676	128470	0	0	0	4871800
P34761	3	3	Protein WHI3	WHI3	sp|P34761|WHI3_YEAST Protein WHI3 OS=Saccharomyces cerevisiae (strain ATCC 204508 / S288c) OX=559292 GN=WHI3 PE=1 SV=1	1	3	6.1	71.252	661	636550	0	0	174540	462010	0	0	0	4866600
Q12055	4	4	Adenylate kinase isoenzyme 6 homolog FAP7	FAP7	sp|Q12055|KAD6_YEAST Adenylate kinase isoenzyme 6 homolog FAP7 OS=Saccharomyces cerevisiae (strain ATCC 204508 / S288c) OX=559292 GN=FAP7 PE=1 SV=1	1	4	26.9	22.723	197	638820	0	0	144110	494710	0	0	0	4863700
P39935;P39936	3;1	3;1	Eukaryotic initiation factor 4F subunit p150	TIF4631	sp|P39935|IF4F1_YEAST Eukaryotic initiation factor 4F subunit p150 OS=Saccharomyces cerevisiae (strain ATCC 204508 / S288c) OX=559292 GN=TIF4631 PE=1 SV=2	2	3	4.9	107.1	952	254480	42338	0	50374	161770	0	0	0	4771300
P21965	3	3	Protein kinase MCK1	MCK1	sp|P21965|MCK1_YEAST Protein kinase MCK1 OS=Saccharomyces cerevisiae (strain ATCC 204508 / S288c) OX=559292 GN=MCK1 PE=1 SV=1	1	3	11.7	43.135	375	453680	0	0	159290	294390	0	0	0	4754700
P31380	3	3	ATP-dependent helicase FUN30	FUN30	sp|P31380|FUN30_YEAST ATP-dependent helicase FUN30 OS=Saccharomyces cerevisiae (strain ATCC 204508 / S288c) OX=559292 GN=FUN30 PE=1 SV=1	1	3	2.7	128.51	1131	124350	0	0	0	124350	0	0	0	4715600
P38315	3	3	YAP1-binding protein 1	YBP1	sp|P38315|YBP1_YEAST YAP1-binding protein 1 OS=Saccharomyces cerevisiae (strain ATCC 204508 / S288c) OX=559292 GN=YBP1 PE=1 SV=1	1	3	4.6	77.74	674	151690	0	0	0	151690	0	0	0	4687100
P40469	2	2	DNA repair/transcription protein MET18/MMS19	MET18	sp|P40469|MET18_YEAST DNA repair/transcription protein MET18/MMS19 OS=Saccharomyces cerevisiae (strain ATCC 204508 / S288c) OX=559292 GN=MET18 PE=1 SV=1	1	2	3	117.88	1032	114920	0	0	0	114920	0	0	0	4680800
Q12285	3	3	Ubiquitin-like protein MDY2	MDY2	sp|Q12285|MDY2_YEAST Ubiquitin-like protein MDY2 OS=Saccharomyces cerevisiae (strain ATCC 204508 / S288c) OX=559292 GN=MDY2 PE=1 SV=1	1	3	19.3	23.732	212	1500000	0	0	1038800	461160	0	0	9138000	4664000
Q12178	3	3	Cytosine deaminase	FCY1	sp|Q12178|FCY1_YEAST Cytosine deaminase OS=Saccharomyces cerevisiae (strain ATCC 204508 / S288c) OX=559292 GN=FCY1 PE=1 SV=1	1	3	24.1	17.507	158	1578600	0	0	948990	629660	0	0	6154600	4618800
P53742	5	5	Nucleolar GTP-binding protein 2	NOG2	sp|P53742|NOG2_YEAST Nucleolar GTP-binding protein 2 OS=Saccharomyces cerevisiae (strain ATCC 204508 / S288c) OX=559292 GN=NOG2 PE=1 SV=1	1	5	12.6	55.488	486	355420	122620	0	32337	200470	0	0	0	4504800
P27614	3	3	Carboxypeptidase S	CPS1	sp|P27614|CBPS_YEAST Carboxypeptidase S OS=Saccharomyces cerevisiae (strain ATCC 204508 / S288c) OX=559292 GN=CPS1 PE=1 SV=2	1	3	6.6	64.596	576	585200	0	0	383510	201690	0	0	6674800	4492700
P28708	3	3	Serine/threonine-protein kinase PRR1	PRR1	sp|P28708|PRR1_YEAST Serine/threonine-protein kinase PRR1 OS=Saccharomyces cerevisiae (strain ATCC 204508 / S288c) OX=559292 GN=PRR1 PE=1 SV=1	1	3	6.4	58.955	518	227740	0	0	0	227740	0	0	0	4477900
P13393	2	2	TATA-box-binding protein	SPT15	sp|P13393|TBP_YEAST TATA-box-binding protein OS=Saccharomyces cerevisiae (strain ATCC 204508 / S288c) OX=559292 GN=SPT15 PE=1 SV=3	1	2	10	27.003	240	891420	470830	0	0	420590	0	0	0	4430300
Q03102	3	3	Uncharacterized membrane protein YML131W		sp|Q03102|YMN1_YEAST Uncharacterized membrane protein YML131W OS=Saccharomyces cerevisiae (strain ATCC 204508 / S288c) OX=559292 GN=YML131W PE=1 SV=1	1	3	9.3	39.976	365	721350	0	0	221830	499520	0	0	4084900	4350900
Q03337	2	2	Trafficking protein particle complex subunit 31	TRS31	sp|Q03337|TRS31_YEAST Trafficking protein particle complex subunit 31 OS=Saccharomyces cerevisiae (strain ATCC 204508 / S288c) OX=559292 GN=TRS31 PE=1 SV=1	1	2	8.1	31.721	283	581440	0	0	204260	377180	0	0	2595700	4241800
P39008	3	3	Poly(A) ribonuclease POP2	POP2	sp|P39008|POP2_YEAST Poly(A) ribonuclease POP2 OS=Saccharomyces cerevisiae (strain ATCC 204508 / S288c) OX=559292 GN=POP2 PE=1 SV=2	1	3	8.1	49.682	433	452570	72691	48124	0	331760	0	0	0	4193500
P38174	3	3	Methionine aminopeptidase 2	MAP2	sp|P38174|MAP2_YEAST Methionine aminopeptidase 2 OS=Saccharomyces cerevisiae (strain ATCC 204508 / S288c) OX=559292 GN=MAP2 PE=1 SV=4	1	3	8.3	47.518	421	577740	0	0	271370	306370	0	0	4092600	4096500
P38715	2	2	NADPH-dependent aldose reductase GRE3	GRE3	sp|P38715|GRE3_YEAST NADPH-dependent aldose reductase GRE3 OS=Saccharomyces cerevisiae (strain ATCC 204508 / S288c) OX=559292 GN=GRE3 PE=1 SV=1	1	2	8.6	37.118	327	358500	0	0	105580	252910	0	0	0	4084900
P40348	3	3	Replication factor C subunit 2	RFC2	sp|P40348|RFC2_YEAST Replication factor C subunit 2 OS=Saccharomyces cerevisiae (strain ATCC 204508 / S288c) OX=559292 GN=RFC2 PE=1 SV=1	1	3	7.9	39.741	353	241460	0	0	0	241460	0	0	0	4069500
P38063;P38620	3;2	3;2	Ribose-phosphate pyrophosphokinase 4;Ribose-phosphate pyrophosphokinase 2	PRS4;PRS2	sp|P38063|KPR4_YEAST Ribose-phosphate pyrophosphokinase 4 OS=Saccharomyces cerevisiae (strain ATCC 204508 / S288c) OX=559292 GN=PRS4 PE=1 SV=3;sp|P38620|KPR2_YEAST Ribose-phosphate pyrophosphokinase 2 OS=Saccharomyces cerevisiae (strain ATCC 204508 / S288c	2	3	11.3	35.72	326	809420	158240	0	276290	374880	0	0	3184900	4060600
Q01476	3	3	Ubiquitin carboxyl-terminal hydrolase 2	UBP2	sp|Q01476|UBP2_YEAST Ubiquitin carboxyl-terminal hydrolase 2 OS=Saccharomyces cerevisiae (strain ATCC 204508 / S288c) OX=559292 GN=UBP2 PE=1 SV=2	1	3	2.3	146.35	1272	91294	0	0	0	91294	0	0	0	4038900
P21264	3	3	Phosphoribosylaminoimidazole carboxylase	ADE2	sp|P21264|PUR6_YEAST Phosphoribosylaminoimidazole carboxylase OS=Saccharomyces cerevisiae (strain ATCC 204508 / S288c) OX=559292 GN=ADE2 PE=1 SV=1	1	3	6.8	62.339	571	288270	0	0	120440	167830	0	0	3235000	4029600
P53378	1	1	Tubulin gamma chain	TUB4	sp|P53378|TBG_YEAST Tubulin gamma chain OS=Saccharomyces cerevisiae (strain ATCC 204508 / S288c) OX=559292 GN=TUB4 PE=1 SV=1	1	1	5.9	52.627	473	477780	0	0	0	477780	0	0	0	4026200
P38132	3	3	DNA replication licensing factor MCM7	MCM7	sp|P38132|MCM7_YEAST DNA replication licensing factor MCM7 OS=Saccharomyces cerevisiae (strain ATCC 204508 / S288c) OX=559292 GN=MCM7 PE=1 SV=4	1	3	4.1	94.942	845	119400	0	0	0	119400	0	0	0	4024700
P29029	1	1	Endochitinase	CTS1	sp|P29029|CHIT_YEAST Endochitinase OS=Saccharomyces cerevisiae (strain ATCC 204508 / S288c) OX=559292 GN=CTS1 PE=1 SV=2	1	1	2.7	59.014	562	1234800	301110	147550	311540	474610	0	0	0	3999400
P32317	4	4	Protein AFG1	AFG1	sp|P32317|AFG1_YEAST Protein AFG1 OS=Saccharomyces cerevisiae (strain ATCC 204508 / S288c) OX=559292 GN=AFG1 PE=1 SV=1	1	4	8.6	58.264	509	225010	0	0	0	225010	0	0	0	3950300
P33418	2	2	Exportin-T	LOS1	sp|P33418|XPOT_YEAST Exportin-T OS=Saccharomyces cerevisiae (strain ATCC 204508 / S288c) OX=559292 GN=LOS1 PE=1 SV=1	1	2	2.4	126.82	1100	121120	0	0	0	121120	0	0	0	3912600
Q04439	3	3	Myosin-5	MYO5	sp|Q04439|MYO5_YEAST Myosin-5 OS=Saccharomyces cerevisiae (strain ATCC 204508 / S288c) OX=559292 GN=MYO5 PE=1 SV=1	1	3	3.3	136.9	1219	85137	0	0	0	85137	0	0	0	3886100
P38732	2	2	Protein-lysine N-methyltransferase EFM1	EFM1	sp|P38732|EFM1_YEAST Protein-lysine N-methyltransferase EFM1 OS=Saccharomyces cerevisiae (strain ATCC 204508 / S288c) OX=559292 GN=EFM1 PE=1 SV=1	1	2	4.1	67.452	585	239010	0	0	50771	188240	0	0	0	3833500
P11709	1	1	Nuclear fusion protein BIK1	BIK1	sp|P11709|BIK1_YEAST Nuclear fusion protein BIK1 OS=Saccharomyces cerevisiae (strain ATCC 204508 / S288c) OX=559292 GN=BIK1 PE=1 SV=1	1	1	4.5	51.091	440	323720	0	0	116120	207600	0	0	0	3790400
P40581	4	2	Peroxiredoxin HYR1	HYR1	sp|P40581|GPX3_YEAST Glutathione peroxidase-like peroxiredoxin HYR1 OS=Saccharomyces cerevisiae (strain ATCC 204508 / S288c) OX=559292 GN=HYR1 PE=1 SV=1	1	4	25.8	18.641	163	1038600	0	0	271440	767120	0	0	0	3770900
P0C2I6	50	0	Transposon Ty1-LR3 Gag-Pol polyprotein;Capsid protein;Ty1 protease;Integrase;Reverse transcriptase/ribonuclease H	TY1B-LR3	sp|P0C2I6|YL13B_YEAST Transposon Ty1-LR3 Gag-Pol polyprotein OS=Saccharomyces cerevisiae (strain ATCC 204508 / S288c) OX=559292 GN=TY1B-LR3 PE=3 SV=1	1	50	39.1	198.4	1755	130430	56883	0	0	73548	0	0	0	3770300
P09032	3	3	Translation initiation factor eIF-2B subunit gamma	GCD1	sp|P09032|EI2BG_YEAST Translation initiation factor eIF-2B subunit gamma OS=Saccharomyces cerevisiae (strain ATCC 204508 / S288c) OX=559292 GN=GCD1 PE=1 SV=3	1	3	6.9	65.699	578	229110	0	0	61593	167520	0	0	0	3764500
Q12086	1	1	DNA damage-inducible protein DIN7	DIN7	sp|Q12086|DIN7_YEAST DNA damage-inducible protein DIN7 OS=Saccharomyces cerevisiae (strain ATCC 204508 / S288c) OX=559292 GN=DIN7 PE=2 SV=1	1	1	2.1	49.034	430	408130	0	0	204150	203980	0	0	0	3724200
Q03195	4	4	Translation initiation factor RLI1	RLI1	sp|Q03195|RLI1_YEAST Translation initiation factor RLI1 OS=Saccharomyces cerevisiae (strain ATCC 204508 / S288c) OX=559292 GN=RLI1 PE=1 SV=1	1	4	8.1	68.34	608	350630	0	0	207210	143420	0	0	4510600	3721200
P32563	2	2	V-type proton ATPase subunit a, vacuolar isoform	VPH1	sp|P32563|VPH1_YEAST V-type proton ATPase subunit a, vacuolar isoform OS=Saccharomyces cerevisiae (strain ATCC 204508 / S288c) OX=559292 GN=VPH1 PE=1 SV=3	1	2	2.9	95.528	840	222960	0	0	64735	158230	0	0	0	3666700
P38737	2	2	Proteasome component ECM29	ECM29	sp|P38737|ECM29_YEAST Proteasome component ECM29 OS=Saccharomyces cerevisiae (strain ATCC 204508 / S288c) OX=559292 GN=ECM29 PE=1 SV=1	1	2	1.5	210.43	1868	50649	0	0	0	50649	0	0	0	3627900
P51401	8	1	60S ribosomal protein L9-B	RPL9B	sp|P51401|RL9B_YEAST 60S ribosomal protein L9-B OS=Saccharomyces cerevisiae (strain ATCC 204508 / S288c) OX=559292 GN=RPL9B PE=1 SV=1	1	8	39.8	21.657	191	1200700	0	0	698350	502350	0	0	0	3527700
Q12378	2	2	RNA polymerase II subunit B1 CTD phosphatase RTR2	RTR2	sp|Q12378|RTR2_YEAST RNA polymerase II subunit B1 CTD phosphatase RTR2 OS=Saccharomyces cerevisiae (strain ATCC 204508 / S288c) OX=559292 GN=RTR2 PE=1 SV=1	1	2	14.3	22.541	196	448060	0	0	0	448060	0	0	0	3461100
P52286	2	2	Suppressor of kinetochore protein 1	SKP1	sp|P52286|SKP1_YEAST Suppressor of kinetochore protein 1 OS=Saccharomyces cerevisiae (strain ATCC 204508 / S288c) OX=559292 GN=SKP1 PE=1 SV=2	1	2	11.9	22.33	194	612480	0	0	170920	441570	0	0	0	3410900
P39011	5	5	Bud emergence protein 4	BEM4	sp|P39011|BEM4_YEAST Bud emergence protein 4 OS=Saccharomyces cerevisiae (strain ATCC 204508 / S288c) OX=559292 GN=BEM4 PE=1 SV=1	1	5	9	70.992	633	123050	0	0	0	123050	0	0	0	3370100
Q06677	2	2	Auxilin-like clathrin uncoating factor SWA2	SWA2	sp|Q06677|SWA2_YEAST Auxilin-like clathrin uncoating factor SWA2 OS=Saccharomyces cerevisiae (strain ATCC 204508 / S288c) OX=559292 GN=SWA2 PE=1 SV=1	1	2	3.7	75.019	668	229600	0	0	64848	164750	0	0	0	3355200
Q04410	3	3	GRASP65 homolog protein 1	GRH1	sp|Q04410|GRH1_YEAST GRASP65 homolog protein 1 OS=Saccharomyces cerevisiae (strain ATCC 204508 / S288c) OX=559292 GN=GRH1 PE=1 SV=1	1	3	11.3	41.118	372	812100	0	0	378540	433560	0	0	0	3349100
P17709	2	2	Glucokinase-1	GLK1	sp|P17709|HXKG_YEAST Glucokinase-1 OS=Saccharomyces cerevisiae (strain ATCC 204508 / S288c) OX=559292 GN=GLK1 PE=1 SV=1	1	2	4	55.377	500	198640	0	0	0	198640	0	0	0	3347900
P38115	3	3	D-arabinose dehydrogenase [NAD(P)+] heavy chain	ARA1	sp|P38115|ARA1_YEAST D-arabinose dehydrogenase [NAD(P)+] heavy chain OS=Saccharomyces cerevisiae (strain ATCC 204508 / S288c) OX=559292 GN=ARA1 PE=1 SV=1	1	3	11	38.883	344	368330	0	0	143340	224990	0	0	0	3317900
P32628	2	2	UV excision repair protein RAD23	RAD23	sp|P32628|RAD23_YEAST UV excision repair protein RAD23 OS=Saccharomyces cerevisiae (strain ATCC 204508 / S288c) OX=559292 GN=RAD23 PE=1 SV=1	1	2	8.3	42.366	398	725690	0	0	380170	345530	0	0	4332600	3298000
P32502	3	3	Translation initiation factor eIF-2B subunit beta	GCD7	sp|P32502|EI2BB_YEAST Translation initiation factor eIF-2B subunit beta OS=Saccharomyces cerevisiae (strain ATCC 204508 / S288c) OX=559292 GN=GCD7 PE=1 SV=1	1	3	10.2	42.569	381	315920	0	0	69269	246660	0	0	0	3291000
Q12104	2	2	Transcriptional protein SWT1	SWT1	sp|Q12104|SWT1_YEAST Transcriptional protein SWT1 OS=Saccharomyces cerevisiae (strain ATCC 204508 / S288c) OX=559292 GN=SWT1 PE=1 SV=1	1	2	5.9	52.373	458	193760	0	0	0	193760	0	0	0	3265600
P30624	3	3	Long-chain-fatty-acid--CoA ligase 1	FAA1	sp|P30624|LCF1_YEAST Long-chain-fatty-acid--CoA ligase 1 OS=Saccharomyces cerevisiae (strain ATCC 204508 / S288c) OX=559292 GN=FAA1 PE=1 SV=1	1	3	7.3	77.865	700	288630	0	0	195800	92827	0	0	5203900	3191700
Q08930	2	2	Uncharacterized protein YPL191C	YPL191C	sp|Q08930|YP191_YEAST Ubiquitin carboxyl-terminal hydrolase MIY1 OS=Saccharomyces cerevisiae (strain ATCC 204508 / S288c) OX=559292 GN=YPL191C PE=1 SV=1	1	2	7.8	41.032	360	250840	0	0	0	250840	0	0	0	3170600
P25604	1	1	Suppressor protein STP22 of temperature-sensitive alpha-factor receptor and arginine permease	STP22	sp|P25604|STP22_YEAST Suppressor protein STP22 of temperature-sensitive alpha-factor receptor and arginine permease OS=Saccharomyces cerevisiae (strain ATCC 204508 / S288c) OX=559292 GN=STP22 PE=1 SV=3	1	1	5.7	43.33	385	409950	0	0	0	409950	0	0	0	3166700
Q12676	3	3	Dihydrofolate synthetase	FOL3	sp|Q12676|FOLD_YEAST Dihydrofolate synthetase OS=Saccharomyces cerevisiae (strain ATCC 204508 / S288c) OX=559292 GN=FOL3 PE=1 SV=1	1	3	7.7	47.851	427	186310	0	0	0	186310	0	0	0	3140100
P38198	3	3	Protein STU1	STU1	sp|P38198|STU1_YEAST Protein STU1 OS=Saccharomyces cerevisiae (strain ATCC 204508 / S288c) OX=559292 GN=STU1 PE=1 SV=1	1	3	2.4	174.18	1513	51246	0	0	0	51246	0	0	0	3130800
P32357	1	1	A1 cistron-splicing factor AAR2	AAR2	sp|P32357|AAR2_YEAST A1 cistron-splicing factor AAR2 OS=Saccharomyces cerevisiae (strain ATCC 204508 / S288c) OX=559292 GN=AAR2 PE=1 SV=1	1	1	3.9	41.687	355	225150	0	0	0	225150	0	0	0	3004100
P43612	2	2	SIT4-associating protein SAP155	SAP155	sp|P43612|SA155_YEAST SIT4-associating protein SAP155 OS=Saccharomyces cerevisiae (strain ATCC 204508 / S288c) OX=559292 GN=SAP155 PE=1 SV=4	1	2	2.1	115	1002	91813	0	0	0	91813	0	0	0	2965800
P32466	1	1	Low-affinity glucose transporter HXT3	HXT3	sp|P32466|HXT3_YEAST Low-affinity glucose transporter HXT3 OS=Saccharomyces cerevisiae (strain ATCC 204508 / S288c) OX=559292 GN=HXT3 PE=1 SV=1	1	1	2.1	62.557	567	328480	0	0	119440	209040	0	0	0	2936000
P47068	3	3	Myosin tail region-interacting protein MTI1	BBC1	sp|P47068|BBC1_YEAST Myosin tail region-interacting protein MTI1 OS=Saccharomyces cerevisiae (strain ATCC 204508 / S288c) OX=559292 GN=BBC1 PE=1 SV=2	1	3	2.9	128.29	1157	66950	0	0	0	66950	0	0	0	2820900
Q06252	2	2	Uncharacterized protein YLR179C		sp|Q06252|YL179_YEAST Uncharacterized protein YLR179C OS=Saccharomyces cerevisiae (strain ATCC 204508 / S288c) OX=559292 GN=YLR179C PE=1 SV=1	1	2	8.5	22.151	201	977780	0	0	618740	359050	0	0	5448700	2738700
P39526	2	2	AP-1 accessory protein LAA1	LAA1	sp|P39526|LAA1_YEAST AP-1 accessory protein LAA1 OS=Saccharomyces cerevisiae (strain ATCC 204508 / S288c) OX=559292 GN=LAA1 PE=1 SV=1	1	2	1.2	229.9	2014	33967	0	0	0	33967	0	0	0	2719200
P53877	3	3	Pre-rRNA-processing protein IPI3	IPI3	sp|P53877|IPI3_YEAST Pre-rRNA-processing protein IPI3 OS=Saccharomyces cerevisiae (strain ATCC 204508 / S288c) OX=559292 GN=IPI3 PE=1 SV=1	1	3	6.7	61.772	555	254700	0	0	158880	95828	0	0	3309700	2694100
Q12344	2	2	GTPase-activating protein GYP5	GYP5	sp|Q12344|GYP5_YEAST GTPase-activating protein GYP5 OS=Saccharomyces cerevisiae (strain ATCC 204508 / S288c) OX=559292 GN=GYP5 PE=1 SV=1	1	2	3.1	101.8	894	88976	0	0	0	88976	0	0	0	2686700
P38792	2	2	Exosome complex component RRP4	RRP4	sp|P38792|RRP4_YEAST Exosome complex component RRP4 OS=Saccharomyces cerevisiae (strain ATCC 204508 / S288c) OX=559292 GN=RRP4 PE=1 SV=1	1	2	8.1	39.427	359	398450	188460	0	0	209990	0	0	0	2654300
P32328;P22204	2;2	2;2	Serine/threonine-protein kinase DBF20;Cell cycle protein kinase DBF2	DBF20;DBF2	sp|P32328|DBF20_YEAST Serine/threonine-protein kinase DBF20 OS=Saccharomyces cerevisiae (strain ATCC 204508 / S288c) OX=559292 GN=DBF20 PE=1 SV=2;sp|P22204|DBF2_YEAST Cell cycle protein kinase DBF2 OS=Saccharomyces cerevisiae (strain ATCC 204508 / S288c) O	2	2	2.7	65.879	564	150910	0	0	0	150910	0	0	0	2649400
Q01976	2	2	ADP-ribose pyrophosphatase	YSA1	sp|Q01976|ADPP_YEAST ADP-ribose pyrophosphatase OS=Saccharomyces cerevisiae (strain ATCC 204508 / S288c) OX=559292 GN=YSA1 PE=1 SV=2	1	2	11.3	26.087	231	634390	0	0	258180	376210	0	0	0	2641900
P31384	2	2	Glucose-repressible alcohol dehydrogenase transcriptional effector	CCR4	sp|P31384|CCR4_YEAST CCR4-Not complex 3-5-exoribonuclease subunit Ccr4 OS=Saccharomyces cerevisiae (strain ATCC 204508 / S288c) OX=559292 GN=CCR4 PE=1 SV=2	1	2	2	94.669	837	142880	0	0	33595	109290	0	0	0	2609300
P04806	4	2	Hexokinase-1	HXK1	sp|P04806|HXKA_YEAST Hexokinase-1 OS=Saccharomyces cerevisiae (strain ATCC 204508 / S288c) OX=559292 GN=HXK1 PE=1 SV=2	1	4	9.9	53.738	485	130640	0	0	0	130640	0	0	0	2476900
Q12207	1	1	Non-classical export protein 2	NCE102	sp|Q12207|NCE2_YEAST Non-classical export protein 2 OS=Saccharomyces cerevisiae (strain ATCC 204508 / S288c) OX=559292 GN=NCE102 PE=1 SV=1	1	1	8.1	18.967	173	2000500	1306000	0	197860	496590	0	0	0	2441100
P13856	2	2	Ras-related protein RSR1	RSR1	sp|P13856|RSR1_YEAST Ras-related protein RSR1 OS=Saccharomyces cerevisiae (strain ATCC 204508 / S288c) OX=559292 GN=RSR1 PE=1 SV=1	1	2	8.5	30.39	272	304840	78046	0	44792	182000	0	0	0	2428400
Q12179	2	2	Uncharacterized protein YPL245W	YPL245W	sp|Q12179|YP245_YEAST Uncharacterized protein YPL245W OS=Saccharomyces cerevisiae (strain ATCC 204508 / S288c) OX=559292 GN=YPL245W PE=1 SV=1	1	2	4.8	52.256	454	126470	0	0	0	126470	0	0	0	2397800
P35732	1	1	RNA polymerase II degradation factor 1	DEF1	sp|P35732|DEF1_YEAST RNA polymerase II degradation factor 1 OS=Saccharomyces cerevisiae (strain ATCC 204508 / S288c) OX=559292 GN=DEF1 PE=1 SV=1	1	1	1.6	83.972	738	622210	106450	0	302740	213030	0	0	0	2393500
Q12434	2	2	Rho GDP-dissociation inhibitor	RDI1	sp|Q12434|GDIR_YEAST Rho GDP-dissociation inhibitor OS=Saccharomyces cerevisiae (strain ATCC 204508 / S288c) OX=559292 GN=RDI1 PE=1 SV=1	1	2	10.4	23.138	202	522350	0	0	181610	340740	0	0	0	2392800
P25623	2	2	Suppressor of yeast profilin deletion	SYP1	sp|P25623|SYP1_YEAST Suppressor of yeast profilin deletion OS=Saccharomyces cerevisiae (strain ATCC 204508 / S288c) OX=559292 GN=SYP1 PE=1 SV=3	1	2	2.4	96.136	870	80677	0	0	0	80677	0	0	0	2379500
Q07913	2	2	Non-structural maintenance of chromosomes element 1	NSE1	sp|Q07913|NSE1_YEAST Non-structural maintenance of chromosomes element 1 OS=Saccharomyces cerevisiae (strain ATCC 204508 / S288c) OX=559292 GN=NSE1 PE=1 SV=1	1	2	6.8	38.334	336	166850	0	0	0	166850	0	0	0	2343400
P00890	2	2	Citrate synthase, mitochondrial	CIT1	sp|P00890|CISY1_YEAST Citrate synthase, mitochondrial OS=Saccharomyces cerevisiae (strain ATCC 204508 / S288c) OX=559292 GN=CIT1 PE=1 SV=2	1	2	5	53.359	479	189850	0	0	56633	133220	0	0	0	2338800
P06101	2	2	Hsp90 co-chaperone Cdc37	CDC37	sp|P06101|CDC37_YEAST Hsp90 co-chaperone Cdc37 OS=Saccharomyces cerevisiae (strain ATCC 204508 / S288c) OX=559292 GN=CDC37 PE=1 SV=2	1	2	4.9	58.384	506	123330	0	0	0	123330	0	0	0	2338300
P53951	2	2	Conserved oligomeric Golgi complex subunit 5	COG5	sp|P53951|COG5_YEAST Conserved oligomeric Golgi complex subunit 5 OS=Saccharomyces cerevisiae (strain ATCC 204508 / S288c) OX=559292 GN=COG5 PE=1 SV=1	1	2	4.7	45.604	403	2125300	1992400	0	0	132910	0	0	0	2333300
Q12109	2	2	Tryptophan--tRNA ligase, cytoplasmic	WRS1	sp|Q12109|SYWC_YEAST Tryptophan--tRNA ligase, cytoplasmic OS=Saccharomyces cerevisiae (strain ATCC 204508 / S288c) OX=559292 GN=WRS1 PE=1 SV=1	1	2	6.2	49.35	432	254610	0	0	131810	122800	0	0	0	2328400
P36075	2	2	Ubiquitin-binding protein CUE2	CUE2	sp|P36075|CUE2_YEAST Ubiquitin-binding protein CUE2 OS=Saccharomyces cerevisiae (strain ATCC 204508 / S288c) OX=559292 GN=CUE2 PE=1 SV=1	1	2	5	50.873	443	157290	0	0	29922	127360	0	0	0	2325400
Q05775	2	2	Eukaryotic translation initiation factor 3 subunit J	HCR1	sp|Q05775|EIF3J_YEAST Eukaryotic translation initiation factor 3 subunit J OS=Saccharomyces cerevisiae (strain ATCC 204508 / S288c) OX=559292 GN=HCR1 PE=1 SV=1	1	2	10.2	29.564	265	687140	0	0	391780	295360	0	0	0	2281500
P38260	2	2	Hsp70 nucleotide exchange factor FES1	FES1	sp|P38260|FES1_YEAST Hsp70 nucleotide exchange factor FES1 OS=Saccharomyces cerevisiae (strain ATCC 204508 / S288c) OX=559292 GN=FES1 PE=1 SV=1	1	2	7.9	32.604	290	399380	0	0	208710	190660	0	0	2583600	2215000
P38858	4	4	6-phosphogluconolactonase 3	SOL3	sp|P38858|SOL3_YEAST 6-phosphogluconolactonase 3 OS=Saccharomyces cerevisiae (strain ATCC 204508 / S288c) OX=559292 GN=SOL3 PE=1 SV=2	1	4	15.3	27.784	249	423770	0	0	217030	206740	0	0	2889800	2195100
P35189	1	1	Transcription initiation factor TFIID subunit 14	TAF14	sp|P35189|TAF14_YEAST Transcription initiation factor TFIID subunit 14 OS=Saccharomyces cerevisiae (strain ATCC 204508 / S288c) OX=559292 GN=TAF14 PE=1 SV=1	1	1	6.6	27.44	244	664680	315760	0	157320	191610	0	0	0	2152800
P38339	3	3	RHO GTPase-activating protein RGD1	RGD1	sp|P38339|RGD1_YEAST RHO GTPase-activating protein RGD1 OS=Saccharomyces cerevisiae (strain ATCC 204508 / S288c) OX=559292 GN=RGD1 PE=1 SV=1	1	3	5.7	74.618	666	83638	0	0	0	83638	0	0	0	2114400
Q02866	2	2	Protein MUK1	MUK1	sp|Q02866|MUK1_YEAST Protein MUK1 OS=Saccharomyces cerevisiae (strain ATCC 204508 / S288c) OX=559292 GN=MUK1 PE=1 SV=1	1	2	3.8	69.538	612	85024	0	0	0	85024	0	0	0	2089700
O13585	2	2	Dilute domain-containing protein YPR089W		sp|O13585|YP089_YEAST Dilute domain-containing protein YPR089W OS=Saccharomyces cerevisiae (strain ATCC 204508 / S288c) OX=559292 GN=YPR089W PE=1 SV=2	1	2	2.5	102.58	888	79737	0	0	0	79737	0	0	0	2071800
Q05788	1	1	Purine nucleoside phosphorylase	PNP1	sp|Q05788|PNPH_YEAST Purine nucleoside phosphorylase OS=Saccharomyces cerevisiae (strain ATCC 204508 / S288c) OX=559292 GN=PNP1 PE=1 SV=1	1	1	4.5	33.755	311	321970	0	0	149640	172330	0	0	0	2057300
P38836	4	4	Putative metallocarboxypeptidase ECM14	ECM14	sp|P38836|ECM14_YEAST Putative metallocarboxypeptidase ECM14 OS=Saccharomyces cerevisiae (strain ATCC 204508 / S288c) OX=559292 GN=ECM14 PE=1 SV=1	1	4	7.4	49.829	430	351320	0	0	217390	133920	0	0	0	1975000
P36054	1	1	Calcipressin-like protein	RCN1	sp|P36054|RCN1_YEAST Calcipressin-like protein OS=Saccharomyces cerevisiae (strain ATCC 204508 / S288c) OX=559292 GN=RCN1 PE=1 SV=1	1	1	6.2	24.135	211	199560	0	0	0	199560	0	0	0	1961900
Q04081	1	1	Leucine carboxyl methyltransferase 1	PPM1	sp|Q04081|LCMT1_YEAST Leucine carboxyl methyltransferase 1 OS=Saccharomyces cerevisiae (strain ATCC 204508 / S288c) OX=559292 GN=PPM1 PE=1 SV=1	1	1	4	37.694	328	146280	0	0	0	146280	0	0	0	1951700
P22470	1	1	Protein SAN1	SAN1	sp|P22470|SAN1_YEAST Protein SAN1 OS=Saccharomyces cerevisiae (strain ATCC 204508 / S288c) OX=559292 GN=SAN1 PE=1 SV=1	1	1	2	65.617	610	164060	0	0	57821	106240	0	0	0	1939800
Q03388	2	2	Vacuolar protein sorting-associated protein 72	VPS72	sp|Q03388|VPS72_YEAST Vacuolar protein sorting-associated protein 72 OS=Saccharomyces cerevisiae (strain ATCC 204508 / S288c) OX=559292 GN=VPS72 PE=1 SV=2	1	2	2.4	90.579	795	325770	146390	0	111680	67701	0	0	0	1901700
P47165	1	1	Xanthine phosphoribosyltransferase 1	XPT1	sp|P47165|XPT1_YEAST Xanthine phosphoribosyltransferase 1 OS=Saccharomyces cerevisiae (strain ATCC 204508 / S288c) OX=559292 GN=XPT1 PE=1 SV=1	1	1	5.3	23.671	209	219520	0	0	0	219520	0	0	0	1849900
P04076	2	2	Argininosuccinate lyase	ARG4	sp|P04076|ARLY_YEAST Argininosuccinate lyase OS=Saccharomyces cerevisiae (strain ATCC 204508 / S288c) OX=559292 GN=ARG4 PE=1 SV=2	1	2	5.4	51.989	463	137230	0	0	40621	96606	0	0	0	1831700
Q08446	2	2	Protein SGT1	SGT1	sp|Q08446|SGT1_YEAST Protein SGT1 OS=Saccharomyces cerevisiae (strain ATCC 204508 / S288c) OX=559292 GN=SGT1 PE=1 SV=1	1	2	6.1	44.859	395	162650	0	0	63198	99450	0	0	0	1815800
P38071	1	1	Enoyl-[acyl-carrier protein] reductase [NADPH, B-specific], mitochondrial	ETR1	sp|P38071|ETR1_YEAST Enoyl-[acyl-carrier-protein] reductase, mitochondrial OS=Saccharomyces cerevisiae (strain ATCC 204508 / S288c) OX=559292 GN=ETR1 PE=1 SV=3	1	1	6.3	42.066	380	244460	0	0	110100	134350	0	0	0	1792600
P40160	2	2	Serine/threonine-protein kinase RIO2	RIO2	sp|P40160|RIO2_YEAST Serine/threonine-protein kinase RIO2 OS=Saccharomyces cerevisiae (strain ATCC 204508 / S288c) OX=559292 GN=RIO2 PE=1 SV=1	1	2	5.4	49.124	425	217510	0	0	91603	125910	0	0	0	1768300
Q07800;Q07949	2;1	2;1	Phosphatase PSR1;Probable phosphatase PSR2	PSR1;PSR2	sp|Q07800|PSR1_YEAST Phosphatase PSR1 OS=Saccharomyces cerevisiae (strain ATCC 204508 / S288c) OX=559292 GN=PSR1 PE=1 SV=1;sp|Q07949|PSR2_YEAST Probable phosphatase PSR2 OS=Saccharomyces cerevisiae (strain ATCC 204508 / S288c) OX=559292 GN=PSR2 PE=1 SV=1	2	2	5.6	47.93	427	200110	0	0	60658	139450	0	0	0	1762700
P47057	1	1	Sorting nexin-4	SNX4	sp|P47057|SNX4_YEAST Sorting nexin-4 OS=Saccharomyces cerevisiae (strain ATCC 204508 / S288c) OX=559292 GN=SNX4 PE=1 SV=1	1	1	3.1	49.002	423	98308	0	0	0	98308	0	0	0	1725900
P28000	1	1	DNA-directed RNA polymerases I and III subunit RPAC2	RPC19	sp|P28000|RPAC2_YEAST DNA-directed RNA polymerases I and III subunit RPAC2 OS=Saccharomyces cerevisiae (strain ATCC 204508 / S288c) OX=559292 GN=RPC19 PE=1 SV=1	1	1	10.6	16.151	142	2017600	1383500	0	290330	343770	0	0	0	1689800
Q12033	1	1	pH-response regulator protein palA/RIM20	RIM20	sp|Q12033|PALA_YEAST pH-response regulator protein palA/RIM20 OS=Saccharomyces cerevisiae (strain ATCC 204508 / S288c) OX=559292 GN=RIM20 PE=1 SV=1	1	1	1.5	75.946	661	68726	0	0	0	68726	0	0	0	1689200
P32453	1	1	Protein ATP11, mitochondrial	ATP11	sp|P32453|ATP11_YEAST Protein ATP11, mitochondrial OS=Saccharomyces cerevisiae (strain ATCC 204508 / S288c) OX=559292 GN=ATP11 PE=1 SV=1	1	1	3.5	36.851	318	201220	0	0	75325	125890	0	0	0	1679700
P23202	1	1	Transcriptional regulator URE2	URE2	sp|P23202|URE2_YEAST Transcriptional regulator URE2 OS=Saccharomyces cerevisiae (strain ATCC 204508 / S288c) OX=559292 GN=URE2 PE=1 SV=1	1	1	3.4	40.27	354	148470	0	0	0	148470	0	0	0	1668200
P53850	2	2	Restriction of telomere capping protein 4	RTC4	sp|P53850|RTC4_YEAST Restriction of telomere capping protein 4 OS=Saccharomyces cerevisiae (strain ATCC 204508 / S288c) OX=559292 GN=RTC4 PE=1 SV=1	1	2	5.2	46.211	401	115930	0	0	0	115930	0	0	0	1628200
P25454	2	2	DNA repair protein RAD51	RAD51	sp|P25454|RAD51_YEAST DNA repair protein RAD51 OS=Saccharomyces cerevisiae (strain ATCC 204508 / S288c) OX=559292 GN=RAD51 PE=1 SV=1	1	2	7.8	42.963	400	136220	0	0	0	136220	0	0	0	1530600
Q12028	1	1	AP-1 complex subunit gamma-1	APL4	sp|Q12028|AP1G1_YEAST AP-1 complex subunit gamma-1 OS=Saccharomyces cerevisiae (strain ATCC 204508 / S288c) OX=559292 GN=APL4 PE=1 SV=1	1	1	1.4	93.623	832	78865	0	0	27387	51478	0	0	0	1518300
P31688	2	2	Trehalose-phosphatase	TPS2	sp|P31688|TPS2_YEAST Trehalose-phosphatase OS=Saccharomyces cerevisiae (strain ATCC 204508 / S288c) OX=559292 GN=TPS2 PE=1 SV=3	1	2	2.1	102.98	896	44807	0	0	0	44807	0	0	0	1478800
P26793	1	1	Flap endonuclease 1	RAD27	sp|P26793|FEN1_YEAST Flap endonuclease 1 OS=Saccharomyces cerevisiae (strain ATCC 204508 / S288c) OX=559292 GN=RAD27 PE=1 SV=1	1	1	3.7	43.279	382	105280	0	0	0	105280	0	0	0	1478700
Q05584	2	2	Hydroxyacylglutathione hydrolase, cytoplasmic isozyme	GLO2	sp|Q05584|GLO2_YEAST Hydroxyacylglutathione hydrolase, cytoplasmic isozyme OS=Saccharomyces cerevisiae (strain ATCC 204508 / S288c) OX=559292 GN=GLO2 PE=1 SV=1	1	2	9.5	31.326	274	285700	0	0	159330	126360	0	0	0	1419800
P32468	2	2	Cell division control protein 12	CDC12	sp|P32468|CDC12_YEAST Cell division control protein 12 OS=Saccharomyces cerevisiae (strain ATCC 204508 / S288c) OX=559292 GN=CDC12 PE=1 SV=1	1	2	6.6	46.667	407	129180	0	0	53552	75629	0	0	0	1327700
P36000	1	1	AP-1 complex subunit beta-1	APL2	sp|P36000|AP1B1_YEAST AP-1 complex subunit beta-1 OS=Saccharomyces cerevisiae (strain ATCC 204508 / S288c) OX=559292 GN=APL2 PE=1 SV=1	1	1	1.8	81.868	726	48477	0	0	0	48477	0	0	0	1259600
P89886	1	1	Translation machinery-associated protein 20	TMA20	sp|P89886|TMA20_YEAST Translation machinery-associated protein 20 OS=Saccharomyces cerevisiae (strain ATCC 204508 / S288c) OX=559292 GN=TMA20 PE=1 SV=1	1	1	6.1	20.277	181	513440	90760	0	252730	169940	0	0	0	1074100
P05373	2	2	Delta-aminolevulinic acid dehydratase	HEM2	sp|P05373|HEM2_YEAST Delta-aminolevulinic acid dehydratase OS=Saccharomyces cerevisiae (strain ATCC 204508 / S288c) OX=559292 GN=HEM2 PE=1 SV=2	1	2	6.4	37.74	342	88976	0	0	0	88976	0	0	0	1062200
P34087	1	1	DNA-directed RNA polymerase II subunit RPB7	RPB7	sp|P34087|RPB7_YEAST DNA-directed RNA polymerase II subunit RPB7 OS=Saccharomyces cerevisiae (strain ATCC 204508 / S288c) OX=559292 GN=RPB7 PE=1 SV=1	1	1	7	19.058	171	512060	0	0	323140	188920	0	0	0	1061300
Q08726	1	1	GPN-loop GTPase 2	GPN2	sp|Q08726|GPN2_YEAST GPN-loop GTPase 2 OS=Saccharomyces cerevisiae (strain ATCC 204508 / S288c) OX=559292 GN=GPN2 PE=1 SV=1	1	1	4	39.724	347	83505	0	0	0	83505	0	0	0	996880
P38903	2	2	Serine/threonine-protein phosphatase 2A 56 kDa regulatory subunit delta isoform	RTS1	sp|P38903|2A5D_YEAST Serine/threonine-protein phosphatase 2A 56 kDa regulatory subunit delta isoform OS=Saccharomyces cerevisiae (strain ATCC 204508 / S288c) OX=559292 GN=RTS1 PE=1 SV=2	1	2	2.9	85.334	757	46285	0	0	0	46285	0	0	0	975090
P89102	3	3	Exocyst complex component SEC5	SEC5	sp|P89102|SEC5_YEAST Exocyst complex component SEC5 OS=Saccharomyces cerevisiae (strain ATCC 204508 / S288c) OX=559292 GN=SEC5 PE=1 SV=1	1	3	3.8	112.12	971	49982	0	0	26512	23470	0	0	0	972390
P39969;P38041	2;1	2;1	Protein BOI2;Protein BOB1	BOI2;BOI1	sp|P39969|BOI2_YEAST Protein BOI2 OS=Saccharomyces cerevisiae (strain ATCC 204508 / S288c) OX=559292 GN=BOI2 PE=1 SV=1;sp|P38041|BOB1_YEAST Protein BOB1 OS=Saccharomyces cerevisiae (strain ATCC 204508 / S288c) OX=559292 GN=BOI1 PE=1 SV=1	2	2	1.8	115.69	1040	59890	0	0	31183	28708	0	0	0	967650
P38066	1	1	GTP cyclohydrolase-2	RIB1	sp|P38066|RIB1_YEAST GTP cyclohydrolase-2 OS=Saccharomyces cerevisiae (strain ATCC 204508 / S288c) OX=559292 GN=RIB1 PE=1 SV=2	1	1	3.5	38.332	345	91201	0	0	38792	52409	0	0	0	846480
P41318	1	1	Target of rapamycin complex subunit LST8	LST8	sp|P41318|LST8_YEAST Target of rapamycin complex subunit LST8 OS=Saccharomyces cerevisiae (strain ATCC 204508 / S288c) OX=559292 GN=LST8 PE=1 SV=1	1	1	3.6	34.033	303	177100	113900	0	0	63199	0	0	0	843230
P38787	2	2	2-dehydropantoate 2-reductase	PAN5	sp|P38787|PANE_YEAST 2-dehydropantoate 2-reductase OS=Saccharomyces cerevisiae (strain ATCC 204508 / S288c) OX=559292 GN=PAN5 PE=1 SV=1	1	2	6.1	42.821	379	47116	0	0	0	47116	0	0	0	794080
P53859	1	1	Exosome complex component CSL4	CSL4	sp|P53859|CSL4_YEAST Exosome complex component CSL4 OS=Saccharomyces cerevisiae (strain ATCC 204508 / S288c) OX=559292 GN=CSL4 PE=1 SV=1	1	1	4.8	31.583	292	173440	49278	0	54905	69262	0	0	0	729570
Q07872	1	1	Epsin-4	ENT4	sp|Q07872|ENT4_YEAST Epsin-4 OS=Saccharomyces cerevisiae (strain ATCC 204508 / S288c) OX=559292 GN=ENT4 PE=1 SV=1	1	1	5.7	28.271	247	143480	0	0	96896	46585	0	0	0	490700
P32345	29	29	Serine/threonine-protein phosphatase 4 catalytic subunit	PPH3	sp|P32345|PP4C_YEAST Serine/threonine-protein phosphatase 4 catalytic subunit OS=Saccharomyces cerevisiae (strain ATCC 204508 / S288c) OX=559292 GN=PPH3 PE=1 SV=2	1	29	60.4	35.264	308	463910000	0	0	463910000	0	0	0	5384700000	0
P05749;P56628	4;2	4;2	60S ribosomal protein L22-A;60S ribosomal protein L22-B	RPL22A;RPL22B	sp|P05749|RL22A_YEAST 60S ribosomal protein L22-A OS=Saccharomyces cerevisiae (strain ATCC 204508 / S288c) OX=559292 GN=RPL22A PE=1 SV=3;sp|P56628|RL22B_YEAST 60S ribosomal protein L22-B OS=Saccharomyces cerevisiae (strain ATCC 204508 / S288c) OX=559292 GN	2	4	44.6	13.693	121	17599000	1132300	0	13042000	3424300	0	0	51873000	0
P19146	11	2	ADP-ribosylation factor 2	ARF2	sp|P19146|ARF2_YEAST ADP-ribosylation factor 2 OS=Saccharomyces cerevisiae (strain ATCC 204508 / S288c) OX=559292 GN=ARF2 PE=1 SV=3	1	11	63	20.657	181	5712200	0	0	5082300	629850	0	0	44470000	0
Q02642	2	2	Nascent polypeptide-associated complex subunit beta-1	EGD1	sp|Q02642|NACB1_YEAST Nascent polypeptide-associated complex subunit beta-1 OS=Saccharomyces cerevisiae (strain ATCC 204508 / S288c) OX=559292 GN=EGD1 PE=1 SV=2	1	2	26.1	17.02	157	5241000	0	0	3683900	1557100	0	0	23443000	0
P36136	6	6	Sedoheptulose 1,7-bisphosphatase	SHB17	sp|P36136|SHB17_YEAST Sedoheptulose 1,7-bisphosphatase OS=Saccharomyces cerevisiae (strain ATCC 204508 / S288c) OX=559292 GN=SHB17 PE=1 SV=1	1	6	32.5	31.022	271	2462400	0	0	1935400	527010	0	0	21553000	0
Q12159	8	8	RNA annealing protein YRA1	YRA1	sp|Q12159|YRA1_YEAST RNA annealing protein YRA1 OS=Saccharomyces cerevisiae (strain ATCC 204508 / S288c) OX=559292 GN=YRA1 PE=1 SV=2	1	8	34.5	24.955	226	2762900	0	0	2762900	0	0	0	21061000	0
P05319	2	2	60S acidic ribosomal protein P2-alpha	RPP2A	sp|P05319|RLA2_YEAST 60S acidic ribosomal protein P2-alpha OS=Saccharomyces cerevisiae (strain ATCC 204508 / S288c) OX=559292 GN=RPP2A PE=1 SV=1	1	2	21.7	10.746	106	7517800	1174700	439990	4051500	1851600	0	0	19337000	0
P40454	5	5	Serine/threonine-protein phosphatase 2A activator 1	RRD1	sp|P40454|PTPA1_YEAST Serine/threonine-protein phosphatase 2A activator 1 OS=Saccharomyces cerevisiae (strain ATCC 204508 / S288c) OX=559292 GN=RRD1 PE=1 SV=1	1	5	16.8	45.082	393	2148400	0	0	2148400	0	0	0	18798000	0
Q12189	8	8	Ribose-5-phosphate isomerase	RKI1	sp|Q12189|RPIA_YEAST Ribose-5-phosphate isomerase OS=Saccharomyces cerevisiae (strain ATCC 204508 / S288c) OX=559292 GN=RKI1 PE=1 SV=1	1	8	42.6	28.258	258	1425900	0	0	1300200	125760	0	0	18616000	0
P38689	5	5	Ribose-phosphate pyrophosphokinase 3	PRS3	sp|P38689|KPR3_YEAST Ribose-phosphate pyrophosphokinase 3 OS=Saccharomyces cerevisiae (strain ATCC 204508 / S288c) OX=559292 GN=PRS3 PE=1 SV=1	1	5	14.7	35.123	320	1319000	0	0	1154200	164800	0	0	17444000	0
P49954	7	7	Probable hydrolase NIT3	NIT3	sp|P49954|NIT3_YEAST Omega-amidase NIT3 OS=Saccharomyces cerevisiae (strain ATCC 204508 / S288c) OX=559292 GN=NIT3 PE=1 SV=1	1	7	33.3	32.549	291	2231000	0	0	1257800	973120	0	0	17009000	0
P39940	8	8	E3 ubiquitin-protein ligase RSP5	RSP5	sp|P39940|RSP5_YEAST E3 ubiquitin-protein ligase RSP5 OS=Saccharomyces cerevisiae (strain ATCC 204508 / S288c) OX=559292 GN=RSP5 PE=1 SV=1	1	8	14.8	91.815	809	526280	0	0	468650	57626	0	0	16775000	0
P38431	5	5	Eukaryotic translation initiation factor 5	TIF5	sp|P38431|IF5_YEAST Eukaryotic translation initiation factor 5 OS=Saccharomyces cerevisiae (strain ATCC 204508 / S288c) OX=559292 GN=TIF5 PE=1 SV=1	1	5	17.5	45.261	405	1226900	0	0	774090	452810	0	0	16625000	0
P50861	4	4	6,7-dimethyl-8-ribityllumazine synthase	RIB4	sp|P50861|RIB4_YEAST 6,7-dimethyl-8-ribityllumazine synthase OS=Saccharomyces cerevisiae (strain ATCC 204508 / S288c) OX=559292 GN=RIB4 PE=1 SV=2	1	4	32	18.555	169	3760000	0	0	2595900	1164100	0	0	16519000	0
Q05515	4	4	Survival factor 1	SVF1	sp|Q05515|SVF1_YEAST Survival factor 1 OS=Saccharomyces cerevisiae (strain ATCC 204508 / S288c) OX=559292 GN=SVF1 PE=1 SV=1	1	4	12.1	54.367	481	1730400	0	0	973390	756990	0	0	16260000	0
P53960	3	3	Putative alanyl-tRNA editing protein alaX		sp|P53960|YNE0_YEAST Putative alanyl-tRNA editing protein alaX OS=Saccharomyces cerevisiae (strain ATCC 204508 / S288c) OX=559292 GN=YNL040W PE=1 SV=1	1	3	6.1	50.963	456	845310	0	0	791990	53312	0	0	15750000	0
Q12199	4	4	Type 2A phosphatase activator TIP41	TIP41	sp|Q12199|TIP41_YEAST Type 2A phosphatase activator TIP41 OS=Saccharomyces cerevisiae (strain ATCC 204508 / S288c) OX=559292 GN=TIP41 PE=1 SV=1	1	4	12.1	41.019	356	837210	0	0	837210	0	0	0	13985000	0
P09232	2	2	Cerevisin	PRB1	sp|P09232|PRTB_YEAST Cerevisin OS=Saccharomyces cerevisiae (strain ATCC 204508 / S288c) OX=559292 GN=PRB1 PE=1 SV=1	1	2	3.1	69.621	635	2366200	575270	498380	731350	561170	0	0	13962000	0
P40047	3	3	Aldehyde dehydrogenase 5, mitochondrial	ALD5	sp|P40047|ALDH5_YEAST Aldehyde dehydrogenase 5, mitochondrial OS=Saccharomyces cerevisiae (strain ATCC 204508 / S288c) OX=559292 GN=ALD5 PE=1 SV=4	1	3	6	56.692	520	1431300	482270	314350	570400	64298	0	0	13612000	0
P39009	7	7	DNA damage response protein kinase DUN1	DUN1	sp|P39009|DUN1_YEAST DNA damage response protein kinase DUN1 OS=Saccharomyces cerevisiae (strain ATCC 204508 / S288c) OX=559292 GN=DUN1 PE=1 SV=1	1	7	17.2	58.632	513	596300	0	0	533170	63133	0	0	12723000	0
P38074	4	4	Protein arginine N-methyltransferase 1	HMT1	sp|P38074|HMT1_YEAST Protein arginine N-methyltransferase 1 OS=Saccharomyces cerevisiae (strain ATCC 204508 / S288c) OX=559292 GN=HMT1 PE=1 SV=1	1	4	19	39.786	348	855820	0	0	779980	75835	0	0	11168000	0
Q03690	8	8	Clustered mitochondria protein 1	CLU1	sp|Q03690|CLU_YEAST Clustered mitochondria protein 1 OS=Saccharomyces cerevisiae (strain ATCC 204508 / S288c) OX=559292 GN=CLU1 PE=1 SV=1	1	8	7.8	145.16	1277	349260	64992	0	208170	76094	0	0	10598000	0
P32914	3	3	Transcription elongation factor SPT4	SPT4	sp|P32914|SPT4_YEAST Transcription elongation factor SPT4 OS=Saccharomyces cerevisiae (strain ATCC 204508 / S288c) OX=559292 GN=SPT4 PE=1 SV=1	1	3	49	11.158	102	4277800	0	0	4277800	0	0	0	10208000	0
P28272	2	2	Dihydroorotate dehydrogenase (fumarate)	URA1	sp|P28272|PYRD_YEAST Dihydroorotate dehydrogenase (fumarate) OS=Saccharomyces cerevisiae (strain ATCC 204508 / S288c) OX=559292 GN=URA1 PE=1 SV=1	1	2	5.4	34.801	314	849120	0	0	849120	0	0	0	10131000	0
Q12068	4	4	NADPH-dependent methylglyoxal reductase GRE2	GRE2	sp|Q12068|GRE2_YEAST NADPH-dependent methylglyoxal reductase GRE2 OS=Saccharomyces cerevisiae (strain ATCC 204508 / S288c) OX=559292 GN=GRE2 PE=1 SV=1	1	4	17	38.169	342	633120	0	0	633120	0	0	0	10072000	0
P38777	3	3	Family of serine hydrolases 1	FSH1	sp|P38777|FSH1_YEAST Family of serine hydrolases 1 OS=Saccharomyces cerevisiae (strain ATCC 204508 / S288c) OX=559292 GN=FSH1 PE=1 SV=1	1	3	19.8	27.339	243	888560	0	0	888560	0	0	0	9895200	0
P15496	5	5	Isopentenyl-diphosphate Delta-isomerase	IDI1	sp|P15496|IDI1_YEAST Isopentenyl-diphosphate Delta-isomerase OS=Saccharomyces cerevisiae (strain ATCC 204508 / S288c) OX=559292 GN=IDI1 PE=1 SV=2	1	5	21.9	33.351	288	1863000	0	0	844640	1018300	0	0	9406100	0
P04650	1	1	60S ribosomal protein L39	RPL39	sp|P04650|RL39_YEAST 60S ribosomal protein L39 OS=Saccharomyces cerevisiae (strain ATCC 204508 / S288c) OX=559292 GN=RPL39 PE=1 SV=3	1	1	19.6	6.3415	51	11444000	0	0	11444000	0	0	0	9103100	0
P53633	5	5	Prenylated Rab acceptor 1	YIP3	sp|P53633|PRA1_YEAST Prenylated Rab acceptor 1 OS=Saccharomyces cerevisiae (strain ATCC 204508 / S288c) OX=559292 GN=YIP3 PE=1 SV=2	1	5	25	19.411	176	2224900	0	0	1586200	638690	0	0	8832200	0
P47089	4	4	Translation machinery-associated protein 22	TMA22	sp|P47089|DENR_YEAST Translation machinery-associated protein 22 OS=Saccharomyces cerevisiae (strain ATCC 204508 / S288c) OX=559292 GN=TMA22 PE=1 SV=1	1	4	24.7	22.495	198	1636700	425820	0	1210900	0	0	0	8668500	0
P15703	4	4	Glucan 1,3-beta-glucosidase	BGL2	sp|P15703|BGL2_YEAST Glucan 1,3-beta-glucosidase OS=Saccharomyces cerevisiae (strain ATCC 204508 / S288c) OX=559292 GN=BGL2 PE=1 SV=1	1	4	16	34.118	313	1201000	0	0	903550	297410	0	0	8624700	0
P10869	7	7	Aspartokinase	HOM3	sp|P10869|AK_YEAST Aspartokinase OS=Saccharomyces cerevisiae (strain ATCC 204508 / S288c) OX=559292 GN=HOM3 PE=1 SV=2	1	7	18	58.109	527	693920	0	0	390980	302940	0	0	8397000	0
P38698	4	4	Exopolyphosphatase	PPX1	sp|P38698|PPX1_YEAST Exopolyphosphatase OS=Saccharomyces cerevisiae (strain ATCC 204508 / S288c) OX=559292 GN=PPX1 PE=1 SV=1	1	4	12.1	45.051	397	612970	0	0	542460	70501	0	0	8198500	0
Q12306	2	2	Ubiquitin-like protein SMT3	SMT3	sp|Q12306|SMT3_YEAST Ubiquitin-like protein SMT3 OS=Saccharomyces cerevisiae (strain ATCC 204508 / S288c) OX=559292 GN=SMT3 PE=1 SV=1	1	2	32.7	11.597	101	1466800	0	0	1466800	0	0	0	8167100	0
P0CX28;P0CX27	3;3	3;3	60S ribosomal protein L42-B;60S ribosomal protein L42-A	RPL42B;RPL42A	sp|P0CX28|RL44B_YEAST 60S ribosomal protein L42-B OS=Saccharomyces cerevisiae (strain ATCC 204508 / S288c) OX=559292 GN=RPL42B PE=1 SV=1;sp|P0CX27|RL44A_YEAST 60S ribosomal protein L42-A OS=Saccharomyces cerevisiae (strain ATCC 204508 / S288c) OX=559292 GN	2	3	16	12.211	106	5613800	0	0	3305000	2308800	0	0	7886900	0
P02406	2	2	60S ribosomal protein L28	RPL28	sp|P02406|RL28_YEAST 60S ribosomal protein L28 OS=Saccharomyces cerevisiae (strain ATCC 204508 / S288c) OX=559292 GN=RPL28 PE=1 SV=3	1	2	7.4	16.721	149	1987200	527920	0	1019600	439630	0	0	7299700	0
Q07505	2	2	Putative carboxymethylenebutenolidase	YDL086W	sp|Q07505|DLHH_YEAST Putative carboxymethylenebutenolidase OS=Saccharomyces cerevisiae (strain ATCC 204508 / S288c) OX=559292 GN=YDL086W PE=1 SV=1	1	2	10.3	30.837	273	943500	0	0	697850	245650	0	0	7216300	0
P38697	13	2	Inosine-5-monophosphate dehydrogenase 2	IMD2	sp|P38697|IMDH2_YEAST Inosine-5-monophosphate dehydrogenase 2 OS=Saccharomyces cerevisiae (strain ATCC 204508 / S288c) OX=559292 GN=IMD2 PE=1 SV=1	1	13	29.6	56.529	523	642160	168390	0	377790	95984	0	0	6310700	0
P19881	4	4	4-nitrophenylphosphatase	PHO13	sp|P19881|PNPP_YEAST 4-nitrophenylphosphatase OS=Saccharomyces cerevisiae (strain ATCC 204508 / S288c) OX=559292 GN=PHO13 PE=1 SV=2	1	4	16	34.624	312	541500	0	0	404930	136560	0	0	6120000	0
Q02046	2	2	Methylenetetrahydrofolate dehydrogenase [NAD(+)]	MTD1	sp|Q02046|MTD1_YEAST Methylenetetrahydrofolate dehydrogenase [NAD(+)] OS=Saccharomyces cerevisiae (strain ATCC 204508 / S288c) OX=559292 GN=MTD1 PE=1 SV=1	1	2	11.6	36.239	320	490030	0	0	490030	0	0	0	5846900	0
P53235	3	3	Eukaryotic translation initiation factor 2A	YGR054W	sp|P53235|EIF2A_YEAST Eukaryotic translation initiation factor 2A OS=Saccharomyces cerevisiae (strain ATCC 204508 / S288c) OX=559292 GN=YGR054W PE=1 SV=1	1	3	5.1	71.304	642	250160	0	0	250160	0	0	0	5770600	0
P40037	3	3	Protein HMF1	HMF1	sp|P40037|HMF1_YEAST Protein HMF1 OS=Saccharomyces cerevisiae (strain ATCC 204508 / S288c) OX=559292 GN=HMF1 PE=1 SV=1	1	3	30.2	13.906	129	1451600	0	0	1003000	448660	0	0	5584700	0
P42941	2	2	Phosphoserine phosphatase	SER2	sp|P42941|SERB_YEAST Phosphoserine phosphatase OS=Saccharomyces cerevisiae (strain ATCC 204508 / S288c) OX=559292 GN=SER2 PE=1 SV=1	1	2	8.1	34.207	309	473210	0	0	473210	0	0	0	5269800	0
P33734	3	3	Imidazole glycerol phosphate synthase hisHF;Glutamine amidotransferase;Cyclase	HIS7	sp|P33734|HIS5_YEAST Imidazole glycerol phosphate synthase hisHF OS=Saccharomyces cerevisiae (strain ATCC 204508 / S288c) OX=559292 GN=HIS7 PE=1 SV=2	1	3	9.1	61.067	552	182150	0	0	182150	0	0	0	5216000	0
P37898	5	4	Alanine/arginine aminopeptidase	AAP1	sp|P37898|AAP1_YEAST Alanine/arginine aminopeptidase OS=Saccharomyces cerevisiae (strain ATCC 204508 / S288c) OX=559292 GN=AAP1 PE=1 SV=2	1	5	6.5	97.661	856	171400	0	0	128400	42998	0	0	5106600	0
P27810	2	2	Alpha-1,2 mannosyltransferase KTR1	KTR1	sp|P27810|KTR1_YEAST Alpha-1,2 mannosyltransferase KTR1 OS=Saccharomyces cerevisiae (strain ATCC 204508 / S288c) OX=559292 GN=KTR1 PE=1 SV=1	1	2	9.2	46.022	393	643230	0	0	291510	351710	0	0	5101400	0
P15873	2	2	Proliferating cell nuclear antigen	POL30	sp|P15873|PCNA_YEAST Proliferating cell nuclear antigen OS=Saccharomyces cerevisiae (strain ATCC 204508 / S288c) OX=559292 GN=POL30 PE=1 SV=1	1	2	8.9	28.916	258	578520	0	0	370360	208150	0	0	5008200	0
P49166	2	2	60S ribosomal protein L37-A	RPL37A	sp|P49166|RL37A_YEAST 60S ribosomal protein L37-A OS=Saccharomyces cerevisiae (strain ATCC 204508 / S288c) OX=559292 GN=RPL37A PE=1 SV=2	1	2	20.5	9.8502	88	1427400	0	0	1046200	381210	0	0	4993100	0
P46969	2	2	Ribulose-phosphate 3-epimerase	RPE1	sp|P46969|RPE_YEAST Ribulose-phosphate 3-epimerase OS=Saccharomyces cerevisiae (strain ATCC 204508 / S288c) OX=559292 GN=RPE1 PE=1 SV=1	1	2	16.4	25.967	238	1214700	0	0	780750	433940	0	0	4968400	0
P28707	2	2	Co-chaperone protein SBA1	SBA1	sp|P28707|SBA1_YEAST Co-chaperone protein SBA1 OS=Saccharomyces cerevisiae (strain ATCC 204508 / S288c) OX=559292 GN=SBA1 PE=1 SV=3	1	2	6.5	24.081	216	773670	0	0	773670	0	0	0	4923300	0
Q08285	3	3	Exosome complex component RRP40	RRP40	sp|Q08285|RRP40_YEAST Exosome complex component RRP40 OS=Saccharomyces cerevisiae (strain ATCC 204508 / S288c) OX=559292 GN=RRP40 PE=1 SV=2	1	3	22.1	26.556	240	1325600	483110	0	407870	434580	0	0	4866600	0
Q99383	2	2	Nuclear polyadenylated RNA-binding protein 4	HRP1	sp|Q99383|HRP1_YEAST Nuclear polyadenylated RNA-binding protein 4 OS=Saccharomyces cerevisiae (strain ATCC 204508 / S288c) OX=559292 GN=HRP1 PE=1 SV=1	1	2	6.6	59.649	534	318430	0	0	318430	0	0	0	4812500	0
P37262;P50278	2;1	2;1	6-phosphogluconolactonase-like protein 2;6-phosphogluconolactonase-like protein 1	SOL2;SOL1	sp|P37262|SOL2_YEAST 6-phosphogluconolactonase-like protein 2 OS=Saccharomyces cerevisiae (strain ATCC 204508 / S288c) OX=559292 GN=SOL2 PE=1 SV=2;sp|P50278|SOL1_YEAST 6-phosphogluconolactonase-like protein 1 OS=Saccharomyces cerevisiae (strain ATCC 204508	2	2	9.8	34.501	315	337410	0	0	337410	0	0	0	4562600	0
P36421	3	3	Tyrosine--tRNA ligase, cytoplasmic	TYS1	sp|P36421|SYYC_YEAST Tyrosine--tRNA ligase, cytoplasmic OS=Saccharomyces cerevisiae (strain ATCC 204508 / S288c) OX=559292 GN=TYS1 PE=1 SV=3	1	3	10.2	44.019	394	231150	0	0	231150	0	0	0	4412900	0
Q06350	2	2	Sporulation-specific chitinase 2	CTS2	sp|Q06350|CHI2_YEAST Sporulation-specific chitinase 2 OS=Saccharomyces cerevisiae (strain ATCC 204508 / S288c) OX=559292 GN=CTS2 PE=1 SV=1	1	2	4.3	59.117	511	194600	0	0	194600	0	0	0	3715000	0
P23776	2	2	Glucan 1,3-beta-glucosidase I/II	EXG1	sp|P23776|EXG1_YEAST Glucan 1,3-beta-glucosidase I/II OS=Saccharomyces cerevisiae (strain ATCC 204508 / S288c) OX=559292 GN=EXG1 PE=1 SV=1	1	2	5.6	51.31	448	258330	0	0	258330	0	0	0	3698800	0
Q03774	2	2	tRNA (guanine-N(7)-)-methyltransferase non-catalytic subunit TRM82	TRM82	sp|Q03774|TRM82_YEAST tRNA (guanine-N(7)-)-methyltransferase non-catalytic subunit TRM82 OS=Saccharomyces cerevisiae (strain ATCC 204508 / S288c) OX=559292 GN=TRM82 PE=1 SV=1	1	2	5.9	50.487	444	303640	0	0	163940	139700	0	0	3651400	0
Q08686	2	2	Thiosulfate sulfurtransferase TUM1	TUM1	sp|Q08686|THTR_YEAST Thiosulfate sulfurtransferase TUM1 OS=Saccharomyces cerevisiae (strain ATCC 204508 / S288c) OX=559292 GN=TUM1 PE=1 SV=1	1	2	9.2	34.219	304	198140	0	0	198140	0	0	0	3467500	0
P38902	2	2	DNA-directed RNA polymerase II subunit RPB11	RPB11	sp|P38902|RPB11_YEAST DNA-directed RNA polymerase II subunit RPB11 OS=Saccharomyces cerevisiae (strain ATCC 204508 / S288c) OX=559292 GN=RPB11 PE=1 SV=1	1	2	15.8	13.615	120	834260	0	0	475790	358460	0	0	3406200	0
Q12692	2	1	Histone H2A.Z	HTZ1	sp|Q12692|H2AZ_YEAST Histone H2A.Z OS=Saccharomyces cerevisiae (strain ATCC 204508 / S288c) OX=559292 GN=HTZ1 PE=1 SV=3	1	2	11.9	14.282	134	3251100	1929100	652110	669870	0	0	0	3197100	0
P38205	2	2	Multisite-specific tRNA:(cytosine-C(5))-methyltransferase	NCL1	sp|P38205|NCL1_YEAST Multisite-specific tRNA:(cytosine-C(5))-methyltransferase OS=Saccharomyces cerevisiae (strain ATCC 204508 / S288c) OX=559292 GN=NCL1 PE=1 SV=1	1	2	3.9	77.878	684	94880	0	0	94880	0	0	0	3094300	0
Q12672	8	1	60S ribosomal protein L21-B	RPL21B	sp|Q12672|RL21B_YEAST 60S ribosomal protein L21-B OS=Saccharomyces cerevisiae (strain ATCC 204508 / S288c) OX=559292 GN=RPL21B PE=1 SV=1	1	8	43.8	18.274	160	553450	0	0	553450	0	0	0	3081700	0
P53920	2	2	Pro-apoptotic serine protease NMA111	NMA111	sp|P53920|NM111_YEAST Pro-apoptotic serine protease NMA111 OS=Saccharomyces cerevisiae (strain ATCC 204508 / S288c) OX=559292 GN=NMA111 PE=1 SV=1	1	2	2	110.88	997	69513	0	0	69513	0	0	0	3041100	0
Q04430	2	2	Pantothenate kinase CAB1	CAB1	sp|Q04430|PANK_YEAST Pantothenate kinase CAB1 OS=Saccharomyces cerevisiae (strain ATCC 204508 / S288c) OX=559292 GN=CAB1 PE=1 SV=1	1	2	6.3	40.903	367	258570	0	0	201860	56710	0	0	2890200	0
P36088	2	2	Free methionine-R-sulfoxide reductase		sp|P36088|FRMSR_YEAST Free methionine-R-sulfoxide reductase OS=Saccharomyces cerevisiae (strain ATCC 204508 / S288c) OX=559292 GN=YKL069W PE=1 SV=1	1	2	12.8	19.734	180	438400	0	0	438400	0	0	0	2789800	0
Q06704	2	2	Golgin IMH1	IMH1	sp|Q06704|IMH1_YEAST Golgin IMH1 OS=Saccharomyces cerevisiae (strain ATCC 204508 / S288c) OX=559292 GN=IMH1 PE=1 SV=1	1	2	2.2	105.22	911	124940	0	0	66115	58827	0	0	2734700	0
P25296	2	2	Calcineurin subunit B	CNB1	sp|P25296|CANB_YEAST Calcineurin subunit B OS=Saccharomyces cerevisiae (strain ATCC 204508 / S288c) OX=559292 GN=CNB1 PE=1 SV=3	1	2	17.1	19.639	175	357330	0	0	301530	55798	0	0	2638400	0
P43123	2	2	UDP-N-acetylglucosamine pyrophosphorylase	QRI1	sp|P43123|UAP1_YEAST UDP-N-acetylglucosamine pyrophosphorylase OS=Saccharomyces cerevisiae (strain ATCC 204508 / S288c) OX=559292 GN=QRI1 PE=1 SV=1	1	2	4.2	53.475	477	158260	0	0	103730	54527	0	0	2557900	0
P20604	2	2	Serine/threonine-protein phosphatase PP1-1	SIT4	sp|P20604|PP11_YEAST Serine/threonine-protein phosphatase PP1-1 OS=Saccharomyces cerevisiae (strain ATCC 204508 / S288c) OX=559292 GN=SIT4 PE=1 SV=1	1	2	7.1	35.537	311	394120	0	0	164320	229810	0	0	2352700	0
P12962	1	1	Cap-associated protein CAF20	CAF20	sp|P12962|CAF20_YEAST Cap-associated protein CAF20 OS=Saccharomyces cerevisiae (strain ATCC 204508 / S288c) OX=559292 GN=CAF20 PE=1 SV=2	1	1	8.7	18.223	161	421790	0	0	421790	0	0	0	2348600	0
P39533	2	2	Homocitrate dehydratase, mitochondrial	ACO2	sp|P39533|ACON2_YEAST Homocitrate dehydratase, mitochondrial OS=Saccharomyces cerevisiae (strain ATCC 204508 / S288c) OX=559292 GN=ACO2 PE=1 SV=1	1	2	3.2	86.582	789	88829	0	0	88829	0	0	0	2331700	0
Q12166	5	2	2-isopropylmalate synthase 2, mitochondrial	LEU9	sp|Q12166|LEU9_YEAST 2-isopropylmalate synthase 2, mitochondrial OS=Saccharomyces cerevisiae (strain ATCC 204508 / S288c) OX=559292 GN=LEU9 PE=1 SV=1	1	5	12.6	67.199	604	175870	0	0	97241	78631	0	0	2320500	0
P09950	1	1	5-aminolevulinate synthase, mitochondrial	HEM1	sp|P09950|HEM1_YEAST 5-aminolevulinate synthase, mitochondrial OS=Saccharomyces cerevisiae (strain ATCC 204508 / S288c) OX=559292 GN=HEM1 PE=1 SV=1	1	1	2.4	59.362	548	131320	0	0	131320	0	0	0	2298100	0
P12945	4	4	N-terminal acetyltransferase A complex subunit NAT1	NAT1	sp|P12945|NAT1_YEAST N-terminal acetyltransferase A complex subunit NAT1 OS=Saccharomyces cerevisiae (strain ATCC 204508 / S288c) OX=559292 GN=NAT1 PE=1 SV=2	1	4	5	98.904	854	61103	0	0	61103	0	0	0	2187200	0
P43610	1	1	Uncharacterized ATP-dependent helicase IRC5	IRC5	sp|P43610|IRC5_YEAST Uncharacterized ATP-dependent helicase IRC5 OS=Saccharomyces cerevisiae (strain ATCC 204508 / S288c) OX=559292 GN=IRC5 PE=1 SV=2	1	1	1.2	96.964	853	60721	0	0	60721	0	0	0	2028600	0
Q01532	3	3	Cysteine proteinase 1, mitochondrial	LAP3	sp|Q01532|BLH1_YEAST Cysteine proteinase 1, mitochondrial OS=Saccharomyces cerevisiae (strain ATCC 204508 / S288c) OX=559292 GN=LAP3 PE=1 SV=3	1	3	6.2	55.482	483	152930	0	0	91452	61479	0	0	1891400	0
P11632	1	1	Non-histone chromosomal protein 6A	NHP6A	sp|P11632|NHP6A_YEAST Non-histone chromosomal protein 6A OS=Saccharomyces cerevisiae (strain ATCC 204508 / S288c) OX=559292 GN=NHP6A PE=1 SV=1	1	1	14	10.802	93	1504100	961230	0	542860	0	0	0	1727300	0
P33317	2	2	Deoxyuridine 5-triphosphate nucleotidohydrolase	DUT1	sp|P33317|DUT_YEAST Deoxyuridine 5-triphosphate nucleotidohydrolase OS=Saccharomyces cerevisiae (strain ATCC 204508 / S288c) OX=559292 GN=DUT1 PE=1 SV=2	1	2	11.6	15.307	147	246850	0	0	246850	0	0	0	1570900	0
P25087	1	1	Sterol 24-C-methyltransferase	ERG6	sp|P25087|ERG6_YEAST Sterol 24-C-methyltransferase OS=Saccharomyces cerevisiae (strain ATCC 204508 / S288c) OX=559292 GN=ERG6 PE=1 SV=4	1	1	3.4	43.43	383	81696	0	0	81696	0	0	0	1429700	0
P14747	2	2	Serine/threonine-protein phosphatase 2B catalytic subunit A2	CMP2	sp|P14747|PP2B2_YEAST Serine/threonine-protein phosphatase 2B catalytic subunit A2 OS=Saccharomyces cerevisiae (strain ATCC 204508 / S288c) OX=559292 GN=CMP2 PE=1 SV=2	1	2	4.1	68.527	604	89305	0	0	53110	36195	0	0	1351900	0
P00044;P00045	2;1	2;1	Cytochrome c iso-1;Cytochrome c iso-2	CYC1;CYC7	sp|P00044|CYC1_YEAST Cytochrome c isoform 1 OS=Saccharomyces cerevisiae (strain ATCC 204508 / S288c) OX=559292 GN=CYC1 PE=1 SV=2;sp|P00045|CYC7_YEAST Cytochrome c isoform 2 OS=Saccharomyces cerevisiae (strain ATCC 204508 / S288c) OX=559292 GN=CYC7 PE=1 SV=	2	2	25.7	12.182	109	271040	0	0	271040	0	0	0	1293600	0
P53163	1	1	54S ribosomal protein L12, mitochondrial	MNP1	sp|P53163|MNP1_YEAST 54S ribosomal protein L12, mitochondrial OS=Saccharomyces cerevisiae (strain ATCC 204508 / S288c) OX=559292 GN=MNP1 PE=1 SV=1	1	1	5.7	20.65	194	603440	448540	0	154890	0	0	0	985680	0
P40053	2	2	Altered inheritance of mitochondria protein 9, mitochondrial	AIM9	sp|P40053|AIM9_YEAST Altered inheritance of mitochondria protein 9, mitochondrial OS=Saccharomyces cerevisiae (strain ATCC 204508 / S288c) OX=559292 GN=AIM9 PE=1 SV=1	1	2	3.3	72.413	627	81234	0	0	27595	53639	0	0	965810	0
