# Supplementary material for: Synthetic trap‐peptides identify a TOM complex phosphatase – PP2A dephosphorylates Tom6
Source: FEBS J. 2025 Sep 2;293(1):271–94. doi: 10.1111/febs.70246 (PMC12797000; doi:10.1111/febs.70246)
Supplement: Supplementary file 3 — Table S2. Significantly enriched proteins with Tom6wt vs. Cys. Table S3. Significantly enriched proteins with Tom6Pfa vs. Cys. Table S4. Significantly enriched proteins Tom6Pfa vs. Tom6wt. Table S5. Proteomics data of PP4 and PP2A purified from yeast. [file FEBS-293-271-s002.xlsx]

## Sheet: Description
MS results of the pulldown with trap-peptides and yeast cytosolic fractions
Sheet2	Tom6wt vs Control
Sheet3	Tom6Pfa vs Control
Sheet4	Tom6Pfa vs Tom6wt

## Sheet: Sheet2
Significant	-LOG(P-value)	Difference	Protein IDs	Majority protein IDs	Protein names	Gene names	id	Symbol color	Symbol type	Symbol size	Show label	Only identified by site	Reverse	Potential contaminant	Peptides	Razor + unique peptides	Unique peptides	Sequence coverage [%]	Unique + razor sequence coverage [%]	Unique sequence coverage [%]	Mol. weight [kDa]	Q-value	Score	Intensity	MS/MS count	Cysteine_1	Cysteine_2	Cysteine_3	Tom6_wt_1	Tom6_wt_2	Tom6_wt_3
	0.261156	-0.268826	O13563	O13563	26S proteasome regulatory subunit RPN13	RPN13	47	Color2 [A=255, R=169, G=169, B=169]	1	4					3	3	3	192	192	192	17902	0	73689	819860000	21	26.1507	26.0347	25.7823	25.0491	25.6934	26.4186
	0.167811	-0.0781771	O13585	O13585	Dilute domain-containing protein YPR089W		48	Color2 [A=255, R=169, G=169, B=169]	1	4					7	7	7	101	101	101	10258	0	10547	1405800000	32	26.7754	26.9484	26.5472	26.8476	26.7701	26.4188
	0.129183	-0.185976	O14455	O14455	60S ribosomal protein L36-B	RPL36B	49	Color2 [A=255, R=169, G=169, B=169]	1	4					8	8	2	50	50	10	11135	0	5629	65479000000	126	31.798	32.6696	32.5806	33.0514	31.8487	31.5902
	0.555812	-0.24002	O14467	O14467	Multiprotein-bridging factor 1	MBF1	50	Color2 [A=255, R=169, G=169, B=169]	1	4					10	10	10	536	536	536	16403	0	16306	4624000000	43	28.3622	28.7164	28.6796	28.3262	28.0883	28.6237
+	2.58694	-2.92558	P00044;P00045	P00044	Cytochrome c iso-1	CYC1	52	Color2 [A=255, R=169, G=169, B=169]	1	4					4	4	4	431	431	431	12182	0	89399	2315000000	22	28.0978	28.2404	27.7221	25.2381	25.7196	24.3258
	0.852608	-0.43086	P00175	P00175	Cytochrome b2, mitochondrial	CYB2	55	Color2 [A=255, R=169, G=169, B=169]	1	4					19	19	19	391	391	391	65539	0	11193	13170000000	135	30.0321	30.1001	29.841	29.1397	29.6492	29.8917
	0.261111	-0.223635	P00330	P00330	Alcohol dehydrogenase 1	ADH1	56	Color2 [A=255, R=169, G=169, B=169]	1	4					32	32	25	718	718	618	36849	0	32331	6391300000000000	581	35.9985	35.0541	35.0335	35.337	34.9122	35.166
	0.0823111	0.0506694	P00331	P00331	Alcohol dehydrogenase 2	ADH2	57	Color2 [A=255, R=169, G=169, B=169]	1	4					28	22	22	704	583	583	36731	0	32331	3931200000000000	535	34.829	34.5241	34.4632	34.2844	34.8346	34.8494
	0.123097	-0.150007	P00358	P00358	Glyceraldehyde-3-phosphate dehydrogenase 2	TDH2	58	Color2 [A=255, R=169, G=169, B=169]	1	4					37	8	8	904	346	346	35846	0	26306	33236000000	102	31.4418	30.7437	30.8406	30.2592	30.7312	31.5857
	0.300644	-4.77363	P00359	P00359	Glyceraldehyde-3-phosphate dehydrogenase 3	TDH3	59	Color2 [A=255, R=169, G=169, B=169]	1	4					43	43	14	919	919	476	35746	0	32331	1.6647e+16	1745	50.2923	36.4598	50.0802	36.0799	36.5009	49.9307
	0.683791	-0.371597	P00360	P00360	Glyceraldehyde-3-phosphate dehydrogenase 1	TDH1	60	Color2 [A=255, R=169, G=169, B=169]	1	4					38	26	25	901	777	705	3575	0	32331	2284300000000000	431	34.2303	33.5652	33.8826	33.2276	33.5785	33.7572
	0.335381	-0.193516	P00445	P00445	Superoxide dismutase [Cu-Zn]	SOD1	64	Color2 [A=255, R=169, G=169, B=169]	1	4					13	13	13	994	994	994	15854	0	16165	14740000000	83	30.7194	30.0131	30.0072	30.045	30.1054	30.0087
	0.108019	0.289608	P00447	P00447	Superoxide dismutase [Mn], mitochondrial	SOD2	65	Color2 [A=255, R=169, G=169, B=169]	1	4					8	8	8	464	464	464	25774	0	31061	1880400000	36	27.5885	27.6468	24.8027	27.2358	27.1792	26.4918
	0.75919	-0.328735	P00498	P00498	ATP phosphoribosyltransferase	HIS1	66	Color2 [A=255, R=169, G=169, B=169]	1	4					23	23	23	848	848	848	32266	0	21823	25135000000	198	30.8012	30.7574	30.9924	30.3373	30.3347	30.8928
	0.629304	-0.552343	P00546	P00546	Cyclin-dependent kinase 1	CDC28	67	Color2 [A=255, R=169, G=169, B=169]	1	4					23	23	21	711	711	648	34061	0	9309	15377000000	157	29.5015	30.6783	30.5643	29.4571	29.8837	29.7464
	1.04907	-0.592805	P00549	P00549	Pyruvate kinase 1	CDC19	68	Color2 [A=255, R=169, G=169, B=169]	1	4					55	55	52	888	888	868	54544	0	32331	5767100000000000	985	35.867	35.4529	35.1614	34.9441	35.1698	34.589
	0.464444	-4.01157	P00560	P00560	Phosphoglycerate kinase	PGK1	69	Color2 [A=255, R=169, G=169, B=169]	1	4					60	60	60	942	942	942	44738	0	32331	7409700000000000	1034	46.7111	35.4807	35.5418	35.4114	35.1412	35.1463
	1.13712	1.22333	P00724	P00724	Invertase 2	SUC2	71	Color2 [A=255, R=169, G=169, B=169]	1	4					9	9	9	177	177	177	60639	0	10549	730070000	23	25.9539	24.5904	24.8028	26.8415	26.2886	25.887
	0.409428	0.400139	P00729	P00729	Carboxypeptidase Y	PRC1	72	Color2 [A=255, R=169, G=169, B=169]	1	4					12	12	12	306	306	306	59801	0	20964	10611000000	59	29.3312	29.4894	29.0654	30.4146	29.624	29.0479
	0.438595	-0.16593	P00812	P00812	Arginase	CAR1	73	Color2 [A=255, R=169, G=169, B=169]	1	4					22	22	22	706	706	706	35662	0	31281	1189100000000000	234	32.9788	33.0151	32.9874	32.5041	32.9872	32.9922
	0.077962	-0.0765063	P00815	P00815	Histidine biosynthesis trifunctional protein;Phosphoribosyl-AMP cyclohydrolase;Phosphoribosyl-ATP pyrophosphohydrolase;Histidinol dehydrogenase	HIS4	74	Color2 [A=255, R=169, G=169, B=169]	1	4					32	32	32	437	437	437	8772	0	30996	24706000000	224	30.692	30.2972	30.8111	30.0813	30.3714	31.1181
	0.137856	-0.080499	P00817	P00817	Inorganic pyrophosphatase	IPP1	75	Color2 [A=255, R=169, G=169, B=169]	1	4					17	17	17	756	756	756	32299	0	14203	15018000000	130	30.4504	29.9221	29.895	29.7732	30.1223	30.1306
	0.555845	-0.967304	P00830	P00830	ATP synthase subunit beta, mitochondrial	ATP2	76	Color2 [A=255, R=169, G=169, B=169]	1	4					27	27	27	74	74	74	54793	0	21944	14032000000	135	30.5023	30.989	29.1691	29.8304	29.7681	28.1599
	0.443401	-0.875105	P00890	P00890	Citrate synthase, mitochondrial	CIT1	77	Color2 [A=255, R=169, G=169, B=169]	1	4					16	15	15	424	382	382	53359	0	74695	7145300000	96	29.9229	29.9352	27.8198	28.7651	28.8814	27.4062
	0.242993	-0.184902	P00899	P00899	Anthranilate synthase component 1	TRP2	78	Color2 [A=255, R=169, G=169, B=169]	1	4					32	32	32	686	686	686	56767	0	32331	41152000000	289	31.9622	31.1167	31.0335	31.1485	31.13	31.2792
	0.566542	-0.326867	P00924	P00924	Enolase 1	ENO1	79	Color2 [A=255, R=169, G=169, B=169]	1	4					37	18	18	773	391	391	46816	0	25142	1412400000000000	296	33.7488	33.3459	32.9946	32.8774	33.3048	32.9263
	0.020254	0.0168546	P00925	P00925	Enolase 2	ENO2	80	Color2 [A=255, R=169, G=169, B=169]	1	4					42	42	23	874	874	492	46914	0	32331	4940400000000000	807	35.1484	34.6115	34.6882	34.3989	34.9795	35.1202
	0.160221	0.223543	P00931	P00931	Tryptophan synthase	TRP5	81	Color2 [A=255, R=169, G=169, B=169]	1	4					49	49	49	752	752	752	76625	0	32331	61705000000	398	31.7019	31.8808	31.5933	30.9633	32.1707	32.7125
	0.273957	-0.36836	P00937	P00937	Multifunctional tryptophan biosynthesis protein;Anthranilate synthase component 2;Indole-3-glycerol phosphate synthase	TRP3	82	Color2 [A=255, R=169, G=169, B=169]	1	4					30	30	30	764	764	764	53489	0	31785	22411000000	174	29.865	31.1988	30.7166	29.4838	30.5282	30.6632
	0.066838	-0.0528704	P00942	P00942	Triosephosphate isomerase	TPI1	83	Color2 [A=255, R=169, G=169, B=169]	1	4					22	22	22	891	891	891	26795	0	32331	92514000000	206	33.1309	32.4606	32.4873	32.3066	32.8369	32.7767
	0.835964	-0.334852	P00950	P00950	Phosphoglycerate mutase 1	GPM1	84	Color2 [A=255, R=169, G=169, B=169]	1	4					24	24	24	83	83	83	27608	0	24371	1411700000000000	295	33.6621	33.1264	33.2734	32.8315	33.1364	33.0895
	0.073457	0.0704142	P00958	P00958	Methionine--tRNA ligase, cytoplasmic	MES1	85	Color2 [A=255, R=169, G=169, B=169]	1	4					50	50	50	698	698	698	85677	0	32331	34128000000	330	31.5524	30.9028	30.633	30.9064	30.9	31.493
	1.56456	0.62423	P01094	P01094	Protease A inhibitor 3	PAI3	86	Color2 [A=255, R=169, G=169, B=169]	1	4					4	4	4	515	515	515	77074	0	92866	516720000	21	24.7643	25.1858	24.8996	25.6829	25.3056	25.7339
	0.391157	0.285861	P01120	P01120	Ras-like protein 2	RAS2	87	Color2 [A=255, R=169, G=169, B=169]	1	4					12	12	12	553	553	553	34705	0	16226	2957300000	67	27.8024	27.1935	27.4028	27.7752	27.3057	28.1753
	1.90322	-0.492027	P01123	P01123	GTP-binding protein YPT1	YPT1	88	Color2 [A=255, R=169, G=169, B=169]	1	4					21	21	21	82	82	82	23214	0	32331	39511000000	228	31.5474	31.5306	31.2972	30.8469	30.9326	31.1196
	1.33738	-0.938597	P02294;P02293	P02294;P02293	Histone H2B.2;Histone H2B.1	HTB2;HTB1	89	Color2 [A=255, R=169, G=169, B=169]	1	4					7	7	7	42	42	42	14237	0	95023	39858000000	78	31.621	32.0115	32.0463	31.4506	30.9942	30.4182
	0.0261515	-0.0345631	P02309	P02309	Histone H4	HHF1	90	Color2 [A=255, R=169, G=169, B=169]	1	4					8	8	8	524	524	524	11368	0	24005	8048500000	67	28.5524	29.6788	29.7678	29.7085	29.0326	29.1541
	0.513185	-0.702993	P02400	P02400	60S acidic ribosomal protein P2-beta	RPP2B	91	Color2 [A=255, R=169, G=169, B=169]	1	4					7	7	7	564	564	564	1105	0	1121	11914000000	78	29.5011	30.6939	30.6477	30.4835	29.0228	29.2275
	0.410983	0.4219	P02406	P02406	60S ribosomal protein L28	RPL28	92	Color2 [A=255, R=169, G=169, B=169]	1	4					12	12	12	55	55	55	16721	0	57148	45357000000	132	31.5326	31.6883	31.3604	32.7612	31.7645	31.3214
	0.164386	-0.195222	P14127;P02407	P14127;P02407	40S ribosomal protein S17-B;40S ribosomal protein S17-A	RPS17B;RPS17A	93	Color2 [A=255, R=169, G=169, B=169]	1	4					15	15	15	654	654	654	15803	0	17481	2859700000000000	257	33.7306	34.6955	35.0769	34.702	34.0879	34.1275
	0.886588	0.407852	P02557	P02557	Tubulin beta chain	TUB2	94	Color2 [A=255, R=169, G=169, B=169]	1	4					27	27	27	639	639	639	50922	0	32331	2081400000000000	473	33.4887	33.3598	33.3414	34.2036	33.7141	33.4957
	0.024912	0.0285676	P02829	P02829	ATP-dependent molecular chaperone HSP82	HSP82	95	Color2 [A=255, R=169, G=169, B=169]	1	4					65	13	13	633	15	15	81405	0	23856	45689000000	165	31.8923	31.3659	31.2539	31.0556	31.377	32.1651
	0.425951	-1.48459	P02992	P02992	Elongation factor Tu, mitochondrial	TUF1	96	Color2 [A=255, R=169, G=169, B=169]	1	4					12	12	12	368	368	368	47972	0	30511	1603400000	39	26.5393	27.6849	27.0297	22.6988	27.1065	26.9949
	0.450154	-4.76635	P02994	P02994	Elongation factor 1-alpha	TEF1	97	Color2 [A=255, R=169, G=169, B=169]	1	4					48	48	48	766	766	766	50032	0	32331	1.3712e+16	1463	36.4144	36.5119	50.1357	36.2796	36.2719	36.2114
	0.234993	-0.13757	P03871	P03871	Partitioning protein REP1	REP1	98	Color2 [A=255, R=169, G=169, B=169]	1	4					15	15	15	595	595	595	43231	0	1091	7033000000	81	29.1018	29.235	28.8843	29.1777	29.1047	28.526
	0.215359	0.368299	P03872	P03872	Partitioning protein REP2	REP2	99	Color2 [A=255, R=169, G=169, B=169]	1	4					4	4	4	115	115	115	33196	0	13046	577270000	26	25.8367	25.8153	23.8356	25.5462	25.5907	25.4556
	0.0346596	0.0448621	P03965	P03965	Carbamoyl-phosphate synthase arginine-specific large chain	CPA2	101	Color2 [A=255, R=169, G=169, B=169]	1	4					58	55	55	568	555	555	12391	0	32331	48045000000	385	32.3195	31.5483	30.8342	31.6611	31.7333	31.4422
	0.310573	-0.359494	P04046	P04046	Amidophosphoribosyltransferase	ADE4	102	Color2 [A=255, R=169, G=169, B=169]	1	4					36	36	36	763	763	763	56719	0	28558	24102000000	238	31.6145	30.6445	30.2415	30.9406	30.1488	30.3327
	1.00239	0.967396	P04050	P04050	DNA-directed RNA polymerase II subunit RPB1	RPO21	103	Color2 [A=255, R=169, G=169, B=169]	1	4					69	69	68	51	51	504	19161	0	32331	31523000000	359	31.0578	30.5808	30.0842	32.2033	31.4336	30.9881
+	2.04257	1.73814	P04051	P04051	DNA-directed RNA polymerase III subunit RPC1	RPO31	104	Color2 [A=255, R=169, G=169, B=169]	1	4					10	10	10	95	95	95	1623	0	21591	561950000	16	25.3173	24.1886	24.3117	26.1781	26.4341	26.4198
	0.232613	-0.212383	P04076	P04076	Argininosuccinate lyase	ARG4	105	Color2 [A=255, R=169, G=169, B=169]	1	4					31	31	31	551	551	551	51989	0	16536	26012000000	221	31.03	30.7	30.6413	30.028	30.5147	31.1914
	0.181669	-0.15852	P04147	P04147	Polyadenylate-binding protein, cytoplasmic and nuclear	PAB1	106	Color2 [A=255, R=169, G=169, B=169]	1	4					55	55	55	813	813	813	64343	0	32331	4921500000000000	832	35.3019	35.2396	35.2555	35.7426	34.9543	34.6245
	0.31298	-0.318817	P04449	P04449	60S ribosomal protein L24-A	RPL24A	108	Color2 [A=255, R=169, G=169, B=169]	1	4					8	8	2	284	284	77	17613	0	37206	47105000000	85	31.8425	32.1628	32.069	32.4422	31.6314	31.0443
	0.507833	-0.544161	P04456	P04456	60S ribosomal protein L25	RPL25	109	Color2 [A=255, R=169, G=169, B=169]	1	4					14	14	14	57	57	57	15757	0	13646	1226200000000000	206	33.1024	33.4734	33.4976	33.6786	32.6048	32.1575
	0.656473	0.557237	P04801	P04801	Threonine--tRNA ligase, cytoplasmic	THS1	113	Color2 [A=255, R=169, G=169, B=169]	1	4					64	64	64	702	702	702	84519	0	32331	2201800000000000	697	34.2015	33.34	33.1513	34.5359	33.8894	33.9393
	0.439152	-0.356302	P04802	P04802	Aspartate--tRNA ligase, cytoplasmic	DPS1	114	Color2 [A=255, R=169, G=169, B=169]	1	4					66	66	66	781	781	781	63515	0	32331	8092700000000000	1131	36.4052	35.9611	35.9348	36.3421	35.6039	35.2862
	0.222	0.272878	P04806	P04806	Hexokinase-1	HXK1	115	Color2 [A=255, R=169, G=169, B=169]	1	4					56	56	53	905	905	905	53738	0	32331	6888200000000000	1005	34.7835	34.9549	35.5894	34.5645	35.6995	35.8824
	0.311451	0.207354	P04807	P04807	Hexokinase-2	HXK2	116	Color2 [A=255, R=169, G=169, B=169]	1	4					43	40	40	907	891	891	53942	0	32331	3434300000000000	706	34.2573	33.996	34.3412	33.9114	34.5734	34.7317
	1.17925	-1.15549	P04819	P04819	DNA ligase 1	CDC9	117	Color2 [A=255, R=169, G=169, B=169]	1	4					7	7	7	102	102	102	84827	0	41459	286810000	12	25.9697	26.294	25.8953	25.783	24.3938	24.5158
	0.417004	-1.18596	P04840	P04840	Mitochondrial outer membrane protein porin 1	POR1	119	Color2 [A=255, R=169, G=169, B=169]	1	4					18	18	18	774	774	774	30428	0	24258	13036000000	104	30.3352	31.0992	28.7037	29.9349	29.7491	26.8962
	0.522484	-0.716328	P04912;P04911	P04912;P04911	Histone H2A.2;Histone H2A.1	HTA2;HTA1	120	Color2 [A=255, R=169, G=169, B=169]	1	4					6	6	5	348	348	348	13989	0	11199	31292000000	51	30.702	32.3923	31.5407	31.5355	30.493	30.4575
	0.549845	-0.899748	P05030;P19657	P05030;P19657	Plasma membrane ATPase 1;Plasma membrane ATPase 2	PMA1;PMA2	121	Color2 [A=255, R=169, G=169, B=169]	1	4					27	27	27	393	393	393	99618	0	32331	13410000000	181	30.542	30.606	29.1692	29.7504	29.7658	28.1018
	0.414764	-0.419313	P05150	P05150	Ornithine carbamoyltransferase	ARG3	122	Color2 [A=255, R=169, G=169, B=169]	1	4					14	14	14	512	512	512	37845	0	14174	6956200000	84	28.6673	29.231	29.2211	27.8515	28.9193	29.0907
	0.804241	-0.69521	P05317	P05317	60S acidic ribosomal protein P0	RPP0	123	Color2 [A=255, R=169, G=169, B=169]	1	4					16	16	16	433	433	433	33717	0	32331	2808500000000000	302	34.5014	35.0213	34.9166	34.8329	33.9026	33.6182
	0.974957	-2.39027	P05318	P05318	60S acidic ribosomal protein P1-alpha	RPP1A	124	Color2 [A=255, R=169, G=169, B=169]	1	4					3	3	3	509	509	509	10908	0	14744	7514700000	26	29.6775	29.9205	30.1849	29.2163	28.0323	25.3636
	0.230534	-0.296083	P05319	P05319	60S acidic ribosomal protein P2-alpha	RPP2A	125	Color2 [A=255, R=169, G=169, B=169]	1	4					7	7	7	566	566	566	10746	0	7865	14207000000	59	29.5467	30.8001	30.6875	30.5292	29.4819	30.1349
	0.264341	-0.179807	P05373	P05373	Delta-aminolevulinic acid dehydratase	HEM2	126	Color2 [A=255, R=169, G=169, B=169]	1	4					18	18	18	617	617	617	3774	0	2309	45872000000	216	31.7039	31.2218	31.6222	31.0482	31.1761	31.7842
	0.890307	-0.337966	P05453	P05453	Eukaryotic peptide chain release factor GTP-binding subunit	SUP35	129	Color2 [A=255, R=169, G=169, B=169]	1	4					14	14	14	255	255	255	7655	0	46077	2938900000	61	27.7839	27.9037	27.3606	27.2195	27.3808	27.4341
	0.362932	-0.419387	P05694	P05694	5-methyltetrahydropteroyltriglutamate--homocysteine methyltransferase	MET6	131	Color2 [A=255, R=169, G=169, B=169]	1	4					47	47	47	679	679	679	85859	0	32331	25098000000	309	31.5316	30.553	30.6133	29.826	30.5307	31.083
	0.399082	-0.411077	P05737	P05737	60S ribosomal protein L7-A	RPL7A	132	Color2 [A=255, R=169, G=169, B=169]	1	4					21	21	1	717	717	37	27638	0	32331	3084200000000000	357	34.7813	34.9394	34.6276	35.1545	34.2732	33.6873
	0.681769	-0.707736	P05739	P05739	60S ribosomal protein L6-B	RPL6B	134	Color2 [A=255, R=169, G=169, B=169]	1	4					23	23	13	75	75	403	19986	0	23618	1950800000000000	272	34.0189	34.4161	34.4244	34.4257	33.4317	32.8788
	0.703313	-0.852402	P05740	P05740	60S ribosomal protein L17-A	RPL17A	135	Color2 [A=255, R=169, G=169, B=169]	1	4					11	11	1	582	582	54	20549	0	1863	1564700000000000	207	33.8157	34.1525	34.1932	34.2672	32.8176	32.5194
	0.483221	-0.58474	P05744	P05744	60S ribosomal protein L33-A	RPL33A	136	Color2 [A=255, R=169, G=169, B=169]	1	4					8	3	3	458	252	252	12154	0	49097	23184000000	35	30.7668	31.108	31.6041	31.3709	30.5988	29.7551
	0.492828	0.633394	P05748	P05748	60S ribosomal protein L15-A	RPL15A	138	Color2 [A=255, R=169, G=169, B=169]	1	4					13	13	4	426	426	108	24422	0	11845	60105000000	105	32.0296	32.0545	31.5035	33.4259	32.4741	31.5878
	0.866079	-1.12867	P05749	P05749	60S ribosomal protein L22-A	RPL22A	139	Color2 [A=255, R=169, G=169, B=169]	1	4					6	6	4	678	678	612	13693	0	15976	20362000000	51	30.6031	31.4802	31.2043	31.0146	29.7239	29.1631
	0.456937	-4.95425	P05750	P05750	40S ribosomal protein S3	RPS3	140	Color2 [A=255, R=169, G=169, B=169]	1	4					29	29	29	812	812	812	26502	0	32331	8254700000000000	747	35.5539	36.4087	49.9639	36.1412	35.7966	35.1261
	0.35279	-0.331791	P05755	P05755	40S ribosomal protein S9-B	RPS9B	141	Color2 [A=255, R=169, G=169, B=169]	1	4					26	26	1	677	677	82	22298	0	21279	4554700000000000	571	34.6027	35.4052	35.7792	35.2904	34.7489	34.7524
	0.229538	-0.276443	P05756	P05756	40S ribosomal protein S13	RPS13	142	Color2 [A=255, R=169, G=169, B=169]	1	4					12	12	12	649	649	649	17029	0	78044	3047600000000000	229	34.0644	34.8963	35.2681	35.0038	34.4656	33.9301
	0.249656	0.151469	P05759;P0CH09;P0CH08;P0CG63	P05759;P0CH09;P0CH08;P0CG63	Ubiquitin-40S ribosomal protein S31;Ubiquitin;40S ribosomal protein S31;Ubiquitin-60S ribosomal protein L40;Ubiquitin;60S ribosomal protein L40;Polyubiquitin;Ubiquitin	RPS31;RPL40B;RPL40A;UBI4	143	Color2 [A=255, R=169, G=169, B=169]	1	4					17	17	17	671	671	671	17216	0	16443	73879000000	292	32.2277	32.3582	32.4935	32.8446	32.6136	32.0757
	0.49472	0.236901	P06101	P06101	Hsp90 co-chaperone Cdc37	CDC37	145	Color2 [A=255, R=169, G=169, B=169]	1	4					27	27	27	613	613	613	58384	0	17222	11198000000	157	29.4704	29.2965	29.2086	29.4074	29.3309	29.948
	0.00522594	-0.0128765	P06102	P06102	General negative regulator of transcription subunit 3	NOT3	146	Color2 [A=255, R=169, G=169, B=169]	1	4					20	20	20	293	293	293	94402	0	58767	1865800000	69	26.2784	27.092	26.8403	25.3062	26.9093	27.9566
	0.315003	-0.195183	P06103	P06103	Eukaryotic translation initiation factor 3 subunit B	PRT1	147	Color2 [A=255, R=169, G=169, B=169]	1	4					22	22	22	367	367	367	88129	0	73998	4630900000	87	28.7191	28.294	28.189	27.8199	28.3499	28.4468
	0.787555	-0.332565	P06105	P06105	Protein SCP160	SCP160	149	Color2 [A=255, R=169, G=169, B=169]	1	4					65	65	65	579	579	579	13481	0	26555	16805000000	343	30.6473	30.4683	30.0712	29.9693	30.2528	29.9671
	0.140122	0.327062	P06106	P06106	Protein MET17;O-acetylhomoserine sulfhydrylase;O-acetylserine sulfhydrylase	MET17	150	Color2 [A=255, R=169, G=169, B=169]	1	4					32	32	32	714	714	714	48671	0	32331	3012500000000000	475	32.9178	33.9242	34.8684	32.9214	34.8385	34.9317
	0.700567	-0.265194	P06115	P06115	Catalase T	CTT1	151	Color2 [A=255, R=169, G=169, B=169]	1	4					32	32	32	698	698	698	64583	0	32331	53801000000	330	31.9575	31.9799	31.7801	31.4489	31.9598	31.5132
	0.983946	9.87389	P06169	P06169	Pyruvate decarboxylase isozyme 1	PDC1	153	Color2 [A=255, R=169, G=169, B=169]	1	4					45	45	35	838	838	643	61495	0	32331	1.2099e+16	1022	35.653	35.2139	35.3777	35.8844	50.0346	49.9473
	0.390753	-0.200633	P06208;Q12166	P06208	2-isopropylmalate synthase	LEU4	154	Color2 [A=255, R=169, G=169, B=169]	1	4					41	41	41	674	674	674	68408	0	32331	53047000000	320	32.2393	31.8201	31.6087	31.507	31.8932	31.6661
	0.324118	-0.218806	P06367	P06367	40S ribosomal protein S14-A	RPS14A	158	Color2 [A=255, R=169, G=169, B=169]	1	4					15	15	1	766	766	51	14536	0	30842	2181200000000000	334	33.568	34.2038	34.4603	33.9504	33.9275	33.6977
	0.62701	-0.402548	P06634	P06634	ATP-dependent RNA helicase DED1	DED1	159	Color2 [A=255, R=169, G=169, B=169]	1	4					35	35	28	672	672	589	65552	0	32331	45119000000	347	31.8332	32.0525	32.0752	32.0964	31.5184	31.1385
	1.84685	0.969098	P06738	P06738	Glycogen phosphorylase	GPH1	162	Color2 [A=255, R=169, G=169, B=169]	1	4					74	74	74	798	798	798	10327	0	32331	4115700000000000	1000	34.5138	33.9301	33.7566	35.064	34.9483	35.0955
	0.655957	-0.262668	P06780	P06780	GTP-binding protein RHO1	RHO1	165	Color2 [A=255, R=169, G=169, B=169]	1	4					7	7	7	478	478	478	23152	0	18857	10822000000	45	29.2205	29.4158	28.8454	28.9823	28.9514	28.76
+	2.39669	0.944305	P06782	P06782	Carbon catabolite-derepressing protein kinase	SNF1	166	Color2 [A=255, R=169, G=169, B=169]	1	4					21	21	21	376	376	376	72045	0	2202	17949000000	171	29.3385	29.4546	29.51	30.0885	30.5933	30.4542
	0.22663	-0.151598	P06785	P06785	Thymidylate synthase	CDC21	167	Color2 [A=255, R=169, G=169, B=169]	1	4					7	7	7	27	27	27	35047	0	26943	1904800000	45	27.0457	27.0333	27.3782	26.5519	27.0985	27.3519
	0.604569	0.567403	P06787	P06787	Calmodulin	CMD1	169	Color2 [A=255, R=169, G=169, B=169]	1	4					9	9	9	633	633	633	16135	0	13786	3583700000	54	26.9965	28.1655	27.3827	27.9051	27.7808	28.561
	0.191997	-0.196288	P07149	P07149	Fatty acid synthase subunit beta;3-hydroxyacyl-[acyl-carrier-protein] dehydratase;Enoyl-[acyl-carrier-protein] reductase [NADH];[Acyl-carrier-protein] acetyltransferase;[Acyl-carrier-protein] malonyltransferase;S-acyl fatty acid synthase thioesterase	FAS1	172	Color2 [A=255, R=169, G=169, B=169]	1	4					112	112	112	654	654	654	22869	0	32331	98347000000	835	33.4141	32.6582	32.0975	32.6983	32.3973	32.4853
	0.198903	0.143244	P07170	P07170	Adenylate kinase	ADK1	173	Color2 [A=255, R=169, G=169, B=169]	1	4					12	12	12	635	635	635	24254	0	50239	7813600000	80	29.5414	28.8516	28.639	29.1184	29.0881	29.2553
	0.0941515	-0.0658048	P07244	P07244	Bifunctional purine biosynthetic protein ADE5,7;Phosphoribosylamine--glycine ligase;Phosphoribosylformylglycinamidine cyclo-ligase	ADE5,7	176	Color2 [A=255, R=169, G=169, B=169]	1	4					42	42	42	739	739	739	86067	0	32331	94143000000	463	32.887	32.4137	32.4176	32.2339	32.4049	32.8822
	0.106513	-0.0789191	P07245;P09440	P07245	C-1-tetrahydrofolate synthase, cytoplasmic;Methylenetetrahydrofolate dehydrogenase;Methenyltetrahydrofolate cyclohydrolase;Formyltetrahydrofolate synthetase	ADE3	177	Color2 [A=255, R=169, G=169, B=169]	1	4					31	31	31	556	556	556	1022	0	25721	9377900000	175	29.9123	29.2578	29.0698	29.1862	29.4565	29.3603
	1.3134	2.37681	P07250	P07250	Inositol polyphosphate multikinase	ARG82	180	Color2 [A=255, R=169, G=169, B=169]	1	4					11	11	11	493	493	493	40353	0	10894	2815200000	34	27.2959	25.3272	24.5832	28.579	28.0432	27.7146
	0.501313	-0.844018	P07251	P07251	ATP synthase subunit alpha, mitochondrial	ATP1	181	Color2 [A=255, R=169, G=169, B=169]	1	4					31	31	31	596	596	596	58607	0	19818	19658000000	220	30.9352	31.3561	29.6192	30.3406	30.2791	28.7587
	0.363519	-0.862637	P07257	P07257	Cytochrome b-c1 complex subunit 2, mitochondrial	QCR2	183	Color2 [A=255, R=169, G=169, B=169]	1	4					18	18	18	538	538	538	40478	0	84759	5565400000	103	28.8899	29.9453	27.3069	28.1527	28.7553	26.6461
	0.0947761	-0.0889117	P07259	P07259	Protein URA2;Glutamine-dependent carbamoyl-phosphate synthase;Aspartate carbamoyltransferase	URA2	184	Color2 [A=255, R=169, G=169, B=169]	1	4					144	144	141	697	697	687	24504	0	32331	1885100000000000	1061	33.3316	33.8358	33.3961	32.8443	33.6754	33.7772
	1.86656	-0.711466	P07260	P07260	Eukaryotic translation initiation factor 4E	CDC33	185	Color2 [A=255, R=169, G=169, B=169]	1	4					18	18	18	704	704	704	24254	0	32331	37459000000	185	31.6988	31.8851	31.8301	31.408	30.8887	30.9828
	0.039384	-0.0357176	P07262	P07262	NADP-specific glutamate dehydrogenase 1	GDH1	187	Color2 [A=255, R=169, G=169, B=169]	1	4					35	35	24	863	863	676	49569	0	32331	60605000000	306	32.1548	31.6416	32.0559	31.5484	31.7669	32.4299
	0.532044	-0.353149	P07263	P07263	Histidine--tRNA ligase, mitochondrial	HTS1	188	Color2 [A=255, R=169, G=169, B=169]	1	4					44	44	44	606	606	606	59952	0	32331	74111000000	404	33.1018	32.3484	32.2632	32.4589	32.09	32.1052
	0.73494	-0.333495	P07264	P07264	3-isopropylmalate dehydratase	LEU1	189	Color2 [A=255, R=169, G=169, B=169]	1	4					51	51	51	652	652	652	85793	0	32331	86908000000	522	32.8499	32.3242	32.3516	31.9397	32.2667	32.3188
	0.656512	-0.292203	P07267	P07267	Saccharopepsin	PEP4	190	Color2 [A=255, R=169, G=169, B=169]	1	4					22	22	22	437	437	437	44498	0	32331	58794000000	204	32.1978	32.4373	31.9655	31.7022	32.1962	31.8255
	0.584273	-0.993887	P07269	P07269	Regulatory protein PHO2	PHO2	191	Color2 [A=255, R=169, G=169, B=169]	1	4					4	4	4	12	12	12	6339	0	56864	496450000	13	25.8397	25.753	25.4766	24.4872	23.5122	26.0882
	0.762814	0.573489	P07273	P07273	Transcription elongation factor S-II	DST1	192	Color2 [A=255, R=169, G=169, B=169]	1	4					9	9	9	337	337	337	34843	0	42561	1590700000	55	26.9725	26.0576	26.4671	27.494	26.7365	26.9872
	0.956026	0.228884	P07274	P07274	Profilin	PFY1	193	Color2 [A=255, R=169, G=169, B=169]	1	4					10	10	10	952	952	952	13677	0	21291	31004000000	153	30.7231	30.8561	30.9791	30.9133	31.1607	31.1709
	0.293689	0.150283	P07277	P07277	Mevalonate kinase	ERG12	194	Color2 [A=255, R=169, G=169, B=169]	1	4					20	20	20	709	709	709	48459	0	32331	18220000000	159	30.5086	30.1204	29.8762	30.1352	30.3671	30.4538
	0.67276	-1.57168	P07278	P07278	cAMP-dependent protein kinase regulatory subunit	BCY1	195	Color2 [A=255, R=169, G=169, B=169]	1	4					32	32	32	779	779	779	47218	0	32331	35243000000	200	30.0417	32.2505	32.5922	28.6632	30.7258	30.7803
	0.45074	-0.468138	P07281;P07280	P07281;P07280	40S ribosomal protein S19-B;40S ribosomal protein S19-A	RPS19B;RPS19A	196	Color2 [A=255, R=169, G=169, B=169]	1	4					12	12	12	632	632	632	15891	0	32331	2122600000000000	294	33.5027	34.4754	34.8567	34.1558	33.7881	33.4865
	0.0195275	-0.0208982	P07283	P07283	Phosphomannomutase	SEC53	197	Color2 [A=255, R=169, G=169, B=169]	1	4					32	32	32	858	858	858	29063	0	32331	1503300000000000	342	33.9132	32.8152	32.9601	33.2303	33.0413	33.3542
	0.425238	-0.29495	P07284	P07284	Serine--tRNA ligase, cytoplasmic	SES1	198	Color2 [A=255, R=169, G=169, B=169]	1	4					44	44	44	84	84	84	53309	0	32331	1397700000000000	428	33.776	33.1553	33.1469	32.7131	33.0394	33.441
	0.0794724	-0.324781	P07285	P07285	Anthranilate phosphoribosyltransferase	TRP4	199	Color2 [A=255, R=169, G=169, B=169]	1	4					12	12	12	447	447	447	41374	0	60164	2396600000	49	25.2944	26.8201	27.9893	24.545	25.917	28.6674
	0.205281	-0.121922	P07347	P07347	N-terminal acetyltransferase A complex catalytic subunit ARD1	ARD1	201	Color2 [A=255, R=169, G=169, B=169]	1	4					11	11	11	471	471	471	27603	0	33642	3508800000	71	28.0181	28.4209	28.3342	28.3003	28.358	27.7491
	1.37704	-1.08777	P07560	P07560	Ras-related protein SEC4	SEC4	202	Color2 [A=255, R=169, G=169, B=169]	1	4					17	17	16	828	828	828	23505	0	14109	25635000000	123	30.4841	31.5413	31.5547	29.9038	30.1987	30.2143
	1.49333	-0.783659	P07703	P07703	DNA-directed RNA polymerases I and III subunit RPAC1	RPC40	203	Color2 [A=255, R=169, G=169, B=169]	1	4					24	24	24	758	758	758	37686	0	32331	36382000000	236	31.2906	32.1307	31.7257	30.9195	30.9593	30.9172
	0.0670355	-0.0652682	P07806	P07806	Valine--tRNA ligase, mitochondrial	VAS1	204	Color2 [A=255, R=169, G=169, B=169]	1	4					82	82	82	708	708	708	12577	0	32331	1692100000000000	778	34.1182	33.1673	33.245	33.2675	33.3247	33.7425
	0.146644	-0.157956	P07991	P07991	Ornithine aminotransferase	CAR2	207	Color2 [A=255, R=169, G=169, B=169]	1	4					29	29	29	851	851	851	46085	0	32331	60927000000	312	32.7334	31.684	31.4291	31.7403	31.7775	31.8548
	0.757467	-1.34919	P08417	P08417	Fumarate hydratase, mitochondrial	FUM1	210	Color2 [A=255, R=169, G=169, B=169]	1	4					15	15	15	445	445	445	53151	0	28198	3113000000	64	28.547	28.7851	27.3409	27.5698	27.5527	25.5029
	0.736651	-0.378584	P08465	P08465	Homoserine O-acetyltransferase	MET2	211	Color2 [A=255, R=169, G=169, B=169]	1	4					13	13	13	323	323	323	53659	0	3527	3586800000	71	28.45	27.9783	27.9039	27.4231	27.8019	27.9715
	1.37714	1.44086	P08518	P08518	DNA-directed RNA polymerase II subunit RPB2	RPB2	212	Color2 [A=255, R=169, G=169, B=169]	1	4					59	59	59	501	501	501	13875	0	32331	27911000000	365	30.7482	29.9967	29.3387	31.9914	31.3226	31.0922
	0.301229	-0.213442	P08524	P08524	Farnesyl pyrophosphate synthase	ERG20	213	Color2 [A=255, R=169, G=169, B=169]	1	4					20	20	20	48	48	48	40483	0	1036	10836000000	105	30.1125	29.4633	29.416	29.0943	29.5813	29.6758
	0.775487	0.703087	P08536	P08536	Sulfate adenylyltransferase	MET3	214	Color2 [A=255, R=169, G=169, B=169]	1	4					11	11	11	378	378	378	57724	0	56033	2091400000	36	27.2676	26.3466	26.5205	27.2367	26.9932	28.014
	0.110673	-0.302713	P08566	P08566	Pentafunctional AROM polypeptide;3-dehydroquinate synthase;3-phosphoshikimate 1-carboxyvinyltransferase;Shikimate kinase;3-dehydroquinate dehydratase;Shikimate dehydrogenase	ARO1	215	Color2 [A=255, R=169, G=169, B=169]	1	4					100	100	100	737	737	737	17475	0	32331	64010000000	619	31.0521	31.9873	32.4108	29.7891	31.9012	32.8517
	0.371354	-0.9962	P08679	P08679	Citrate synthase, peroxisomal	CIT2	217	Color2 [A=255, R=169, G=169, B=169]	1	4					18	18	16	567	567	50	51413	0	94587	4342200000	69	27.3184	28.6276	28.6539	25.196	27.7849	28.6304
	0.00122681	0.00135231	P09032	P09032	Translation initiation factor eIF-2B subunit gamma	GCD1	218	Color2 [A=255, R=169, G=169, B=169]	1	4					25	25	25	583	583	583	65699	0	22366	14404000000	172	29.4884	30.3883	30.0686	29.952	30.4217	29.5756
	0.480706	-0.160056	P09064	P09064	Eukaryotic translation initiation factor 2 subunit beta	SUI3	219	Color2 [A=255, R=169, G=169, B=169]	1	4					30	30	30	747	747	747	31574	0	17294	23058000000	190	30.6873	31.1455	31.0501	30.8667	30.735	30.8009
	0.265367	-0.146374	P09201	P09201	Fructose-1,6-bisphosphatase	FBP1	220	Color2 [A=255, R=169, G=169, B=169]	1	4					25	25	25	635	635	635	38262	0	32331	178500000000000	409	33.5318	33.3367	33.4467	32.9123	33.3149	33.6489
	0.138165	0.0896295	P09232	P09232	Cerevisin	PRB1	221	Color2 [A=255, R=169, G=169, B=169]	1	4					13	13	13	187	187	187	69621	0	98865	9252600000	84	29.5834	29.3578	28.8916	29.4554	29.5285	29.1178
	1.54442	1.25379	P09435	P09435	Heat shock protein SSA3	SSA3	222	Color2 [A=255, R=169, G=169, B=169]	1	4					52	30	30	715	552	552	70546	0	32331	55648000000	305	30.931	31.058	30.5233	32.5839	32.2449	31.445
	0.280003	0.225133	P09436	P09436	Isoleucine--tRNA ligase, cytoplasmic	ILS1	223	Color2 [A=255, R=169, G=169, B=169]	1	4					91	91	91	758	758	758	12298	0	32331	100900000000000	660	33.0858	32.2373	32.2066	32.5152	32.6754	33.0145
	0.486841	0.227941	P09733	P09733	Tubulin alpha-1 chain	TUB1	226	Color2 [A=255, R=169, G=169, B=169]	1	4					29	29	21	671	671	488	49799	0	32331	123800000000000	359	32.9055	32.885	32.7052	33.3955	33.0592	32.7248
	0.501309	-0.202327	P09734	P09734	Tubulin alpha-3 chain	TUB3	227	Color2 [A=255, R=169, G=169, B=169]	1	4					28	20	20	71	544	544	49693	0	32331	27545000000	189	30.7951	30.9701	30.6358	30.5342	30.8796	30.3803
	0.0184985	0.0284538	P09880	P09880	tRNA ligase	TRL1	228	Color2 [A=255, R=169, G=169, B=169]	1	4					25	25	25	335	335	335	95336	0	62429	2947400000	84	28.4196	27.0635	27.1311	27.275	27.3422	28.0824
	0.171603	-0.165835	P09938	P09938	Ribonucleoside-diphosphate reductase small chain 1	RNR2	229	Color2 [A=255, R=169, G=169, B=169]	1	4					36	36	36	672	672	672	46147	0	32331	2087100000000000	542	33.8966	33.5051	33.9548	33.1058	33.4985	34.2548
	1.46406	2.14264	P09959	P09959	Regulatory protein SWI6	SWI6	230	Color2 [A=255, R=169, G=169, B=169]	1	4					10	10	10	154	154	154	90559	0	1806	931560000	25	24.3042	26.1773	24.6538	27.7214	27.343	26.4988
	0.361557	-0.417089	Q3E792;P0C0T4	Q3E792;P0C0T4	40S ribosomal protein S25-A;40S ribosomal protein S25-B	RPS25A;RPS25B	232	Color2 [A=255, R=169, G=169, B=169]	1	4					9	9	9	463	463	463	12039	0	72768	159200000000000	179	33.1514	33.8653	34.379	33.9856	33.2815	32.8774
	0.660862	-0.604331	Q3E757;P0C0W9	Q3E757;P0C0W9	60S ribosomal protein L11-B;60S ribosomal protein L11-A	RPL11B;RPL11A	234	Color2 [A=255, R=169, G=169, B=169]	1	4					14	14	14	644	644	644	19749	0	13351	1310600000000000	183	33.4204	33.8242	33.8567	33.8624	32.8365	32.5894
	0.0656356	0.105185	P0C0X0	P0C0X0	40S ribosomal protein S28-B	RPS28B	235	Color2 [A=255, R=169, G=169, B=169]	1	4					9	9	1	731	731	164	75647	0	82141	95803000000	173	32.0008	32.3918	33.7848	33.0482	32.8652	32.5795
	0.159224	-0.208815	P0C2H6;P0C2H7	P0C2H6;P0C2H7	60S ribosomal protein L27-A;60S ribosomal protein L27-B	RPL27A;RPL27B	236	Color2 [A=255, R=169, G=169, B=169]	1	4					13	13	13	566	566	566	15531	0	21801	1334200000000000	177	33.5085	33.5463	33.3552	34.1431	33.1843	32.4562
	0.618063	-0.591111	P0C2H8	P0C2H8	60S ribosomal protein L31-A	RPL31A	237	Color2 [A=255, R=169, G=169, B=169]	1	4					11	11	1	717	717	8	12953	0	14823	71581000000	128	32.5094	32.9651	32.7697	32.9577	31.9011	31.6121
	1.51367	1.94538	P0CS90	P0CS90	Heat shock protein SSC1, mitochondrial	SSC1	239	Color2 [A=255, R=169, G=169, B=169]	1	4					32	32	24	482	482	384	70627	0	20051	23229000000	209	28.9508	29.4016	28.1039	31.622	30.6043	30.0661
	0.184231	-0.156125	P0CT04	P0CT04	Protease B inhibitor 2	PBI2	240	Color2 [A=255, R=169, G=169, B=169]	1	4					8	8	8	853	853	853	85897	0	94398	3506600000	38	28.1881	28.1022	27.6756	28.3669	27.4109	27.7198
	0.193257	-0.195393	P0CX11;P0CX10;P42222	P0CX11;P0CX10;P42222	Enolase-related protein 2;Enolase-related protein 1;Enolase-related protein 3	ERR2;ERR1;ERR3	242	Color2 [A=255, R=169, G=169, B=169]	1	4					19	19	19	60	60	60	47327	0	14075	11265000000	135	29.5643	30.0287	29.1138	29.3057	29.8957	28.9192
	0.483757	-0.557537	P0CX24;P0CX23	P0CX24;P0CX23	60S ribosomal protein L20-B;60S ribosomal protein L20-A	RPL20B;RPL20A	243	Color2 [A=255, R=169, G=169, B=169]	1	4					18	18	18	68	68	68	20437	0	15136	1810400000000000	300	33.7868	34.1091	34.073	34.3509	33.2714	32.674
	0.576789	0.377891	P0CX26;P0CX25	P0CX26;P0CX25	60S ribosomal protein L43-B;60S ribosomal protein L43-A	RPL43B;RPL43A	244	Color2 [A=255, R=169, G=169, B=169]	1	4					8	8	8	543	543	543	10091	0	69077	22518000000	78	30.4635	30.8391	30.9249	31.6251	30.9322	30.8038
	0.187135	0.179698	P0CX30;P0CX29	P0CX30;P0CX29	40S ribosomal protein S23-B;40S ribosomal protein S23-A	RPS23B;RPS23A	246	Color2 [A=255, R=169, G=169, B=169]	1	4					9	9	9	441	441	441	16038	0	12653	96900000000	119	32.231	33.123	33.371	33.3166	33.0454	32.9021
	0.322218	-0.350166	P0CX32;P0CX31	P0CX32;P0CX31	40S ribosomal protein S24-B;40S ribosomal protein S24-A	RPS24B;RPS24A	247	Color2 [A=255, R=169, G=169, B=169]	1	4					17	17	17	659	659	659	15329	0	10188	3056900000000000	317	34.0096	34.9632	35.2873	34.8582	34.1878	34.1636
	0.166409	-0.232655	P0CX34;P0CX33	P0CX34;P0CX33	40S ribosomal protein S30-B;40S ribosomal protein S30-A	RPS30B;RPS30A	248	Color2 [A=255, R=169, G=169, B=169]	1	4					4	4	4	317	317	317	71184	0	1085	9772400000	30	28.7713	29.8543	30.4615	29.5949	29.6923	29.1019
	0.172017	-0.157163	P0CX36;P0CX35	P0CX36;P0CX35	40S ribosomal protein S4-B;40S ribosomal protein S4-A	RPS4B;RPS4A	249	Color2 [A=255, R=169, G=169, B=169]	1	4					36	36	36	755	755	755	2941	0	32331	5734200000000000	745	34.9357	35.5972	36.0502	35.6113	35.2806	35.2199
	0.263166	-0.212514	P0CX38;P0CX37	P0CX38;P0CX37	40S ribosomal protein S6-B;40S ribosomal protein S6-A	RPS6B;RPS6A	250	Color2 [A=255, R=169, G=169, B=169]	1	4					28	28	28	644	644	644	26996	0	32331	3672500000000000	422	34.4418	35.1342	35.3384	35.0946	34.669	34.5132
	0.184672	-0.185104	P0CX40;P0CX39	P0CX40;P0CX39	40S ribosomal protein S8-B;40S ribosomal protein S8-A	RPS8B;RPS8A	251	Color2 [A=255, R=169, G=169, B=169]	1	4					14	14	14	575	575	575	22489	0	32331	2927100000000000	324	34.1377	34.8106	35.1831	34.9506	34.4617	34.1636
	1.4216	-0.768587	P0CX42;P0CX41	P0CX42;P0CX41	60S ribosomal protein L23-B;60S ribosomal protein L23-A	RPL23B;RPL23A	252	Color2 [A=255, R=169, G=169, B=169]	1	4					10	10	10	547	547	547	14473	0	50387	59655000000	156	31.735	32.3668	32.2681	31.6292	31.3516	31.0834
	0.650317	-0.7584	P0CX44;P0CX43	P0CX44;P0CX43	60S ribosomal protein L1-B;60S ribosomal protein L1-A	RPL1B;RPL1A	253	Color2 [A=255, R=169, G=169, B=169]	1	4					22	22	22	599	599	599	24485	0	26911	2570300000000000	465	34.2325	34.6352	34.5957	34.6753	33.5936	32.9193
	0.393527	-0.370338	P0CX46;P0CX45	P0CX46;P0CX45	60S ribosomal protein L2-B;60S ribosomal protein L2-A	RPL2B;RPL2A	254	Color2 [A=255, R=169, G=169, B=169]	1	4					18	18	18	583	583	583	27408	0	32331	1864500000000000	296	33.7832	34.0389	34.184	34.3861	33.3294	33.1796
	0.0218362	0.024765	P0CX48;P0CX47	P0CX48;P0CX47	40S ribosomal protein S11-B;40S ribosomal protein S11-A	RPS11B;RPS11A	255	Color2 [A=255, R=169, G=169, B=169]	1	4					13	13	13	571	571	571	17749	0	1013	3613200000000000	241	34.4064	35.0594	35.0716	35.2814	35.0629	34.2674
	0.145687	0.235362	P0CX50;P0CX49	P0CX50;P0CX49	60S ribosomal protein L18-B;60S ribosomal protein L18-A	RPL18B;RPL18A	256	Color2 [A=255, R=169, G=169, B=169]	1	4					10	10	10	452	452	452	20563	0	8265	64050000000	104	32.0307	32.4519	31.9136	33.4925	32.0323	31.5775
	0.45618	-0.387543	P0CX52;P0CX51	P0CX52;P0CX51	40S ribosomal protein S16-B;40S ribosomal protein S16-A	RPS16B;RPS16A	257	Color2 [A=255, R=169, G=169, B=169]	1	4					18	18	18	755	755	755	15847	0	18634	4395700000000000	492	34.7142	35.5854	35.8055	35.2745	34.9042	34.7638
	0.731643	-0.850423	P0CX54;P0CX53	P0CX54;P0CX53	60S ribosomal protein L12-B;60S ribosomal protein L12-A	RPL12B;RPL12A	258	Color2 [A=255, R=169, G=169, B=169]	1	4					12	12	12	673	673	673	17822	0	30338	2285300000000000	316	34.1835	34.7009	34.7844	34.6068	33.6242	32.8866
	0.512174	-0.500264	P0CX56;P0CX55	P0CX56;P0CX55	40S ribosomal protein S18-B;40S ribosomal protein S18-A	RPS18B;RPS18A	259	Color2 [A=255, R=169, G=169, B=169]	1	4					17	17	17	719	719	719	17037	0	32331	487900000000000	484	34.8324	35.6593	35.9728	35.3176	35.1712	34.4748
	0.181276	0.226102	P0CX83;P0CX82	P0CX83;P0CX82	60S ribosomal protein L19-B;60S ribosomal protein L19-A	RPL19B;RPL19A	261	Color2 [A=255, R=169, G=169, B=169]	1	4					16	16	16	45	45	45	21704	0	15796	74307000000	144	32.4744	32.5586	32.3108	33.5674	32.476	31.9788
	0.504152	-0.531717	P0CX85;P0CX84	P0CX85;P0CX84	60S ribosomal protein L35-B;60S ribosomal protein L35-A	RPL35B;RPL35A	262	Color2 [A=255, R=169, G=169, B=169]	1	4					14	14	14	608	608	608	13909	0	21403	1021200000000000	140	33.0291	33.4495	33.4171	33.641	32.4324	32.2272
	0.90282	-0.888961	P10080	P10080	Single-stranded nucleic acid-binding protein	SBP1	263	Color2 [A=255, R=169, G=169, B=169]	1	4					23	23	23	639	639	639	32989	0	32331	1521300000000000	368	33.2689	34.1171	34.0895	33.6587	32.6713	32.4785
	0.11412	0.0369377	P10081	P10081	ATP-dependent RNA helicase eIF4A	TIF1	264	Color2 [A=255, R=169, G=169, B=169]	1	4					36	36	36	841	841	841	44697	0	32331	6992600000000000	787	35.5902	35.2485	35.2918	35.4344	35.323	35.4838
	0.172661	-0.526035	P10591	P10591	Heat shock protein SSA1	SSA1	266	Color2 [A=255, R=169, G=169, B=169]	1	4					72	72	23	886	886	322	69656	0	32331	3.4397e+16	2792	50.4343	50.6033	50.5969	51.5396	47.7598	50.7571
	1.59248	0.883673	P10592	P10592	Heat shock protein SSA2	SSA2	267	Color2 [A=255, R=169, G=169, B=169]	1	4					64	16	13	825	258	221	69469	0	32331	1136800000000000	262	32.0176	32.2034	32.0465	33.4225	32.9291	32.567
	0.317257	-0.203477	P10659	P10659	S-adenosylmethionine synthase 1	SAM1	270	Color2 [A=255, R=169, G=169, B=169]	1	4					34	34	15	906	906	534	41818	0	32331	74597000000	308	32.7457	32.238	31.9214	32.0415	31.949	32.3041
	0.416468	-0.517295	P10664	P10664	60S ribosomal protein L4-A	RPL4A	271	Color2 [A=255, R=169, G=169, B=169]	1	4					21	21	2	682	682	44	39092	0	32331	3986900000000000	470	35.1744	35.3124	34.9778	35.6377	34.3828	33.8922
	0.0250865	-0.0682799	P10869	P10869	Aspartokinase	HOM3	274	Color2 [A=255, R=169, G=169, B=169]	1	4					34	34	34	67	67	67	58109	0	32331	20631000000	188	29.2028	30.5119	30.647	28.4804	30.7937	30.8829
	0.100135	-0.167182	P10962	P10962	Protein MAK16	MAK16	275	Color2 [A=255, R=169, G=169, B=169]	1	4					5	5	5	18	18	18	35695	0	3902	459250000	26	24.4651	25.5352	25.6568	24.4496	24.7405	25.9655
	0.0267907	0.0532875	P10963	P10963	Phosphoenolpyruvate carboxykinase [ATP]	PCK1	276	Color2 [A=255, R=169, G=169, B=169]	1	4					47	47	47	845	845	845	60983	0	32331	4636300000000000	847	33.6052	34.8783	35.4951	33.9893	34.9565	35.1927
	0.373045	-0.383841	P10964	P10964	DNA-directed RNA polymerase I subunit RPA190	RPA190	277	Color2 [A=255, R=169, G=169, B=169]	1	4					65	64	64	491	486	486	18643	0	32331	20382000000	318	30.2105	31.3511	30.6384	29.9193	30.8592	30.27
	0.324962	-0.211793	P11075	P11075	Protein transport protein SEC7	SEC7	278	Color2 [A=255, R=169, G=169, B=169]	1	4					53	53	53	324	324	324	22688	0	26357	9761600000	201	29.3777	30.1308	29.514	29.5502	29.6381	29.1987
	1.52336	-1.45453	P11076	P11076	ADP-ribosylation factor 1	ARF1	279	Color2 [A=255, R=169, G=169, B=169]	1	4					18	8	8	801	47	47	20529	0	2742	25994000000	96	31.2203	31.411	30.8508	30.3571	29.8101	28.9514
	0.0418443	-0.0423152	P11154	P11154	Pyruvate carboxylase 1	PYC1	280	Color2 [A=255, R=169, G=169, B=169]	1	4					76	76	36	611	611	304	1301	0	32331	2584700000000000	893	34.5415	34.1094	33.4117	34.0123	34.1351	33.7883
	0.0481265	0.0604019	P11412	P11412	Glucose-6-phosphate 1-dehydrogenase	ZWF1	281	Color2 [A=255, R=169, G=169, B=169]	1	4					41	41	41	871	871	871	57521	0	32331	64047000000	360	32.0005	31.9556	32.0574	31.2237	32.3383	32.6327
+	3.35759	13.7703	P11484	P11484	Heat shock protein SSB1	SSB1	283	Color2 [A=255, R=169, G=169, B=169]	1	4					68	68	6	847	847	126	66601	0	32331	3.1453e+16	2308	35.9776	36.3292	36.3024	51.2667	51.2542	47.3992
	0.750967	-1.10912	P11491	P11491	Repressible alkaline phosphatase;Soluble alkaline phosphatase	PHO8	284	Color2 [A=255, R=169, G=169, B=169]	1	4					7	7	7	194	194	194	63003	0	22678	515130000	28	25.8737	25.7897	25.6172	23.9514	25.9992	24.0026
	0.0153413	0.0305239	P11632	P11632	Non-histone chromosomal protein 6A	NHP6A	285	Color2 [A=255, R=169, G=169, B=169]	1	4					8	8	8	634	634	634	10802	0	20702	3593500000	48	28.2623	28.2486	28.2186	29.5886	27.5336	27.699
	0.361024	-0.335286	P11633	P11633	Non-histone chromosomal protein 6B	NHP6B	286	Color2 [A=255, R=169, G=169, B=169]	1	4					8	8	8	586	586	586	11476	0	1294	9769700000	72	29.9414	29.6008	29.7353	30.167	28.9723	29.1324
	0.460035	0.286894	P11745	P11745	Ran GTPase-activating protein 1	RNA1	287	Color2 [A=255, R=169, G=169, B=169]	1	4					38	38	38	821	821	821	45815	0	32331	97339000000	420	33.0241	32.4842	32.3657	33.2654	32.7554	32.7139
	0.164331	0.169131	P11792	P11792	Serine/threonine-protein kinase SCH9	SCH9	290	Color2 [A=255, R=169, G=169, B=169]	1	4					13	13	13	199	199	199	9181	0	4607	3045800000	51	27.1592	27.3933	27.7515	26.9875	27.6355	28.1884
	0.00976453	-0.0160383	P11938	P11938	DNA-binding protein RAP1	RAP1	291	Color2 [A=255, R=169, G=169, B=169]	1	4					14	14	14	248	248	248	92412	0	64605	2586400000	62	28.2886	27.2148	27.2545	28.3781	27.2971	27.0345
	0.427995	-0.176403	P11986	P11986	Inositol-3-phosphate synthase	INO1	292	Color2 [A=255, R=169, G=169, B=169]	1	4					27	27	27	497	497	497	59641	0	18379	14606000000	199	30.201	29.9682	29.9227	29.5547	29.9448	30.0632
	0.316428	0.399574	P12385	P12385	Eukaryotic peptide chain release factor subunit 1	SUP45	293	Color2 [A=255, R=169, G=169, B=169]	1	4					37	37	37	67	67	67	49005	0	32331	48616000000	271	30.6153	31.5908	31.7761	30.986	32.072	32.1228
+	2.79054	4.56793	P12611	P12611	Growth regulation protein	WHI2	294	Color2 [A=255, R=169, G=169, B=169]	1	4					13	13	13	317	317	317	55345	0	67117	4500800000	61	24.2082	25.3792	23.3425	29.0147	28.9798	28.6393
	0.774735	-0.373637	P12612	P12612	T-complex protein 1 subunit alpha	TCP1	295	Color2 [A=255, R=169, G=169, B=169]	1	4					30	30	30	58	58	58	6048	0	18692	16444000000	202	30.6382	30.2462	30.0645	30.2302	29.7874	29.8104
	0.924549	-1.1378	P12683	P12683	3-hydroxy-3-methylglutaryl-coenzyme A reductase 1	HMG1	296	Color2 [A=255, R=169, G=169, B=169]	1	4					8	8	6	102	102	75	11562	0	21867	441250000	28	25.8441	25.7064	25.1601	23.4158	25.2338	24.6477
	0.297626	-0.48759	P12688	P12688	Serine/threonine-protein kinase YPK1	YPK1	298	Color2 [A=255, R=169, G=169, B=169]	1	4					29	29	23	472	472	379	76479	0	13526	7996400000	184	28.6752	29.5735	29.2162	27.4495	29.1831	29.3695
	0.352849	0.301999	P12709	P12709	Glucose-6-phosphate isomerase	PGI1	300	Color2 [A=255, R=169, G=169, B=169]	1	4					33	33	33	679	679	679	61298	0	32331	1789100000000000	450	33.2597	33.037	33.2225	32.7894	33.7043	33.9314
	0.301055	0.236654	P12754	P12754	Translation initiation factor eIF-2B subunit delta	GCD2	301	Color2 [A=255, R=169, G=169, B=169]	1	4					24	24	24	349	349	349	70851	0	19893	12130000000	163	29.0873	29.9771	29.6909	29.6607	30.1859	29.6186
	1.20041	0.604529	P12904	P12904	5-AMP-activated protein kinase subunit gamma	SNF4	303	Color2 [A=255, R=169, G=169, B=169]	1	4					25	25	25	742	742	742	36401	0	19253	21011000000	168	29.6171	30.2482	30.0422	30.3327	30.5495	30.8389
	0.218869	0.138079	P12945	P12945	N-terminal acetyltransferase A complex subunit NAT1	NAT1	304	Color2 [A=255, R=169, G=169, B=169]	1	4					33	33	33	474	474	474	98904	0	14582	6731000000	128	28.9627	29.0058	28.9612	29.3546	29.3652	28.6241
+	1.58594	-3.75673	P12962	P12962	Cap-associated protein CAF20	CAF20	306	Color2 [A=255, R=169, G=169, B=169]	1	4					4	4	4	28	28	28	18223	0	87603	2188700000	21	28.4051	28.3566	28.4918	26.342	25.0139	22.6274
	0.289706	-0.259938	P13188	P13188	Glutamine--tRNA ligase	GLN4	308	Color2 [A=255, R=169, G=169, B=169]	1	4					60	60	60	697	697	697	93132	0	32331	36936000000	414	31.8886	31.0729	31.0863	30.834	30.8598	31.5742
	1.33587	0.769039	P13298;P30402	P13298	Orotate phosphoribosyltransferase 1	URA5	310	Color2 [A=255, R=169, G=169, B=169]	1	4					11	11	11	549	549	549	24664	0	88839	9567400000	82	29.2512	28.815	28.5133	29.303	29.8104	29.7733
+	2.45606	-0.734158	P13393	P13393	TATA-box-binding protein	SPT15	311	Color2 [A=255, R=169, G=169, B=169]	1	4					8	8	8	379	379	379	27003	0	12346	1183600000	40	26.6634	26.8729	26.8818	26.246	26.0514	25.9183
	0.370897	0.0703729	P13517	P13517	F-actin-capping protein subunit beta	CAP2	312	Color2 [A=255, R=169, G=169, B=169]	1	4					20	20	20	739	739	739	32629	0	32331	16582000000	137	30.1903	30.1831	30.0196	30.3145	30.1456	30.1438
	1.05454	-0.582619	P13574	P13574	Protein STE12	STE12	313	Color2 [A=255, R=169, G=169, B=169]	1	4					3	3	3	47	47	47	77866	0	64436	357590000	18	24.9651	25.2495	25.147	24.2471	24.3398	25.0268
	0.0529103	-0.0664552	P13663	P13663	Aspartate-semialdehyde dehydrogenase	HOM2	315	Color2 [A=255, R=169, G=169, B=169]	1	4					25	25	25	663	663	663	39543	0	14989	29965000000	193	31.3506	30.6625	30.8466	30.1556	31.0707	31.4341
	0.77315	-0.425259	P13711	P13711	Acyl-coenzyme A oxidase	POX1	316	Color2 [A=255, R=169, G=169, B=169]	1	4					40	40	40	618	618	618	84041	0	18527	12323000000	245	29.909	30.2304	30.0437	29.9783	29.7449	29.1842
	0.601566	-0.543767	P14020	P14020	Dolichol-phosphate mannosyltransferase	DPM1	318	Color2 [A=255, R=169, G=169, B=169]	1	4					12	12	12	618	618	618	30362	0	48201	4221100000	72	28.7253	28.6152	27.9183	28.4606	27.7921	27.3748
	0.171559	-0.176072	P14065	P14065	Glycerol 2-dehydrogenase (NADP(+))	GCY1	319	Color2 [A=255, R=169, G=169, B=169]	1	4					26	26	25	869	869	837	35079	0	2358	10507000000	149	30.3428	29.3068	29.1539	29.2886	29.6339	29.3527
	0.57869	-0.751242	P14120	P14120	60S ribosomal protein L30	RPL30	320	Color2 [A=255, R=169, G=169, B=169]	1	4					9	9	9	81	81	81	11415	0	26771	1085500000000000	143	32.9455	33.5303	33.7896	33.6474	32.4999	31.8643
	0.000318594	-0.000439962	P14126	P14126	60S ribosomal protein L3	RPL3	321	Color2 [A=255, R=169, G=169, B=169]	1	4					32	32	32	574	574	574	43757	0	32331	2429700000000000	523	34.0747	34.2763	33.9185	34.9409	33.8409	33.4864
	0.359254	-0.219592	P14306	P14306	Carboxypeptidase Y inhibitor	TFS1	323	Color2 [A=255, R=169, G=169, B=169]	1	4					13	13	13	895	895	895	24357	0	22265	18773000000	117	30.4781	30.395	30.2684	29.6667	30.3894	30.4266
	0.00762858	-0.158119	P14540	P14540	Fructose-bisphosphate aldolase	FBA1	324	Color2 [A=255, R=169, G=169, B=169]	1	4					33	33	33	833	833	833	3962	0	32331	1.8006e+16	1748	36.1188	50.0026	50.5354	35.5748	50.2835	50.3241
	0.389202	1.2211	P14681	P14681	Mitogen-activated protein kinase KSS1	KSS1	326	Color2 [A=255, R=169, G=169, B=169]	1	4					15	15	13	568	568	546	42692	0	12526	5281100000	71	24.6683	28.599	28.4524	27.8473	28.7521	28.7835
	1.70385	0.663225	P14682	P14682	Ubiquitin-conjugating enzyme E2-34 kDa	CDC34	327	Color2 [A=255, R=169, G=169, B=169]	1	4					8	8	8	247	247	247	34064	0	31502	5438000000	68	28.4582	28.2072	28.1249	29.2043	28.8614	28.7143
	0.985737	0.514249	P14741	P14741	Translation initiation factor eIF-2B subunit alpha	GCN3	329	Color2 [A=255, R=169, G=169, B=169]	1	4					15	15	15	528	528	528	34025	0	4986	6681700000	91	28.1408	28.9544	28.3824	29.047	29.047	28.9263
	0.184932	0.219289	P14742	P14742	Glutamine--fructose-6-phosphate aminotransferase [isomerizing]	GFA1	330	Color2 [A=255, R=169, G=169, B=169]	1	4					50	50	50	713	713	713	80046	0	32331	77491000000	431	31.595	32.4161	32.1199	31.5341	32.4206	32.8342
	0.451815	0.148879	P14747	P14747	Serine/threonine-protein phosphatase 2B catalytic subunit A2	CMP2	332	Color2 [A=255, R=169, G=169, B=169]	1	4					22	21	21	449	434	434	68527	0	13065	9912300000	154	29.2752	29.2364	29.139	29.1088	29.5715	29.4169
+	2.74444	1.97556	P14832	P14832	Peptidyl-prolyl cis-trans isomerase	CPR1	333	Color2 [A=255, R=169, G=169, B=169]	1	4					13	13	13	846	846	846	1739	0	32331	73037000000	201	31.0907	30.4477	30.2214	32.667	32.5693	32.4501
	0.0237916	-0.113036	P14843	P14843	Phospho-2-dehydro-3-deoxyheptonate aldolase, phenylalanine-inhibited	ARO3	334	Color2 [A=255, R=169, G=169, B=169]	1	4					12	11	11	408	389	389	41069	0	78961	1850800000	32	29.0715	25.52	23.7491	26.5213	25.5922	25.888
+	3.33033	-0.726712	P14904	P14904	Vacuolar aminopeptidase 1	APE1	335	Color2 [A=255, R=169, G=169, B=169]	1	4					27	27	27	654	654	654	57092	0	27623	47349000000	210	31.8869	32.0714	32.0029	31.3471	31.2246	31.2093
+	1.79158	-3.28281	P14907	P14907	Nucleoporin NSP1	NSP1	337	Color2 [A=255, R=169, G=169, B=169]	1	4					15	15	15	338	338	338	86515	0	10261	2980600000	70	27.9415	28.797	29.2856	26.8241	24.5289	24.8226
+	2.56384	2.24849	P14922	P14922	General transcriptional corepressor CYC8	CYC8	338	Color2 [A=255, R=169, G=169, B=169]	1	4					21	21	21	249	249	249	1072	0	32331	68725000000	220	30.3551	30.5433	30.1229	32.9628	32.8481	31.9559
	0.671923	-0.384496	P15019	P15019	Transaldolase	TAL1	339	Color2 [A=255, R=169, G=169, B=169]	1	4					32	32	31	684	684	66	37036	0	2451	19234000000	245	31.0068	30.4434	30.2888	29.9851	30.4628	30.1377
	0.138852	-0.0993792	P15108	P15108	ATP-dependent molecular chaperone HSC82	HSC82	340	Color2 [A=255, R=169, G=169, B=169]	1	4					70	70	18	675	675	193	80899	0	32331	6382800000000000	944	35.7591	35.1887	35.177	35.0381	35.1553	35.6333
	0.0678619	-0.0788205	P15180	P15180	Lysine--tRNA ligase, cytoplasmic	KRS1	341	Color2 [A=255, R=169, G=169, B=169]	1	4					60	60	60	717	717	717	67958	0	32331	2915600000000000	795	34.8627	34.1727	34.0728	34.923	34.0646	33.884
	0.122774	0.203959	P15202	P15202	Peroxisomal catalase A	CTA1	342	Color2 [A=255, R=169, G=169, B=169]	1	4					24	24	24	408	408	408	58555	0	90402	11188000000	123	29.2496	29.1282	29.3306	28.2453	29.8819	30.1932
	0.585349	-0.271667	P15274	P15274	AMP deaminase	AMD1	343	Color2 [A=255, R=169, G=169, B=169]	1	4					20	20	20	248	248	248	933	0	42972	2694800000	63	27.8926	27.6075	27.2817	27.1294	27.5044	27.333
+	2.66832	2.49518	P15303	P15303	Protein transport protein SEC23	SEC23	344	Color2 [A=255, R=169, G=169, B=169]	1	4					33	33	33	576	576	576	85384	0	32331	33035000000	220	28.9408	29.015	29.6012	31.1791	31.6924	32.171
	0.717905	-1.82697	P15454	P15454	Guanylate kinase	GUK1	347	Color2 [A=255, R=169, G=169, B=169]	1	4					10	10	10	631	631	631	20637	0	62728	3778600000	54	28.4788	28.546	28.3963	24.3234	27.8959	27.7209
	0.0379295	-0.0276248	P15496	P15496	Isopentenyl-diphosphate Delta-isomerase	IDI1	348	Color2 [A=255, R=169, G=169, B=169]	1	4					19	19	19	889	889	889	33351	0	32331	33111000000	222	31.2289	30.9246	30.9375	30.6253	30.9752	31.4076
	2.63646	0.150862	P15565	P15565	tRNA (guanine(26)-N(2))-dimethyltransferase, mitochondrial	TRM1	349	Color2 [A=255, R=169, G=169, B=169]	1	4					30	30	30	568	568	568	64052	0	16739	12846000000	189	29.7688	29.8219	29.7779	29.9691	29.9231	29.929
	0.016119	-0.0146751	P15624	P15624	Phenylalanine--tRNA ligase beta subunit	FRS1	350	Color2 [A=255, R=169, G=169, B=169]	1	4					38	38	38	723	723	723	67364	0	32331	58861000000	369	32.443	31.682	31.5782	31.7047	31.8166	32.1378
	0.0879393	-0.0818462	P15625	P15625	Phenylalanine--tRNA ligase alpha subunit	FRS2	351	Color2 [A=255, R=169, G=169, B=169]	1	4					36	36	36	761	761	761	57511	0	32331	53179000000	367	32.306	31.6147	31.3897	31.3881	31.6582	32.0185
	0.363913	-0.601382	P15646	P15646	rRNA 2-O-methyltransferase fibrillarin	NOP1	352	Color2 [A=255, R=169, G=169, B=169]	1	4					24	24	24	651	651	651	34465	0	24829	93263000000	336	31.6606	33.3866	33.9246	32.2168	32.3931	32.5578
	1.27093	-0.48111	P15703	P15703	Glucan 1,3-beta-glucosidase	BGL2	354	Color2 [A=255, R=169, G=169, B=169]	1	4					10	10	10	361	361	361	34118	0	19127	23264000000	116	31.2272	30.8366	30.7849	30.3198	30.6826	30.4029
	0.340746	0.290082	P15705	P15705	Heat shock protein STI1	STI1	355	Color2 [A=255, R=169, G=169, B=169]	1	4					48	48	48	757	757	757	66264	0	32331	87585000000	412	32.6743	32.0433	32.1852	32.19	32.4151	33.168
	0.0930759	0.062809	P15790	P15790	Casein kinase II subunit alpha	CKA1	358	Color2 [A=255, R=169, G=169, B=169]	1	4					30	30	29	645	645	618	44667	0	2802	30749000000	263	30.7049	31.3561	30.9126	31.2295	31.1667	30.7657
+	1.98554	1.44255	P15873	P15873	Proliferating cell nuclear antigen	POL30	359	Color2 [A=255, R=169, G=169, B=169]	1	4					26	26	26	868	868	868	28916	0	32331	1043700000000000	313	31.9035	31.9477	31.6058	33.8541	33.0136	32.9169
	0.158016	-0.0723502	P15891	P15891	Actin-binding protein	ABP1	360	Color2 [A=255, R=169, G=169, B=169]	1	4					39	39	39	657	657	657	65575	0	32331	54452000000	304	32.2573	31.8742	31.7878	32.0859	31.7944	31.8219
	1.01459	-9.95878	P15992	P15992	Heat shock protein 26	HSP26	361	Color2 [A=255, R=169, G=169, B=169]	1	4					28	28	28	79	79	79	23879	0	32331	8711200000000000	684	36.1678	50.0233	49.9133	35.7876	35.4879	34.9525
	0.41855	0.468021	P16120	P16120	Threonine synthase	THR4	362	Color2 [A=255, R=169, G=169, B=169]	1	4					41	41	41	708	708	708	57474	0	32331	35670000000	319	31.8895	30.4966	30.4434	31.3131	31.427	31.4934
	0.173844	0.0787214	P16140	P16140	V-type proton ATPase subunit B	VMA2	363	Color2 [A=255, R=169, G=169, B=169]	1	4					55	55	55	832	832	832	57749	0	32331	1866300000000000	647	33.7446	33.4478	33.4432	33.3888	33.6112	33.8718
	0.871042	0.599003	P16370	P16370	DNA-directed RNA polymerase II subunit RPB3	RPB3	364	Color2 [A=255, R=169, G=169, B=169]	1	4					9	9	9	393	393	393	35297	0	10527	2786300000	51	27.3793	27.4709	27.0714	28.4961	27.661	27.5615
+	1.85128	1.58942	P16474	P16474	78 kDa glucose-regulated protein homolog	KAR2	366	Color2 [A=255, R=169, G=169, B=169]	1	4					48	45	45	521	497	497	74467	0	32331	1093400000000000	443	31.5227	31.398	31.2308	33.693	32.777	32.4497
	0.0703577	-0.199752	P16521	P16521	Elongation factor 3A	YEF3	367	Color2 [A=255, R=169, G=169, B=169]	1	4					73	73	56	675	675	557	11594	0	32331	3088600000000000	926	33.0894	34.1522	34.5539	31.997	34.2396	34.9596
	0.381104	-0.777526	P16547	P16547	Mitochondrial outer membrane protein OM45	OM45	369	Color2 [A=255, R=169, G=169, B=169]	1	4					15	15	15	377	377	377	4458	0	69961	1918300000	60	27.5436	28.2874	25.6631	26.8662	26.5996	25.6957
	0.616659	-0.348415	P16550	P16550	Protein APA1;5,5-P-1,P-4-tetraphosphate phosphorylase;ADP-sulfurylase	APA1	370	Color2 [A=255, R=169, G=169, B=169]	1	4					21	21	21	835	835	835	36492	0	18679	33141000000	215	31.4658	31.1298	31.1296	30.5153	30.8623	31.3023
	0.848898	-2.27797	P16603	P16603	NADPH--cytochrome P450 reductase	NCP1	371	Color2 [A=255, R=169, G=169, B=169]	1	4					13	13	13	272	272	272	76771	0	60532	1032600000	33	27.3758	26.7401	26.1797	26.6826	22.5603	24.2188
	1.24442	0.93872	P16639	P16639	Arginyl-tRNA--protein transferase 1	ATE1	372	Color2 [A=255, R=169, G=169, B=169]	1	4					26	26	26	531	531	531	5793	0	19197	20219000000	218	29.3295	29.5168	29.5855	31.0284	30.3882	29.8314
	1.73289	0.918193	P16649	P16649	General transcriptional corepressor TUP1	TUP1	373	Color2 [A=255, R=169, G=169, B=169]	1	4					31	31	31	442	442	442	78307	0	32331	18247000000	201	30.0176	29.4402	29.4819	30.6563	30.2704	30.7675
	0.123177	-0.103497	P16861	P16861	ATP-dependent 6-phosphofructokinase subunit alpha	PFK1	375	Color2 [A=255, R=169, G=169, B=169]	1	4					73	73	72	764	764	755	10797	0	32331	1404100000000000	687	33.2884	33.0692	32.8631	32.4385	33.0754	33.3964
	0.811516	-0.385044	P16862	P16862	ATP-dependent 6-phosphofructokinase subunit beta	PFK2	376	Color2 [A=255, R=169, G=169, B=169]	1	4					53	52	52	617	608	608	10462	0	32331	1131300000000000	570	32.9045	33.0024	32.8016	32.0971	32.6859	32.7704
+	2.26394	2.9492	P16892	P16892	Mitogen-activated protein kinase FUS3	FUS3	377	Color2 [A=255, R=169, G=169, B=169]	1	4					11	10	10	439	416	416	40772	0	36319	2495500000	43	25.7086	23.8699	24.569	27.7416	27.7123	27.5412
	0.681579	-0.282124	P17065	P17065	Rab guanine nucleotide exchange factor SEC2	SEC2	379	Color2 [A=255, R=169, G=169, B=169]	1	4					17	17	17	283	283	283	84651	0	51945	2083600000	74	27.6202	27.7428	27.2817	27.5222	27.1337	27.1426
	0.408937	-0.437212	P17076	P17076	60S ribosomal protein L8-A	RPL8A	380	Color2 [A=255, R=169, G=169, B=169]	1	4					28	5	5	754	137	137	28124	0	47307	17945000000	81	30.4227	30.7948	30.5854	31.0456	29.7314	29.7143
	0.439867	-0.506958	P17157	P17157	Cyclin-dependent protein kinase PHO85	PHO85	381	Color2 [A=255, R=169, G=169, B=169]	1	4					19	17	17	679	652	652	34906	0	17351	22772000000	156	29.8149	31.392	30.9267	29.8879	30.3196	30.4053
	0.18264	-0.111154	P17255	P17255	V-type proton ATPase catalytic subunit A;Endonuclease PI-SceI	VMA1	382	Color2 [A=255, R=169, G=169, B=169]	1	4					76	76	76	664	664	664	11864	0	32331	2107200000000000	755	34.053	33.6518	33.5254	33.3248	33.6655	33.9064
	0.0370369	-0.0156651	P17423	P17423	Homoserine kinase	THR1	383	Color2 [A=255, R=169, G=169, B=169]	1	4					16	16	16	513	513	513	38712	0	2479	28112000000	141	31.0847	30.7345	30.9053	30.709	30.9086	31.0599
	0.0336293	-0.0337709	P17442	P17442	Phosphate system positive regulatory protein PHO81	PHO81	384	Color2 [A=255, R=169, G=169, B=169]	1	4					48	48	48	475	475	475	13403	0	19348	12842000000	242	29.3273	30.0547	29.9063	29.2226	29.9103	30.054
	0.390081	-1.40772	P17505	P17505	Malate dehydrogenase, mitochondrial	MDH1	385	Color2 [A=255, R=169, G=169, B=169]	1	4					15	15	15	62	62	62	3565	0	10228	3543500000	65	29.1054	29.061	25.3204	27.2402	27.325	24.6985
	0.71255	0.906193	P17536	P17536	Tropomyosin-1	TPM1	386	Color2 [A=255, R=169, G=169, B=169]	1	4					21	21	21	879	879	879	2354	0	32331	27960000000	164	29.6589	30.2989	30.4041	30.6574	30.3468	32.0762
	0.789765	-0.479072	P17555	P17555	Adenylyl cyclase-associated protein	SRV2	387	Color2 [A=255, R=169, G=169, B=169]	1	4					22	22	22	506	506	506	57521	0	16013	8916500000	113	29.6599	29.7709	29.1541	28.6593	29.1298	29.3586
	0.923915	-0.958492	P17649	P17649	4-aminobutyrate aminotransferase	UGA1	388	Color2 [A=255, R=169, G=169, B=169]	1	4					10	10	10	308	308	308	52946	0	19721	1083100000	33	26.6528	26.2548	26.3434	24.7558	26.3492	25.2706
	0.437283	-1.23723	P17695	P17695	Glutaredoxin-2, mitochondrial	GRX2	389	Color2 [A=255, R=169, G=169, B=169]	1	4					6	6	6	385	385	385	15861	0	12982	1737000000	31	27.0118	27.2127	26.9526	23.4015	27.0656	26.9983
	0.00346339	0.00610733	P17709	P17709	Glucokinase-1	GLK1	390	Color2 [A=255, R=169, G=169, B=169]	1	4					50	50	49	798	798	77	55377	0	32331	9207300000000000	1282	34.9909	35.6987	35.9967	34.5896	35.9459	36.1691
	0.8363	-0.348684	P17883	P17883	Superkiller protein 3	SKI3	391	Color2 [A=255, R=169, G=169, B=169]	1	4					38	38	38	326	326	326	16372	0	17949	5375800000	167	28.675	29.2439	28.8609	28.6711	28.6782	28.3844
+	2.49637	3.60789	P17967	P17967	Protein disulfide-isomerase	PDI1	394	Color2 [A=255, R=169, G=169, B=169]	1	4					40	40	40	63	63	63	58226	0	32331	1238200000000000	356	30.0818	30.1979	29.5304	34.6071	33.042	32.9847
	0.339982	-1.02283	P18239;P18238	P18239	ADP,ATP carrier protein 2	PET9	395	Color2 [A=255, R=169, G=169, B=169]	1	4					18	18	16	491	491	447	34426	0	70471	7384600000	100	29.4516	30.0961	27.7315	29.0886	29.1004	26.0216
	0.140964	-0.0613162	P18562	P18562	Uracil phosphoribosyltransferase	FUR1	396	Color2 [A=255, R=169, G=169, B=169]	1	4					21	21	21	898	898	898	24594	0	17724	36108000000	185	31.3934	31.1205	31.2633	30.9892	31.1389	31.4651
	0.846607	-1.84134	P18759	P18759	Vesicular-fusion protein SEC18	SEC18	397	Color2 [A=255, R=169, G=169, B=169]	1	4					32	32	32	511	511	511	84055	0	32331	8669900000	130	28.1762	30.2704	30.3286	26.3152	28.576	28.36
+	3.70678	1.45302	P18899	P18899	Stress protein DDR48	DDR48	399	Color2 [A=255, R=169, G=169, B=169]	1	4					27	27	27	691	691	691	46233	0	32331	25711000000	215	29.7269	29.8669	29.5746	31.2032	31.0396	31.2847
	0.276751	-0.261662	P19097	P19097	Fatty acid synthase subunit alpha;Acyl carrier;3-oxoacyl-[acyl-carrier-protein] reductase;3-oxoacyl-[acyl-carrier-protein] synthase	FAS2	403	Color2 [A=255, R=169, G=169, B=169]	1	4					105	105	105	63	63	63	20694	0	32331	78574000000	771	33.1405	32.3336	31.9014	32.4051	32.0241	32.1614
	1.7038	-1.28942	P19146	P19146	ADP-ribosylation factor 2	ARF2	404	Color2 [A=255, R=169, G=169, B=169]	1	4					19	19	9	818	818	486	20657	0	32331	1753600000000000	303	33.8316	34.0947	33.7364	33.1462	32.6293	32.0189
	0.0168751	-0.0120424	P19358	P19358	S-adenosylmethionine synthase 2	SAM2	406	Color2 [A=255, R=169, G=169, B=169]	1	4					33	14	14	807	438	438	42255	0	26315	27603000000	142	31.1883	30.629	30.4658	30.5832	30.7677	30.896
	0.0838043	0.0676339	P19454	P19454	Casein kinase II subunit alpha	CKA2	408	Color2 [A=255, R=169, G=169, B=169]	1	4					23	22	22	72	69	69	39403	0	32331	49354000000	212	31.3043	32.0053	31.7507	32.0279	31.8685	31.3668
	0.188597	0.97982	P19524	P19524	Myosin-2	MYO2	409	Color2 [A=255, R=169, G=169, B=169]	1	4					67	67	63	508	508	487	18068	0	32331	12809000000	283	31.1095	29.461	24.948	30.8109	29.4155	28.2316
	0.701882	-1.46038	P19736	P19736	Pre-mRNA-splicing factor PRP9	PRP9	411	Color2 [A=255, R=169, G=169, B=169]	1	4					12	12	12	274	274	274	63029	0	37633	1110000000	36	25.8643	28.28	27.162	25.1614	26.9149	24.8489
+	2.05832	1.46589	P19812	P19812	E3 ubiquitin-protein ligase UBR1	UBR1	412	Color2 [A=255, R=169, G=169, B=169]	1	4					59	59	59	393	393	393	22484	0	32331	20700000000	290	29.8252	29.6773	28.9615	31.25	30.7568	30.8548
	0.488909	0.864671	P19881	P19881	4-nitrophenylphosphatase	PHO13	414	Color2 [A=255, R=169, G=169, B=169]	1	4					6	6	6	26	26	26	34624	0	38825	963270000	28	26.3877	25.669	24.2543	25.5397	26.2754	27.0899
	0.425121	-0.926786	P19882	P19882	Heat shock protein 60, mitochondrial	HSP60	415	Color2 [A=255, R=169, G=169, B=169]	1	4					21	21	21	437	437	437	60751	0	82234	2378600000	65	27.8848	28.5027	25.965	27.4758	26.4586	25.6378
	0.378598	0.192178	P20049	P20049	Prephenate dehydrogenase [NADP(+)]	TYR1	416	Color2 [A=255, R=169, G=169, B=169]	1	4					16	16	16	454	454	454	50923	0	65973	5054400000	88	28.4384	27.8359	28.155	28.5722	28.1589	28.2747
	0.248618	0.140907	P20081	P20081	FK506-binding protein 1	FPR1	418	Color2 [A=255, R=169, G=169, B=169]	1	4					11	11	11	833	833	833	12158	0	98612	16468000000	72	29.9999	30.2849	29.8497	30.3927	30.347	29.8176
	0.792006	-0.804646	P20424	P20424	Signal recognition particle subunit SRP54	SRP54	420	Color2 [A=255, R=169, G=169, B=169]	1	4					32	32	32	621	621	621	59624	0	32331	28962000000	291	30.5267	31.7338	31.9379	30.3301	30.8881	30.5664
+	2.23952	0.967039	P20433	P20433	DNA-directed RNA polymerase II subunit RPB4	RPB4	421	Color2 [A=255, R=169, G=169, B=169]	1	4					8	8	8	548	548	548	25414	0	13127	3076500000	40	26.9993	27.4534	27.3624	28.3765	28.3276	28.0121
	1.4115	0.760591	P20434	P20434	DNA-directed RNA polymerases I, II, and III subunit RPABC1	RPB5	422	Color2 [A=255, R=169, G=169, B=169]	1	4					7	7	7	474	474	474	25079	0	54239	4378000000	47	27.6877	28.1003	27.9293	28.5721	28.3402	29.0868
+	3.91113	1.06452	P20436	P20436	DNA-directed RNA polymerases I, II, and III subunit RPABC3	RPB8	424	Color2 [A=255, R=169, G=169, B=169]	1	4					6	6	6	507	507	507	16511	0	17471	12418000000	53	29.2128	28.9791	29.145	30.145	30.173	30.2126
	1.79978	-0.946746	P20447	P20447	ATP-dependent RNA helicase DBP3	DBP3	425	Color2 [A=255, R=169, G=169, B=169]	1	4					17	17	17	402	402	402	58826	0	38468	3705500000	88	28.6011	28.6364	28.7737	28.1726	27.582	27.4164
	0.958078	-1.01696	P20448	P20448	ATP-dependent RNA helicase HCA4	HCA4	426	Color2 [A=255, R=169, G=169, B=169]	1	4					5	5	5	86	86	86	87192	0	66532	358070000	15	25.4865	25.8615	26.2776	25.6434	24.1165	24.8148
	0.951656	-1.21632	P20449	P20449	ATP-dependent RNA helicase DBP5	DBP5	427	Color2 [A=255, R=169, G=169, B=169]	1	4					22	22	22	585	585	585	53873	0	14778	4797500000	115	28.805	29.2194	28.2822	26.6023	28.4467	27.6086
	0.474503	0.0523485	P20459	P20459	Eukaryotic translation initiation factor 2 subunit alpha	SUI2	428	Color2 [A=255, R=169, G=169, B=169]	1	4					37	37	37	878	878	878	34717	0	27011	62651000000	311	31.9761	32.1227	32.0686	32.0807	32.0934	32.1503
	1.49929	-0.942263	P20484	P20484	Protein MAK11	MAK11	429	Color2 [A=255, R=169, G=169, B=169]	1	4					17	17	17	476	476	476	4729	0	53716	4986100000	99	28.4617	29.2195	29.353	28.2389	28.0169	27.9517
	0.0190432	0.0135085	P20485	P20485	Choline kinase	CKI1	430	Color2 [A=255, R=169, G=169, B=169]	1	4					16	16	16	352	352	352	66316	0	14335	3510100000	70	28.3244	27.8546	27.6802	27.791	27.873	28.2359
	1.37468	1.3229	P20604	P20604	Serine/threonine-protein phosphatase PP1-1	SIT4	432	Color2 [A=255, R=169, G=169, B=169]	1	4					22	22	22	852	852	852	35537	0	27929	23447000000	179	30.0794	29.7194	29.6714	31.9429	31.0307	30.4653
+	1.74987	-1.54732	P20606	P20606	Small COPII coat GTPase SAR1	SAR1	433	Color2 [A=255, R=169, G=169, B=169]	1	4					22	22	22	958	958	958	2145	0	32331	3878300000000000	428	35.2487	35.4854	35.0407	34.3826	33.6725	33.0778
	0.649742	-0.443858	P21242	P21242	Probable proteasome subunit alpha type-7	PRE10	439	Color2 [A=255, R=169, G=169, B=169]	1	4					11	11	11	51	51	51	31536	0	58665	12727000000	74	29.4819	30.4765	30.0053	29.3398	29.7314	29.561
	0.149738	0.0777194	P21243	P21243	Proteasome subunit alpha type-1	SCL1	440	Color2 [A=255, R=169, G=169, B=169]	1	4					17	17	17	806	806	806	28001	0	10493	8080600000	131	29.4628	29.1427	28.8444	29.169	29.1387	29.3754
	0.963708	-1.18382	P21269	P21269	CCA tRNA nucleotidyltransferase, mitochondrial	CCA1	441	Color2 [A=255, R=169, G=169, B=169]	1	4					9	9	9	19	19	19	62484	0	12564	957110000	28	27.0047	25.7933	25.9789	24.2063	25.4805	25.5387
	1.89964	0.73262	P21304	P21304	Periodic tryptophan protein 1	PWP1	442	Color2 [A=255, R=169, G=169, B=169]	1	4					23	23	23	47	47	47	63803	0	14288	10754000000	135	28.7367	29.1816	29.2911	29.8267	29.7755	29.8052
	0.0822548	-0.186366	P21524	P21524	Ribonucleoside-diphosphate reductase large chain 1	RNR1	444	Color2 [A=255, R=169, G=169, B=169]	1	4					22	22	17	315	315	269	9956	0	1219	2345200000	60	27.0558	26.4383	26.8979	25.1822	26.7857	27.865
	0.616495	-0.526478	P21538;Q12457	P21538	DNA-binding protein REB1	REB1	445	Color2 [A=255, R=169, G=169, B=169]	1	4					18	18	18	29	29	29	91873	0	68898	3271800000	78	28.3016	28.0822	28.1992	28.4047	27.4485	27.1504
	1.30315	-1.74941	P21576	P21576	Vacuolar protein sorting-associated protein 1	VPS1	446	Color2 [A=255, R=169, G=169, B=169]	1	4					20	20	20	374	374	374	78736	0	91439	3992100000	102	28.4443	29.0654	29.2501	26.0665	28.03	27.4151
	0.503506	-0.211798	P21734	P21734	Ubiquitin-conjugating enzyme E2 1	UBC1	449	Color2 [A=255, R=169, G=169, B=169]	1	4					15	15	15	879	879	879	24178	0	25782	18736000000	122	30.5794	30.4407	30.391	30.0651	30.1025	30.6081
	0.0605657	-0.107293	P21827	P21827	Guanine nucleotide exchange factor SRM1	SRM1	450	Color2 [A=255, R=169, G=169, B=169]	1	4					11	11	11	28	28	28	53013	0	58448	2821600000	48	28.5393	27.6668	27.0791	28.4064	27.6885	26.8683
	0.287716	0.379208	P22007	P22007	Protein farnesyltransferase subunit beta	RAM1	453	Color2 [A=255, R=169, G=169, B=169]	1	4					5	5	5	116	116	116	48189	0	1198	966430000	22	25.5537	25.4831	25.2614	24.7709	26.2143	26.4506
	0.413337	-0.18795	P22108	P22108	5,5-P-1,P-4-tetraphosphate phosphorylase 2	APA2	454	Color2 [A=255, R=169, G=169, B=169]	1	4					14	14	14	585	585	585	3684	0	10775	2683400000	59	27.8214	27.3885	27.4976	27.1542	27.3437	27.6457
	0.272135	0.305105	P22133	P22133	Malate dehydrogenase, cytoplasmic	MDH2	455	Color2 [A=255, R=169, G=169, B=169]	1	4					15	15	15	456	456	456	4073	0	21603	39880000000	162	31.3202	30.7925	30.6841	30.6579	31.0392	32.015
	0.181563	0.396822	P22137	P22137	Clathrin heavy chain	CHC1	456	Color2 [A=255, R=169, G=169, B=169]	1	4					72	72	72	579	579	579	18723	0	32331	24298000000	386	31.5296	30.3364	29.1805	31.6955	30.4145	30.1269
	0.0680322	0.0760632	P22138	P22138	DNA-directed RNA polymerase I subunit RPA135	RPA135	457	Color2 [A=255, R=169, G=169, B=169]	1	4					45	45	45	514	514	514	13574	0	32331	15930000000	249	29.5868	30.471	29.9607	29.5367	30.5472	30.1628
	0.608015	0.205767	P22141	P22141	Proteasome subunit beta type-4	PRE1	459	Color2 [A=255, R=169, G=169, B=169]	1	4					7	7	7	384	384	384	22516	0	1407	1534900000	26	27.0093	26.7913	26.6668	27.1011	26.8046	27.179
	0.0605988	-0.040891	P22146	P22146	1,3-beta-glucanosyltransferase GAS1	GAS1	460	Color2 [A=255, R=169, G=169, B=169]	1	4					7	7	7	141	141	141	59582	0	30329	2924400000	39	27.7424	27.5982	27.3908	27.125	27.663	27.8207
	0.664423	-0.336751	P22147	P22147	5-3 exoribonuclease 1	XRN1	461	Color2 [A=255, R=169, G=169, B=169]	1	4					66	66	66	505	505	505	17546	0	27211	26783000000	386	31.087	31.3174	31.043	31.0951	30.948	30.3942
	1.78714	1.1144	P22202	P22202	Heat shock protein SSA4	SSA4	462	Color2 [A=255, R=169, G=169, B=169]	1	4					53	36	28	64	483	413	6965	0	32331	73456000000	327	31.3269	31.4826	31.2877	32.9089	32.5591	31.9724
	0.167618	-0.166789	P22203	P22203	V-type proton ATPase subunit E	VMA4	463	Color2 [A=255, R=169, G=169, B=169]	1	4					25	25	25	798	798	798	26471	0	32331	37916000000	223	31.2671	31.4751	31.4519	30.773	30.9581	31.9626
	0.432918	0.84329	P22211	P22211	Nitrogen permease reactivator protein	NPR1	464	Color2 [A=255, R=169, G=169, B=169]	1	4					3	3	3	41	41	41	85989	0	10157	143320000	19	24.323	24.5003	24.6751	23.8381	26.6923	25.4978
	1.01617	-0.421301	P22213	P22213	Protein SLY1	SLY1	465	Color2 [A=255, R=169, G=169, B=169]	1	4					22	22	22	455	455	455	74678	0	14008	3560100000	103	28.4341	28.1556	27.8666	27.5452	27.9087	27.7385
	0.785126	-0.37786	P22217	P22217	Thioredoxin-1	TRX1	466	Color2 [A=255, R=169, G=169, B=169]	1	4					7	5	5	66	485	485	11235	0	85861	2205700000	35	27.178	27.7405	27.3299	26.9144	26.8728	27.3276
	0.990618	1.46393	P22276	P22276	DNA-directed RNA polymerase III subunit RPC2	RET1	468	Color2 [A=255, R=169, G=169, B=169]	1	4					13	13	13	127	127	127	12946	0	16663	959760000	27	23.6657	25.8967	25.4465	26.2363	26.4889	26.6755
	0.110901	0.0582517	P22336	P22336	Replication factor A protein 1	RFA1	469	Color2 [A=255, R=169, G=169, B=169]	1	4					29	29	29	588	588	588	70347	0	21665	15648000000	203	30.3433	30.1733	29.8689	30.4088	30.193	29.9585
	0.236202	0.156677	P22515	P22515	Ubiquitin-activating enzyme E1 1	UBA1	472	Color2 [A=255, R=169, G=169, B=169]	1	4					70	70	70	71	71	71	11426	0	32331	192400000000000	734	33.7984	33.2756	33.2706	33.2684	33.608	33.9382
	0.132498	0.174231	P22517	P22517	Calcium/calmodulin-dependent protein kinase II	CMK2	473	Color2 [A=255, R=169, G=169, B=169]	1	4					18	18	18	465	465	465	50447	0	14124	5356400000	98	28.2631	28.125	28.0747	27.4739	28.3744	29.1372
	1.2349	-0.241685	P22579	P22579	Transcriptional regulatory protein SIN3	SIN3	474	Color2 [A=255, R=169, G=169, B=169]	1	4					10	10	10	83	83	83	17484	0	38444	648980000	35	25.7765	25.9605	25.7486	25.7111	25.5474	25.502
	1.38659	0.599368	P22768	P22768	Argininosuccinate synthase	ARG1	476	Color2 [A=255, R=169, G=169, B=169]	1	4					34	34	34	776	776	776	46927	0	32331	1187900000000000	359	32.8623	32.4163	32.469	32.8933	33.3386	33.3138
	1.69455	-0.74713	P22803	P22803	Thioredoxin-2	TRX2	477	Color2 [A=255, R=169, G=169, B=169]	1	4					10	10	8	875	875	702	11204	0	97117	15196000000	80	30.2985	30.3925	29.9821	29.4783	29.7484	29.2051
	1.34498	-2.59062	P22855	P22855	Alpha-mannosidase	AMS1	478	Color2 [A=255, R=169, G=169, B=169]	1	4					30	30	30	33	33	33	1245	0	12373	2945600000	86	27.3399	28.5733	29.9096	25.0793	26.8362	26.1354
	0.727826	-1.75036	P22936	P22936	DNA-(apurinic or apyrimidinic site) lyase 1	APN1	479	Color2 [A=255, R=169, G=169, B=169]	1	4					25	25	25	728	728	728	41439	0	29133	7303200000	100	30.6464	29.2722	28.6166	29.6095	26.8939	26.7808
	1.40378	-1.41894	P23201	P23201	Protein SPA2	SPA2	481	Color2 [A=255, R=169, G=169, B=169]	1	4					10	10	10	83	83	83	16314	0	10413	456240000	17	25.4564	25.4509	25.4163	23.925	23.2596	24.8821
	0.951933	0.720408	P23202	P23202	Transcriptional regulator URE2	URE2	482	Color2 [A=255, R=169, G=169, B=169]	1	4					11	11	11	415	415	415	4027	0	73216	8548200000	72	28.041	28.6174	28.7333	28.6308	29.5562	29.3659
	0.0541972	-0.0547218	P23248	P23248	40S ribosomal protein S1-B	RPS1B	483	Color2 [A=255, R=169, G=169, B=169]	1	4					34	34	6	792	792	216	28812	0	32331	3952600000000000	618	34.2581	35.0598	35.2686	35.1277	34.6904	34.6043
	0.032895	-0.0371755	P23254	P23254	Transketolase 1	TKL1	484	Color2 [A=255, R=169, G=169, B=169]	1	4					31	30	30	582	556	556	73805	0	11037	11293000000	140	30.2625	29.3225	29.2228	29.1879	29.778	29.7304
	0.348065	-0.237242	P23287	P23287	Serine/threonine-protein phosphatase 2B catalytic subunit A1	CNA1	486	Color2 [A=255, R=169, G=169, B=169]	1	4					30	30	29	577	577	561	63001	0	21293	7997800000	155	29.0216	29.1866	29.0009	28.3308	29.2852	28.8813
	0.00812784	0.00588099	P23301;P19211	P23301	Eukaryotic translation initiation factor 5A-1	HYP2	488	Color2 [A=255, R=169, G=169, B=169]	1	4					17	17	17	873	873	873	17114	0	32331	2542200000000000	437	33.6288	33.828	34.0516	33.4499	33.9397	34.1364
	0.396283	0.522657	P23337	P23337	Glycogen [starch] synthase isoform 1	GSY1	489	Color2 [A=255, R=169, G=169, B=169]	1	4					54	45	45	662	589	589	80509	0	32331	1760200000000000	602	32.2895	33.6259	33.2501	34.2763	33.5306	32.9266
	0.280828	-0.399633	P23493	P23493	Mitochondrial biogenesis regulation protein 1	MBR1	490	Color2 [A=255, R=169, G=169, B=169]	1	4					2	2	2	106	106	106	36934	0	19393	619370000	21	25.6291	25.8912	26.2406	25.1077	24.8541	26.6002
	0.517662	-0.432141	P23542	P23542	Aspartate aminotransferase, cytoplasmic	AAT2	492	Color2 [A=255, R=169, G=169, B=169]	1	4					18	18	18	622	622	622	46057	0	10556	15259000000	92	30.5779	29.6885	29.5715	29.3387	29.8787	29.3241
+	2.46763	1.96405	P23594	P23594	Serine/threonine-protein phosphatase PP2A-1 catalytic subunit	PPH21	493	Color2 [A=255, R=169, G=169, B=169]	1	4					19	6	6	767	309	309	41937	0	18408	12053000000	50	28.2889	28.0211	28.0007	30.6586	29.8799	29.6644
+	2.92932	2.1821	P23595	P23595	Serine/threonine-protein phosphatase PP2A-2 catalytic subunit	PPH22	494	Color2 [A=255, R=169, G=169, B=169]	1	4					21	21	8	809	809	39	43046	0	32331	55528000000	255	30.1323	29.9904	29.8513	32.6465	32.0859	31.7879
	0.623419	0.767059	P23615	P23615	Transcription elongation factor SPT6	SPT6	495	Color2 [A=255, R=169, G=169, B=169]	1	4					48	48	48	417	417	417	16829	0	30748	11799000000	204	28.6606	29.481	29.0242	28.8353	30.1775	30.4542
	0.0351215	-0.0209243	P23638	P23638	Proteasome subunit alpha type-3	PRE9	496	Color2 [A=255, R=169, G=169, B=169]	1	4					12	12	12	535	535	535	28714	0	11533	6157900000	85	28.9511	28.7579	28.3098	28.763	28.5302	28.663
	1.13868	-0.280959	P23639	P23639	Proteasome subunit alpha type-2	PRE8	497	Color2 [A=255, R=169, G=169, B=169]	1	4					10	10	10	38	38	38	27162	0	60161	4283000000	77	28.5354	28.4449	28.2366	28.1705	27.9779	28.2257
	0.360838	-1.21261	P23641	P23641	Mitochondrial phosphate carrier protein;Mitochondrial phosphate carrier protein, N-terminally processed	MIR1	498	Color2 [A=255, R=169, G=169, B=169]	1	4					14	14	14	482	482	482	32812	0	74473	3955400000	55	28.4014	29.4445	26.6854	28.3072	27.905	24.6813
	0.382585	0.591972	P23796	P23796	tRNA A64-2-O-ribosylphosphate transferase	RIT1	501	Color2 [A=255, R=169, G=169, B=169]	1	4					12	12	12	24	24	24	58881	0	43516	1508600000	36	26.6907	26.7628	26.2615	28.3271	27.008	26.1559
	0.94407	-0.42767	P24000	P24000	60S ribosomal protein L24-B	RPL24B	502	Color2 [A=255, R=169, G=169, B=169]	1	4					8	2	2	284	77	77	17547	0	41385	5341300000	36	28.4505	29.0362	28.4617	28.0491	28.2956	28.3206
+	2.56243	-4.48189	P24276	P24276	Protein SSD1	SSD1	503	Color2 [A=255, R=169, G=169, B=169]	1	4					2	2	2	15	15	15	13995	81615	16312	4678900000	10	29.492	29.6427	29.2234	24.347	24.2586	26.3068
	1.34736	-0.70391	P24280	P24280	SEC14 cytosolic factor	SEC14	505	Color2 [A=255, R=169, G=169, B=169]	1	4					27	27	26	888	888	888	349	0	25052	42290000000	247	31.4014	31.8982	32.0888	30.8769	31.0647	31.3351
	0.64458	-0.967932	P24521	P24521	Phosphomevalonate kinase	ERG8	508	Color2 [A=255, R=169, G=169, B=169]	1	4					11	11	11	392	392	392	50454	0	10352	902050000	26	24.9705	25.4438	25.8352	24.2762	25.6164	23.4531
	0.309351	-0.0528425	P24583	P24583	Protein kinase C-like 1	PKC1	509	Color2 [A=255, R=169, G=169, B=169]	1	4					11	11	11	106	106	106	13148	0	24292	1641800000	58	26.8288	26.9898	27.0061	26.916	26.8087	26.9415
	0.682915	-0.529495	P24783	P24783	ATP-dependent RNA helicase DBP2	DBP2	510	Color2 [A=255, R=169, G=169, B=169]	1	4					26	25	25	52	52	52	60999	0	1207	6454400000	136	29.3832	29.318	29.451	29.5539	28.5455	28.4643
	0.657967	-0.336844	P24784	P24784	ATP-dependent RNA helicase DBP1	DBP1	511	Color2 [A=255, R=169, G=169, B=169]	1	4					21	14	14	361	30	30	67916	0	37935	2145500000	55	27.7116	27.7859	27.5535	27.7557	27.2897	26.9951
	0.156829	0.551669	P25037	P25037	Ubiquitin carboxyl-terminal hydrolase 1	UBP1	513	Color2 [A=255, R=169, G=169, B=169]	1	4					21	21	21	365	365	365	92768	0	21293	3873700000	69	27.0057	26.6558	27.8301	25.1939	28.7039	29.2488
	0.40564	-0.723324	P25040	P25040	20S rRNA accumulation protein 4	TSR4	514	Color2 [A=255, R=169, G=169, B=169]	1	4					5	5	5	164	164	164	45993	0	11671	1308700000	27	27.2628	26.3898	26.3542	24.5823	26.3889	26.8655
	1.1599	0.508119	P25043	P25043	Proteasome subunit beta type-2	PUP1	515	Color2 [A=255, R=169, G=169, B=169]	1	4					11	11	11	444	444	444	28268	0	89682	2605000000	60	27.2727	27.2258	26.9258	27.4788	27.4703	27.9995
	0.461921	-0.269189	P25087	P25087	Sterol 24-C-methyltransferase	ERG6	517	Color2 [A=255, R=169, G=169, B=169]	1	4					18	18	18	632	632	632	4343	0	10749	8772800000	126	29.6087	29.3817	29.0617	29.3893	28.7189	29.1364
	0.0991656	0.0560226	P25293	P25293	Nucleosome assembly protein	NAP1	518	Color2 [A=255, R=169, G=169, B=169]	1	4					19	19	19	671	671	671	47884	0	32331	37027000000	184	31.4682	31.4161	31.0899	31.7068	31.1808	31.2546
+	2.33581	-0.706963	P25294	P25294	Protein SIS1	SIS1	519	Color2 [A=255, R=169, G=169, B=169]	1	4					16	16	16	46	46	46	3759	0	49765	4026000000	74	28.5783	28.6769	28.5147	27.8733	27.6903	28.0855
	0.11554	-0.148377	P25296	P25296	Calcineurin subunit B	CNB1	520	Color2 [A=255, R=169, G=169, B=169]	1	4					6	6	6	589	589	589	19639	0	14866	3048100000	45	27.0922	27.9082	28.5241	27.3334	27.6722	28.0737
	0.457058	0.914431	P25342	P25342	Cell division control protein 10	CDC10	526	Color2 [A=255, R=169, G=169, B=169]	1	4					7	7	7	276	276	276	37024	0	3108	1159200000	35	26.7415	26.0934	23.9402	26.81	26.4756	26.2328
	1.17146	-0.631985	P25343	P25343	Reduced viability upon starvation protein 161	RVS161	527	Color2 [A=255, R=169, G=169, B=169]	1	4					15	15	15	445	445	445	3025	0	11393	12981000000	97	30.3353	30.2888	30.1047	30.0292	29.6186	29.1851
	0.159718	-0.0754242	P25349	P25349	Flavoprotein-like protein YCP4	YCP4	528	Color2 [A=255, R=169, G=169, B=169]	1	4					14	14	13	713	713	684	2635	0	22532	30105000000	133	31.3183	30.7868	30.8304	31.0005	30.8542	30.8545
	0.706303	0.474937	P25355	P25355	Copper transport protein 86	CTR86	529	Color2 [A=255, R=169, G=169, B=169]	1	4					17	17	17	375	375	375	65205	0	86824	5349100000	79	28.7312	27.8573	28.036	28.4579	28.6185	28.9728
	0.494811	-0.533932	P25367	P25367	[PIN+] prion protein RNQ1	RNQ1	532	Color2 [A=255, R=169, G=169, B=169]	1	4					5	5	5	195	195	195	42579	0	75188	1686400000	37	26.7312	27.0799	26.9917	27.2439	26.2918	25.6653
	0.823094	0.424162	P25369	P25369	LAS seventeen-binding protein 5	LSB5	534	Color2 [A=255, R=169, G=169, B=169]	1	4					13	13	13	492	492	492	39872	0	32331	15362000000	153	30.1239	29.5047	29.4275	30.0865	29.9632	30.2789
	0.156624	-0.145207	P25373	P25373	Glutaredoxin-1	GRX1	535	Color2 [A=255, R=169, G=169, B=169]	1	4					10	10	10	882	882	882	1238	0	15052	16957000000	114	29.6519	30.3506	30.4794	29.6975	29.8786	30.4701
	1.14191	2.99928	P25375	P25375	Saccharolysin	PRD1	536	Color2 [A=255, R=169, G=169, B=169]	1	4					28	28	28	438	438	438	81933	0	14387	4936100000	101	27.9408	24.5341	24.4397	27.8403	28.6869	29.3852
	0.187327	0.244661	P25443	P25443	40S ribosomal protein S2	RPS2	541	Color2 [A=255, R=169, G=169, B=169]	1	4					18	18	18	551	551	551	27449	0	32331	2652400000000000	326	33.353	34.6743	34.7175	34.9196	34.3746	34.1845
	0.199751	-0.128295	P25451	P25451	Proteasome subunit beta type-3	PUP3	542	Color2 [A=255, R=169, G=169, B=169]	1	4					8	8	8	527	527	527	22605	0	26638	2901100000	46	27.8865	27.8421	27.8967	28.1103	27.8541	27.276
	0.00367162	0.0102552	P25453	P25453	Meiotic recombination protein DMC1	DMC1	543	Color2 [A=255, R=169, G=169, B=169]	1	4					9	9	9	428	428	428	36612	0	37432	1253000000	34	24.6741	26.9517	27.2953	25.5231	26.7532	26.6756
	0.211113	-0.16463	P25491	P25491	Mitochondrial protein import protein MAS5	YDJ1	545	Color2 [A=255, R=169, G=169, B=169]	1	4					26	26	26	55	55	55	4467	0	18714	33566000000	236	30.7936	31.3591	31.156	30.4995	30.9391	31.3762
	0.731964	-0.482933	P25555	P25555	Single-strand telomeric DNA-binding protein GBP2	GBP2	547	Color2 [A=255, R=169, G=169, B=169]	1	4					27	27	27	637	637	637	48728	0	26278	14683000000	167	30.1157	30.4857	30.7996	30.4414	29.7611	29.7497
	0.471266	-0.441345	P25567	P25567	RNA-binding protein SRO9	SRO9	550	Color2 [A=255, R=169, G=169, B=169]	1	4					15	15	15	472	472	472	48059	0	32331	7984300000	108	28.8374	29.7063	30.0562	29.4479	28.9848	28.8432
	0.584117	-0.500727	P25604	P25604	Suppressor protein STP22 of temperature-sensitive alpha-factor receptor and arginine permease	STP22	555	Color2 [A=255, R=169, G=169, B=169]	1	4					6	6	6	255	255	255	4333	0	57964	1173500000	36	25.9825	26.9439	26.5787	25.5812	25.9444	26.4774
	0.916359	-2.44069	P25617	P25617	Uncharacterized protein YCR016W		559	Color2 [A=255, R=169, G=169, B=169]	1	4					8	8	8	438	438	438	33593	0	42099	1614800000	33	28.052	27.9446	27.6966	27.8942	23.847	24.6299
	0.403327	-0.289853	P25623	P25623	Suppressor of yeast profilin deletion	SYP1	560	Color2 [A=255, R=169, G=169, B=169]	1	4					17	17	17	217	217	217	96136	0	23016	2297400000	43	27.1261	27.5411	27.6875	26.6561	27.3739	27.4551
	1.37847	0.527223	P25631	P25631	Ankyrin repeat-containing protein YCR051W		563	Color2 [A=255, R=169, G=169, B=169]	1	4					11	11	11	739	739	739	24694	0	19724	6189400000	81	28.416	28.3498	28.2729	29.1923	28.5948	28.8332
	0.0852291	-0.220699	P25637	P25637	Protein IMPACT homolog	YIH1	566	Color2 [A=255, R=169, G=169, B=169]	1	4					4	4	4	24	24	24	29017	0	35472	1095900000	35	26.2833	25.9583	25.9635	24.0706	26.3834	27.089
	0.319541	0.243161	P25644	P25644	DNA topoisomerase 2-associated protein PAT1	PAT1	568	Color2 [A=255, R=169, G=169, B=169]	1	4					24	24	24	295	295	295	8851	0	27392	11149000000	135	29.7402	29.5448	29.449	30.3994	29.6699	29.3942
+	2.88634	2.02539	P25651	P25651	Monopolin complex subunit CSM1	CSM1	570	Color2 [A=255, R=169, G=169, B=169]	1	4					5	5	5	458	458	458	21751	0	40883	1502700000	24	24.67	24.4956	25.2884	26.9	26.6948	26.9353
	0.824706	-0.257161	P25654	P25654	UPF0587 protein YCR090C		571	Color2 [A=255, R=169, G=169, B=169]	1	4					9	9	9	637	637	637	20703	0	55924	3797800000	60	28.0311	28.2162	28.1761	27.8623	28.1246	27.665
	0.62673	2.08976	P25655	P25655	General negative regulator of transcription subunit 1	CDC39	572	Color2 [A=255, R=169, G=169, B=169]	1	4					84	84	84	444	444	444	24028	0	32331	23175000000	326	25.9553	29.1796	30.5907	29.4558	31.1481	31.3909
	0.677969	1.1016	P25694	P25694	Cell division control protein 48	CDC48	574	Color2 [A=255, R=169, G=169, B=169]	1	4					78	78	78	848	848	848	91995	0	32331	3025500000000000	979	34.6156	33.1752	32.8277	35.5985	34.3831	33.9417
	1.1575	0.510003	P25719	P25719	Peptidyl-prolyl cis-trans isomerase C, mitochondrial	CPR3	575	Color2 [A=255, R=169, G=169, B=169]	1	4					3	3	3	214	214	214	19919	0	59299	456110000	15	25.1433	25.459	25.1677	25.6462	25.5319	26.1219
	0.438009	-0.304068	P26321	P26321	60S ribosomal protein L5	RPL5	579	Color2 [A=255, R=169, G=169, B=169]	1	4					21	21	21	751	751	751	33714	0	32331	2106800000000000	368	34.0838	34.2833	34.2055	34.4025	33.8659	33.3919
	0.177059	-0.13534	P26570	P26570	Serine/threonine-protein phosphatase PP-Z1	PPZ1	580	Color2 [A=255, R=169, G=169, B=169]	1	4					16	16	8	299	299	195	7749	0	10799	17152000000	130	29.7748	30.3215	30.1224	30.297	30.0392	29.4765
	0.113424	-0.0775083	P26637	P26637	Leucine--tRNA ligase, cytoplasmic	CDC60	581	Color2 [A=255, R=169, G=169, B=169]	1	4					71	71	71	744	744	744	12414	0	32331	90151000000	545	32.7932	32.34	32.356	32.0227	32.5951	32.6388
	0.18275	-0.100732	P26754	P26754	Replication factor A protein 2	RFA2	582	Color2 [A=255, R=169, G=169, B=169]	1	4					8	8	8	524	524	524	29936	0	95033	4023100000	49	28.4375	28.4015	28.2867	28.5651	28.3798	27.8787
	0.102207	-0.145203	P26755	P26755	Replication factor A protein 3	RFA3	583	Color2 [A=255, R=169, G=169, B=169]	1	4					4	4	4	525	525	525	13816	0	14973	697110000	16	25.9878	26.5401	25.0006	26.1438	25.6328	25.3162
	0.259368	-0.222982	P26783	P26783	40S ribosomal protein S5	RPS5	584	Color2 [A=255, R=169, G=169, B=169]	1	4					21	21	21	613	613	613	25038	0	32331	4814300000000000	447	34.6928	35.4094	35.8266	35.2548	35.0408	34.9642
	0.221183	-0.263725	P26784	P26784	60S ribosomal protein L16-A	RPL16A	585	Color2 [A=255, R=169, G=169, B=169]	1	4					21	21	14	593	593	503	22201	0	16123	81724000000	212	32.7409	32.8428	32.7842	33.4263	32.2689	31.8815
	0.0496034	-0.0572472	P26785	P26785	60S ribosomal protein L16-B	RPL16B	586	Color2 [A=255, R=169, G=169, B=169]	1	4					18	11	11	52	389	389	22249	0	82446	70519000000	195	32.5188	32.5881	32.4976	33.2413	32.2715	31.9199
	0.353445	-0.313873	P26786	P26786	40S ribosomal protein S7-A	RPS7A	587	Color2 [A=255, R=169, G=169, B=169]	1	4					25	25	15	784	784	595	21622	0	32331	4020300000000000	419	34.5485	35.3497	35.5652	35.143	34.9204	34.4583
	0.0103534	0.00994682	P27466	P27466	Calcium/calmodulin-dependent protein kinase I	CMK1	590	Color2 [A=255, R=169, G=169, B=169]	1	4					27	27	27	581	581	581	50296	0	1436	18225000000	166	30.3584	30.1143	29.9404	29.5941	30.2606	30.5883
	0.0252501	0.0538762	P27472	P27472	Glycogen [starch] synthase isoform 2	GSY2	591	Color2 [A=255, R=169, G=169, B=169]	1	4					60	60	51	644	644	607	80078	0	32331	5561700000000000	1066	33.6548	35.6561	35.419	35.5258	34.998	34.3678
	1.70362	-1.26907	P27476	P27476	Nuclear localization sequence-binding protein	NSR1	592	Color2 [A=255, R=169, G=169, B=169]	1	4					39	39	39	51	51	51	44535	0	32331	2254800000000000	562	34.1912	34.8638	34.8549	33.8324	33.3112	32.9591
	0.706953	-0.354295	P27614	P27614	Carboxypeptidase S	CPS1	593	Color2 [A=255, R=169, G=169, B=169]	1	4					15	15	15	391	391	391	64596	0	74161	7734100000	100	29.4628	29.6588	29.1612	29.2486	29.2523	28.719
	0.0909435	0.0945962	P27616	P27616	Phosphoribosylaminoimidazole-succinocarboxamide synthase	ADE1	594	Color2 [A=255, R=169, G=169, B=169]	1	4					11	11	11	343	343	343	34603	0	16632	1334900000	43	26.7304	26.2079	26.1182	25.991	26.2916	27.0577
+	2.04145	1.19785	P27637	P27637	Bud site selection protein 14	BUD14	595	Color2 [A=255, R=169, G=169, B=169]	1	4					8	8	8	165	165	165	78981	0	37429	2192900000	40	26.7666	26.996	26.4892	28.3433	27.6466	27.8555
	1.71092	0.490445	P27692	P27692	Transcription elongation factor SPT5	SPT5	596	Color2 [A=255, R=169, G=169, B=169]	1	4					29	29	29	352	352	352	11565	0	11314	6814900000	140	28.4268	28.8303	28.7913	29.1383	29.1811	29.2003
	0.910197	-0.431524	P27796	P27796	3-ketoacyl-CoA thiolase, peroxisomal	POT1	598	Color2 [A=255, R=169, G=169, B=169]	1	4					23	23	23	657	657	657	4473	0	32331	17752000000	165	30.6762	30.3645	30.1655	29.7071	30.2714	29.9333
	0.215341	0.267778	P28000	P28000	DNA-directed RNA polymerases I and III subunit RPAC2	RPC19	602	Color2 [A=255, R=169, G=169, B=169]	1	4					6	6	6	50	50	50	16151	0	48815	1913600000	37	26.2255	27.4919	26.9791	26.8796	26.8272	27.7931
	1.40713	2.7464	P28003	P28003	SWIRM domain-containing protein FUN19	FUN19	603	Color2 [A=255, R=169, G=169, B=169]	1	4					11	11	9	361	361	334	47068	0	37225	2534400000	42	26.7403	23.8946	26.0633	28.7675	28.4252	27.7447
	0.517203	-1.31142	P28005	P28005	Ribonuclease P/MRP protein subunit POP5	POP5	604	Color2 [A=255, R=169, G=169, B=169]	1	4					4	4	4	231	231	231	19573	0	53796	1227700000	18	26.8523	27.17	27.0654	23.6057	26.1879	27.3598
	1.03647	-1.23717	P28007	P28007	H/ACA ribonucleoprotein complex subunit 1	GAR1	605	Color2 [A=255, R=169, G=169, B=169]	1	4					10	10	10	434	434	434	2148	0	12363	10577000000	74	29.1804	30.63	30.9655	29.2299	28.8166	29.018
	0.350768	0.628504	P28240	P28240	Isocitrate lyase	ICL1	606	Color2 [A=255, R=169, G=169, B=169]	1	4					41	41	41	698	698	698	62408	0	32331	1025300000000000	470	31.4219	31.9999	32.6352	31.3346	33.3168	33.2912
	0.181793	-0.110278	P28263	P28263	Ubiquitin-conjugating enzyme E2-24 kDa	UBC8	608	Color2 [A=255, R=169, G=169, B=169]	1	4					12	12	12	436	436	436	24633	0	10763	25522000000	123	30.429	31.2095	30.7839	30.7947	30.6337	30.6631
	0.390371	0.382504	P28274	P28274	CTP synthase 1	URA7	611	Color2 [A=255, R=169, G=169, B=169]	1	4					29	26	26	618	591	591	6471	0	16854	19468000000	197	29.3663	30.2366	30.1821	29.7093	30.6685	30.5547
	1.34496	0.211376	P28495	P28495	F-actin-capping protein subunit alpha	CAP1	613	Color2 [A=255, R=169, G=169, B=169]	1	4					17	17	17	765	765	765	30699	0	1508	18308000000	112	30.3626	30.2422	30.1649	30.4283	30.4164	30.5592
	0.170416	-0.119722	P28707	P28707	Co-chaperone protein SBA1	SBA1	614	Color2 [A=255, R=169, G=169, B=169]	1	4					8	8	8	468	468	468	24081	0	62719	11721000000	68	29.7138	29.4393	29.8491	29.2763	29.3478	30.019
	0.131879	-0.279175	P28777	P28777	Chorismate synthase	ARO2	616	Color2 [A=255, R=169, G=169, B=169]	1	4					10	10	10	367	367	367	40838	0	69376	2274100000	61	26.951	27.155	27.72	25.6442	27.1335	28.2108
	0.180754	-0.116004	P28789	P28789	Porphobilinogen deaminase	HEM3	617	Color2 [A=255, R=169, G=169, B=169]	1	4					15	15	15	581	581	581	36674	0	9373	6663700000	95	28.949	28.6993	28.5489	28.2892	28.5396	29.0204
	0.519351	-1.64641	P28834	P28834	Isocitrate dehydrogenase [NAD] subunit 1, mitochondrial	IDH1	618	Color2 [A=255, R=169, G=169, B=169]	1	4					15	15	15	547	547	547	39324	0	49825	2140400000	42	27.4746	28.9574	25.8245	26.3716	27.2304	23.7153
	0.793126	-0.846697	P29055	P29055	Transcription initiation factor IIB	SUA7	619	Color2 [A=255, R=169, G=169, B=169]	1	4					7	7	7	258	258	258	382	0	20863	575900000	24	25.7484	26.0242	25.6825	25.5937	25.2979	24.0235
	0.374325	0.172607	P29295	P29295	Casein kinase I homolog HRR25	HRR25	620	Color2 [A=255, R=169, G=169, B=169]	1	4					13	13	13	306	306	306	57339	0	58861	2376100000	58	27.1013	27.5466	26.9231	27.3573	27.4603	27.2712
	0.320933	0.129702	P29311	P29311	Protein BMH1	BMH1	621	Color2 [A=255, R=169, G=169, B=169]	1	4					33	33	12	929	929	513	30091	0	32331	6422700000000000	913	35.3293	35.3065	35.193	35.2463	35.2451	35.7265
	0.419538	-0.448956	P29453	P29453	60S ribosomal protein L8-B	RPL8B	623	Color2 [A=255, R=169, G=169, B=169]	1	4					28	28	5	754	754	137	28111	0	32331	2372400000000000	395	34.3422	34.4768	34.5195	34.8756	33.7492	33.3668
	1.2017	1.06165	P29468	P29468	Poly(A) polymerase	PAP1	624	Color2 [A=255, R=169, G=169, B=169]	1	4					19	19	19	382	382	382	64551	0	75428	4055200000	84	28.117	27.4392	26.8096	28.8585	28.393	28.2992
	0.49348	-0.682469	P29478	P29478	Signal recognition particle subunit SEC65	SEC65	626	Color2 [A=255, R=169, G=169, B=169]	1	4					17	17	17	59	59	59	31169	0	8271	22928000000	168	30.0099	31.7164	31.6718	30.0124	30.6345	30.7037
	0.678381	-0.283508	P29509	P29509	Thioredoxin reductase 1	TRR1	628	Color2 [A=255, R=169, G=169, B=169]	1	4					20	20	19	63	63	571	34238	0	32331	71708000000	249	32.3476	32.2477	32.6309	31.828	32.2252	32.3225
	0.283458	-0.55418	P29547	P29547	Elongation factor 1-gamma 1	CAM1	629	Color2 [A=255, R=169, G=169, B=169]	1	4					27	24	24	713	639	639	47087	0	32331	38940000000	200	30.4477	31.8641	31.8346	29.5596	31.4304	31.4939
	1.57189	0.349347	P29703	P29703	Protein farnesyltransferase/geranylgeranyltransferase type-1 subunit alpha	RAM2	630	Color2 [A=255, R=169, G=169, B=169]	1	4					12	12	12	31	31	31	37507	0	21682	4246400000	69	27.8719	27.5903	27.5983	28.0323	27.9633	28.1129
	0.374716	-0.379666	P29704	P29704	Squalene synthase	ERG9	631	Color2 [A=255, R=169, G=169, B=169]	1	4					12	12	12	351	351	351	51719	0	38406	2222500000	65	27.9561	27.6589	26.7484	27.5025	26.9517	26.7703
	0.0813947	-0.0650635	P30656	P30656	Proteasome subunit beta type-5	PRE2	634	Color2 [A=255, R=169, G=169, B=169]	1	4					8	8	8	415	415	415	31636	0	25141	3441400000	44	28.3829	27.8631	27.6624	28.2539	27.8266	27.6327
	1.39431	0.42363	P30771	P30771	ATP-dependent helicase NAM7	NAM7	637	Color2 [A=255, R=169, G=169, B=169]	1	4					39	39	39	531	531	531	10943	0	30504	14034000000	215	29.5084	29.8626	29.9328	30.2578	30.2303	30.0866
	1.46648	0.674634	P30822	P30822	Exportin-1	CRM1	638	Color2 [A=255, R=169, G=169, B=169]	1	4					58	58	58	562	562	562	1241	0	32331	57487000000	504	31.7688	31.3521	31.0931	31.9194	32.1234	32.1951
	0.0283642	-0.025994	P30952;P21826	P30952	Malate synthase 1, glyoxysomal	MLS1	640	Color2 [A=255, R=169, G=169, B=169]	1	4					29	29	29	563	563	563	6279	0	19025	18928000000	220	30.8711	30.1501	29.8831	30.1305	30.4342	30.2616
	0.194659	0.182634	P31115	P31115	tRNA pseudouridine(38/39) synthase	DEG1	641	Color2 [A=255, R=169, G=169, B=169]	1	4					10	10	10	296	296	296	50888	0	23695	1278100000	39	27.2041	26.2627	26.203	26.9014	26.4256	26.8906
	0.430677	-0.340698	P31116	P31116	Homoserine dehydrogenase	HOM6	642	Color2 [A=255, R=169, G=169, B=169]	1	4					21	21	21	788	788	788	38502	0	18471	7881700000	109	29.8268	28.9988	29.067	29.0802	29.2427	28.5475
	0.512269	0.799554	P31373	P31373	Cystathionine gamma-lyase	CYS3	643	Color2 [A=255, R=169, G=169, B=169]	1	4					19	19	19	845	845	845	42542	0	32331	58133000000	194	30.7881	31.1017	31.7094	30.7857	32.3232	32.889
	1.32566	-0.46729	P31374	P31374	Serine/threonine-protein kinase PSK1	PSK1	644	Color2 [A=255, R=169, G=169, B=169]	1	4					41	41	38	392	392	372	15233	0	2774	11434000000	251	29.5795	30.0965	29.879	29.2474	29.4674	29.4383
+	3.09038	2.52333	P31383	P31383	Protein phosphatase PP2A regulatory subunit A	TPD3	647	Color2 [A=255, R=169, G=169, B=169]	1	4					39	39	39	581	581	581	70907	0	32331	1659500000000000	444	31.8552	31.4009	31.1589	34.3706	33.8266	33.7877
	0.678551	1.32336	P31384	P31384	Glucose-repressible alcohol dehydrogenase transcriptional effector	CCR4	648	Color2 [A=255, R=169, G=169, B=169]	1	4					24	24	24	362	362	362	94669	0	90364	5264300000	77	26.1631	27.3148	26.9192	26.4857	28.8751	29.0063
	0.765891	-0.678583	P31412	P31412	V-type proton ATPase subunit C	VMA5	649	Color2 [A=255, R=169, G=169, B=169]	1	4					24	24	24	724	724	724	44188	0	31246	14234000000	156	30.2526	30.7148	29.7054	29.2162	30.1131	29.3078
	0.0285076	0.0845222	P31539	P31539	Heat shock protein 104	HSP104	650	Color2 [A=255, R=169, G=169, B=169]	1	4					95	95	94	801	801	801	10203	0	32331	5573800000000000	1220	33.6816	35.1475	35.1783	33.0308	35.4742	35.756
	0.269399	0.341914	P31688	P31688	Trehalose-phosphatase	TPS2	651	Color2 [A=255, R=169, G=169, B=169]	1	4					56	56	56	676	676	676	10298	0	32331	49540000000	391	30.8293	31.6185	31.1677	30.6419	32.0538	31.9455
	1.46012	1.55306	P32074	P32074	Coatomer subunit gamma	SEC21	653	Color2 [A=255, R=169, G=169, B=169]	1	4					56	56	56	703	703	703	10483	0	32331	69543000000	406	30.5006	31.4347	31.1066	31.7581	33.098	32.845
	1.18364	-1.68071	P32178	P32178	Chorismate mutase	ARO7	654	Color2 [A=255, R=169, G=169, B=169]	1	4					13	13	13	668	668	668	29747	0	38791	2131200000	56	28.012	28.5393	26.9558	26.4172	26.8209	25.227
	0.0688951	0.184846	P32190	P32190	Glycerol kinase	GUT1	655	Color2 [A=255, R=169, G=169, B=169]	1	4					40	40	40	693	693	693	79823	0	29086	22385000000	218	29.5098	29.5273	30.6772	28.5566	30.2031	31.5091
	0.436006	-0.233951	P32263	P32263	Pyrroline-5-carboxylate reductase	PRO3	657	Color2 [A=255, R=169, G=169, B=169]	1	4					12	12	12	671	671	671	30131	0	28469	23821000000	103	31.058	30.572	30.464	30.3368	30.3124	30.7429
	0.961302	0.45531	P32264	P32264	Glutamate 5-kinase	PRO1	658	Color2 [A=255, R=169, G=169, B=169]	1	4					25	25	25	72	72	72	47162	0	21614	16353000000	195	29.9446	29.6965	29.9188	30.4991	29.8944	30.5323
	1.06981	1.25889	P32288	P32288	Glutamine synthetase	GLN1	659	Color2 [A=255, R=169, G=169, B=169]	1	4					21	21	21	63	63	63	41766	0	32331	50921000000	211	29.7034	30.563	31.1577	31.0207	32.1337	32.0465
	0.0967469	0.134571	P32324	P32324	Elongation factor 2	EFT1	661	Color2 [A=255, R=169, G=169, B=169]	1	4					82	82	82	761	761	761	93288	0	32331	1.1218e+16	1604	35.3603	35.8837	35.9674	34.9746	36.142	36.4984
	0.117151	-0.0794004	P32327	P32327	Pyruvate carboxylase 2	PYC2	662	Color2 [A=255, R=169, G=169, B=169]	1	4					74	34	34	664	329	329	13017	0	28421	27697000000	262	31.1382	30.8397	30.6384	30.407	30.8984	31.0727
+	3.01425	1.53936	P32337	P32337	Importin subunit beta-3	PSE1	663	Color2 [A=255, R=169, G=169, B=169]	1	4					38	38	38	497	497	497	12103	0	32331	25340000000	269	29.9215	29.4755	29.3596	31.1977	31.0409	31.1361
	0.671828	-0.704976	P32342	P32342	Signal recognition particle subunit SRP21	SRP21	665	Color2 [A=255, R=169, G=169, B=169]	1	4					7	7	7	539	539	539	18425	0	2589	14691000000	53	29.563	31.0537	30.8674	29.6921	29.9548	29.7223
+	2.5879	4.40296	P32345	P32345	Serine/threonine-protein phosphatase 4 catalytic subunit	PPH3	666	Color2 [A=255, R=169, G=169, B=169]	1	4					15	15	15	429	429	429	35264	0	32509	4051200000	57	24.4763	23.3947	25.1912	29.5205	28.5767	28.1738
	0.640363	1.75074	P32349	P32349	DNA-directed RNA polymerase III subunit RPC3	RPC82	668	Color2 [A=255, R=169, G=169, B=169]	1	4					18	18	18	343	343	343	74016	0	70301	2314000000	57	23.7608	27.5717	27.2741	27.6438	28.06	28.155
	1.50589	-0.974216	P32352	P32352	C-8 sterol isomerase	ERG2	670	Color2 [A=255, R=169, G=169, B=169]	1	4					4	4	4	225	225	225	24895	0	17959	1538500000	27	27.1721	27.3967	26.6996	25.6803	26.3425	26.3229
	1.10569	-0.518391	P32356	P32356	Neutral trehalase	NTH1	671	Color2 [A=255, R=169, G=169, B=169]	1	4					37	37	34	569	569	525	85878	0	1735	9230600000	208	29.6426	29.6292	29.4898	28.6456	29.2147	29.3461
	0.939177	0.42074	P32366	P32366	V-type proton ATPase subunit d	VMA6	673	Color2 [A=255, R=169, G=169, B=169]	1	4					8	8	8	316	316	316	3979	0	11998	4737000000	63	28.4343	28.2816	27.9594	28.8888	28.6937	28.3551
+	3.33467	1.37497	P32367	P32367	Transcription factor tau 95 kDa subunit	TFC1	674	Color2 [A=255, R=169, G=169, B=169]	1	4					3	3	3	52	52	52	73553	0	72955	365510000	9	24.4351	24.1835	24.1952	25.5662	25.8485	25.524
	0.0600701	0.0285244	P32377	P32377	Diphosphomevalonate decarboxylase	MVD1	676	Color2 [A=255, R=169, G=169, B=169]	1	4					25	25	25	705	705	705	44115	0	32331	34853000000	204	31.3291	30.8507	31.1547	30.9846	31.285	31.1504
	0.12543	0.0764186	P32379	P32379	Proteasome subunit alpha type-5	PUP2	677	Color2 [A=255, R=169, G=169, B=169]	1	4					17	17	17	842	842	842	28617	0	14439	11513000000	96	29.9084	29.5226	29.2214	29.8295	29.5279	29.5244
	1.39285	-0.626886	P32381	P32381	Actin-related protein 2	ARP2	679	Color2 [A=255, R=169, G=169, B=169]	1	4					24	24	24	621	621	621	44073	0	27597	58525000000	239	31.6338	32.3327	31.8374	31.2447	31.3387	31.3398
	0.529131	-0.282131	P32419	P32419	Malate dehydrogenase, peroxisomal	MDH3	680	Color2 [A=255, R=169, G=169, B=169]	1	4					21	21	21	758	758	758	37186	0	12869	7646200000	140	29.5203	29.0841	28.786	28.9521	28.9402	28.6517
	1.64557	1.39503	P32447	P32447	Histone chaperone ASF1	ASF1	682	Color2 [A=255, R=169, G=169, B=169]	1	4					14	14	14	423	423	423	31603	0	15794	17007000000	78	29.8586	29.3183	29.021	31.3565	30.6903	30.3362
	0.640944	0.654034	P32449	P32449	Phospho-2-dehydro-3-deoxyheptonate aldolase, tyrosine-inhibited	ARO4	683	Color2 [A=255, R=169, G=169, B=169]	1	4					25	25	24	641	641	622	39749	0	32331	1312200000000000	309	32.7836	32.0631	32.2508	33.8187	32.4864	32.7546
	0.523081	0.646533	P32454	P32454	Aminopeptidase 2, mitochondrial	APE2	686	Color2 [A=255, R=169, G=169, B=169]	1	4					44	40	40	485	456	456	10775	0	17111	9465000000	148	29.2307	28.6161	28.1443	28.4362	29.6212	29.8732
	0.00385313	-0.00251452	P32461	P32461	Diphthamide biosynthesis protein 2	DPH2	689	Color2 [A=255, R=169, G=169, B=169]	1	4					11	11	11	311	311	311	59775	0	41082	2336500000	52	27.3661	27.7035	26.9947	27.4047	27.421	27.2311
	1.28907	0.959625	P32468	P32468	Cell division control protein 12	CDC12	690	Color2 [A=255, R=169, G=169, B=169]	1	4					7	7	7	221	221	221	46667	0	14127	812910000	26	25.4756	24.8484	24.9965	25.6388	25.9326	26.6278
	0.371075	0.196721	P32469	P32469	Diphthine synthase	DPH5	691	Color2 [A=255, R=169, G=169, B=169]	1	4					16	16	16	65	65	65	33847	0	31683	25227000000	155	31.1055	30.4381	30.4944	30.8813	30.7697	30.9771
	0.0848208	-0.23822	P32471	P32471	Elongation factor 1-beta	EFB1	692	Color2 [A=255, R=169, G=169, B=169]	1	4					12	12	12	694	694	694	22627	0	32331	93992000000	177	31.0312	32.8752	32.8365	30.5965	32.1126	33.319
	0.501624	-0.227213	P32481	P32481	Eukaryotic translation initiation factor 2 subunit gamma	GCD11	697	Color2 [A=255, R=169, G=169, B=169]	1	4					34	34	34	624	624	624	57865	0	31986	63944000000	300	32.0416	32.5089	32.3513	32.2179	32.2142	31.7881
+	2.21258	1.17452	P32485;P41808	P32485	Mitogen-activated protein kinase HOG1	HOG1	698	Color2 [A=255, R=169, G=169, B=169]	1	4					22	22	21	657	657	639	48858	0	30517	48190000000	214	31.1688	30.6749	30.6179	32.1965	32.0546	31.7341
	0.941522	-1.09986	P32495	P32495	H/ACA ribonucleoprotein complex subunit 2	NHP2	701	Color2 [A=255, R=169, G=169, B=169]	1	4					6	6	6	551	551	551	17122	0	90853	21715000000	72	30.1096	31.602	31.8617	30.131	30.0907	30.0521
	0.366395	1.22439	P32496	P32496	26S proteasome regulatory subunit RPN12	RPN12	702	Color2 [A=255, R=169, G=169, B=169]	1	4					7	7	7	318	318	318	31919	0	83935	972610000	24	26.5007	26.1917	22.2039	26.0652	25.9421	26.5622
	1.67842	0.904924	P32497	P32497	Eukaryotic translation initiation factor 3 subunit C	NIP1	703	Color2 [A=255, R=169, G=169, B=169]	1	4					49	49	49	58	58	58	93203	0	32331	86814000000	452	32.306	32.0225	31.491	32.7678	32.9507	32.8157
	0.630407	-0.467845	P32499	P32499	Nucleoporin NUP2	NUP2	704	Color2 [A=255, R=169, G=169, B=169]	1	4					24	24	24	526	526	526	7788	0	24614	5636400000	109	28.9331	28.8736	29.1241	29.1009	27.9779	28.4485
	0.406115	0.264917	P32501	P32501	Translation initiation factor eIF-2B subunit epsilon	GCD6	705	Color2 [A=255, R=169, G=169, B=169]	1	4					36	36	36	572	572	572	8116	0	30091	19111000000	228	29.8858	30.6252	30.3659	30.5357	30.8656	30.2704
	0.354538	0.282768	P32502	P32502	Translation initiation factor eIF-2B subunit beta	GCD7	706	Color2 [A=255, R=169, G=169, B=169]	1	4					18	18	18	475	475	475	42569	0	14765	9099200000	116	28.7252	29.5764	29.3905	29.2	29.9073	29.4332
	0.0424445	0.0812963	P32505	P32505	Nuclear polyadenylated RNA-binding protein NAB2	NAB2	707	Color2 [A=255, R=169, G=169, B=169]	1	4					6	6	6	145	145	145	5832	0	28646	1431800000	39	26.0818	26.8013	26.7659	27.3971	27.0686	25.4272
	1.34291	-1.31522	P32521	P32521	Actin cytoskeleton-regulatory complex protein PAN1	PAN1	708	Color2 [A=255, R=169, G=169, B=169]	1	4					42	42	42	326	326	326	16027	0	32331	14418000000	232	29.8561	30.8072	30.8457	28.58	29.6869	29.2964
	1.22907	-1.04938	P32523	P32523	Pre-mRNA-processing factor 19	PRP19	709	Color2 [A=255, R=169, G=169, B=169]	1	4					12	12	12	262	262	262	56569	0	39118	3255900000	65	28.0929	28.7697	28.7535	27.8112	27.8341	26.8227
+	3.39396	-1.17914	P32527	P32527	Zuotin	ZUO1	712	Color2 [A=255, R=169, G=169, B=169]	1	4					26	26	26	605	605	605	49019	0	32261	23616000000	216	31.3643	31.2377	31.4285	30.3475	30.0484	30.0971
	0.460145	0.511735	P32558	P32558	FACT complex subunit SPT16	SPT16	715	Color2 [A=255, R=169, G=169, B=169]	1	4					63	63	63	59	59	59	11863	0	32331	43968000000	431	30.5647	31.2355	31.7158	31.0422	31.7836	32.2255
	0.166896	0.246634	P32565	P32565	26S proteasome regulatory subunit RPN2	RPN2	718	Color2 [A=255, R=169, G=169, B=169]	1	4					28	27	27	335	328	328	10423	0	10929	3000500000	111	28.4373	27.2724	26.6594	27.5124	27.5006	28.096
	1.15038	1.40063	P32566	P32566	Cell wall assembly regulator SMI1	SMI1	719	Color2 [A=255, R=169, G=169, B=169]	1	4					5	5	5	168	168	168	57079	0	14345	682770000	22	25.6825	23.7905	24.3816	25.9366	25.8561	26.2638
	0.0905556	0.141069	P32567	P32567	Phosphatidic acid phosphohydrolase 1	PAH1	720	Color2 [A=255, R=169, G=169, B=169]	1	4					12	12	12	196	196	196	9503	0	13079	965200000	25	26.7465	25.573	25.933	26.926	26.3145	25.4351
	1.325	-1.02069	P32573	P32573	Peroxisomal 2,4-dienoyl-CoA reductase SPS19	SPS19	723	Color2 [A=255, R=169, G=169, B=169]	1	4					13	13	13	514	514	514	31109	0	56656	13662000000	100	30.4032	30.7541	30.4173	29.9023	29.7866	28.8237
	0.212918	0.272919	P32578	P32578	SNF1 protein kinase subunit beta-1	SIP1	724	Color2 [A=255, R=169, G=169, B=169]	1	4					2	2	2	36	36	36	9107	0	67444	261610000	18	23.7406	24.1729	24.3998	23.5699	24.4052	25.157
	0.543946	-0.268454	P32582	P32582	Cystathionine beta-synthase	CYS4	726	Color2 [A=255, R=169, G=169, B=169]	1	4					57	57	57	919	919	919	56021	0	32331	2681800000000000	677	34.3	34.0662	34.2165	33.5377	33.9943	34.2452
	0.886174	-0.849584	P32583	P32583	Suppressor protein SRP40	SRP40	727	Color2 [A=255, R=169, G=169, B=169]	1	4					5	5	5	15	15	15	41015	0	52123	5114800000	36	29.0388	28.7142	29.0842	28.9341	27.854	27.5003
	0.0240995	-0.0206203	P32588	P32588	Nuclear and cytoplasmic polyadenylated RNA-binding protein PUB1	PUB1	729	Color2 [A=255, R=169, G=169, B=169]	1	4					10	10	10	311	311	311	50762	0	1872	20377000000	98	30.6696	30.7073	30.2812	30.9998	30.4594	30.137
+	2.48784	1.16737	P32589	P32589	Heat shock protein homolog SSE1	SSE1	730	Color2 [A=255, R=169, G=169, B=169]	1	4					76	76	69	804	804	722	77365	0	32331	7707300000000000	1248	34.9159	34.7464	34.5527	36.1617	35.9226	35.6329
	0.531154	0.933674	P32590	P32590	Heat shock protein homolog SSE2	SSE2	731	Color2 [A=255, R=169, G=169, B=169]	1	4					65	58	58	759	677	677	7762	0	32331	74356000000	396	30.2539	31.7879	31.8105	31.0628	32.842	32.7486
	1.83984	-0.966626	P32597	P32597	Nuclear protein STH1/NPS1	STH1	733	Color2 [A=255, R=169, G=169, B=169]	1	4					4	4	4	35	35	35	15674	0	5802	275850000	11	25.408	25.5259	25.7672	24.9151	24.2058	24.6802
	2.13511	0.309158	P32598	P32598	Serine/threonine-protein phosphatase PP1-2	GLC7	734	Color2 [A=255, R=169, G=169, B=169]	1	4					22	22	22	734	734	734	35907	0	29008	51231000000	237	31.5523	31.5682	31.5318	31.8359	31.7691	31.9747
	0.126432	-0.0770035	P32599;REV__P32599	P32599	Fimbrin	SAC6	735	Color2 [A=255, R=169, G=169, B=169]	1	4					57	57	57	857	857	857	71772	0	32331	1044800000000000	481	33.0946	32.6785	32.4721	32.4185	32.7678	32.8279
	2.00328	-0.358013	P32602	P32602	Alpha-soluble NSF attachment protein	SEC17	737	Color2 [A=255, R=169, G=169, B=169]	1	4					16	16	16	64	64	64	32802	0	23145	7973000000	113	29.2365	29.2289	29.4468	29.0038	28.901	28.9333
	0.172284	-0.694599	P32604	P32604	Fructose-2,6-bisphosphatase	FBP26	738	Color2 [A=255, R=169, G=169, B=169]	1	4					17	17	17	423	423	423	52594	0	34415	1620300000	42	27.1695	26.2548	26.0573	22.8352	27.0761	27.4865
	0.232282	0.186693	P32608	P32608	Retrograde regulation protein 2	RTG2	740	Color2 [A=255, R=169, G=169, B=169]	1	4					43	43	43	702	702	702	65571	0	32331	45144000000	306	31.5567	31.716	31.4369	32.2332	31.8476	31.1889
	0.418902	-0.298478	P32610	P32610	V-type proton ATPase subunit D	VMA8	741	Color2 [A=255, R=169, G=169, B=169]	1	4					13	13	13	516	516	516	29194	0	12655	15671000000	88	30.0627	30.3129	30.2493	29.4319	29.8518	30.4458
	0.584328	0.682175	P32614	P32614	Fumarate reductase 1	FRD1	742	Color2 [A=255, R=169, G=169, B=169]	1	4					30	30	30	706	706	706	50843	0	30064	6859900000	133	28.7232	27.7062	27.6738	27.9944	28.8198	29.3355
	0.769237	2.16353	P32628	P32628	UV excision repair protein RAD23	RAD23	745	Color2 [A=255, R=169, G=169, B=169]	1	4					9	9	9	281	281	281	42366	0	46039	3090000000	36	28.2426	25.4296	23.8639	27.8215	27.8159	28.3894
	0.751342	1.26871	P32639	P32639	Pre-mRNA-splicing helicase BRR2	BRR2	746	Color2 [A=255, R=169, G=169, B=169]	1	4					17	17	17	97	97	97	24618	0	23444	857230000	38	24.3512	26.4334	24.9574	25.6979	27.3204	26.5298
	0.675191	-0.645028	P32642	P32642	Monothiol glutaredoxin-4	GRX4	747	Color2 [A=255, R=169, G=169, B=169]	1	4					13	13	11	516	516	488	27493	0	32331	66386000000	188	32.3304	32.547	32.5474	32.683	31.4594	31.3474
+	1.89151	5.04072	P32767	P32767	Importin beta-like protein KAP122	KAP122	750	Color2 [A=255, R=169, G=169, B=169]	1	4					37	37	37	471	471	471	12353	0	32331	20341000000	219	28.4363	25.8309	24.5435	31.8283	31.2117	30.8929
	0.960384	0.648642	P32769	P32769	Elongation factor 1 alpha-like protein	HBS1	751	Color2 [A=255, R=169, G=169, B=169]	1	4					22	22	22	455	455	455	68729	0	97968	9347600000	122	28.4817	28.9292	29.0084	28.9162	29.7647	29.6843
+	2.29736	1.25164	P32775	P32775	1,4-alpha-glucan-branching enzyme	GLC3	754	Color2 [A=255, R=169, G=169, B=169]	1	4					40	40	40	682	682	682	81115	0	31482	45803000000	311	30.5627	30.5681	30.6107	31.3858	32.0313	32.0793
	0.981251	1.0699	P32790	P32790	Actin cytoskeleton-regulatory complex protein SLA1	SLA1	756	Color2 [A=255, R=169, G=169, B=169]	1	4					9	9	9	81	81	81	13585	0	23766	4095300000	33	27.613	27.5582	27.6688	29.6298	28.5395	27.8805
	0.637576	-0.380436	P32793	P32793	Protein YSC84	YSC84	757	Color2 [A=255, R=169, G=169, B=169]	1	4					13	7	7	244	145	145	50901	0	14693	1753600000	35	26.7709	27.4853	27.3712	26.81	27.1021	26.574
	0.600993	-2.0934	P32796	P32796	Carnitine O-acetyltransferase, mitochondrial	CAT2	759	Color2 [A=255, R=169, G=169, B=169]	1	4					16	16	16	342	342	342	77241	0	35547	8599300000	60	30.2127	30.3026	29.8118	29.8499	29.2675	24.9294
	0.419021	-0.806667	P32803	P32803	Endosomal protein P24B	EMP24	761	Color2 [A=255, R=169, G=169, B=169]	1	4					4	4	4	256	256	256	23332	0	13509	1392300000	28	26.9807	27.1841	26.4385	27.1759	26.472	24.5354
	0.021336	0.0330315	P32836	P32836	GTP-binding nuclear protein GSP2/CNR2	GSP2	766	Color2 [A=255, R=169, G=169, B=169]	1	4					13	13	1	509	509	64	2499	0	75937	35340000000	108	31.9353	31.0081	30.735	31.9746	31.0429	30.76
	1.32971	-0.464464	P32861	P32861	UTP--glucose-1-phosphate uridylyltransferase	UGP1	771	Color2 [A=255, R=169, G=169, B=169]	1	4					34	34	34	713	713	713	55987	0	32331	52844000000	336	32.2125	32.0144	31.8572	31.404	31.472	31.8147
	1.38978	0.704367	P32864	P32864	Rab proteins geranylgeranyltransferase component A	MRS6	773	Color2 [A=255, R=169, G=169, B=169]	1	4					14	14	14	29	29	29	67373	0	1296	8859300000	102	29.3024	28.5975	28.6862	29.637	29.4027	29.6596
	0.0023435	-0.00672913	P32895	P32895	Ribose-phosphate pyrophosphokinase 1	PRS1	776	Color2 [A=255, R=169, G=169, B=169]	1	4					23	23	23	553	553	553	47047	0	30576	19563000000	139	29.0083	30.3722	30.4675	28.3344	30.5677	30.9257
	1.59384	-0.428133	P32896	P32896	Protein PDC2	PDC2	777	Color2 [A=255, R=169, G=169, B=169]	1	4					12	12	12	152	152	152	10394	0	45743	1141700000	49	26.6287	26.8186	26.685	26.4674	26.2924	26.0881
	1.27563	0.542289	P32911	P32911	Eukaryotic translation initiation factor eIF-1	SUI1	782	Color2 [A=255, R=169, G=169, B=169]	1	4					10	10	10	741	741	741	12312	0	1436	12458000000	99	29.1476	29.5853	29.28	29.9513	30.0994	29.5891
+	2.33823	-0.732197	P32939	P32939	GTP-binding protein YPT7	YPT7	785	Color2 [A=255, R=169, G=169, B=169]	1	4					9	9	9	596	596	596	23042	0	1056	10006000000	61	29.4852	29.7547	29.9121	28.9633	29.0408	28.9514
	1.00621	-0.698336	P33201	P33201	Ribosome assembly factor MRT4	MRT4	786	Color2 [A=255, R=169, G=169, B=169]	1	4					18	18	18	653	653	653	27058	0	17704	24857000000	151	30.9762	31.46	31.5481	31.1374	30.5492	30.2027
+	2.63	1.24646	P33202	P33202	Ubiquitin fusion degradation protein 4	UFD4	787	Color2 [A=255, R=169, G=169, B=169]	1	4					66	66	66	55	55	55	16784	0	32331	47626000000	436	31.0853	31.0712	30.758	32.4777	32.2054	31.9708
	0.04624	-0.0740833	P33204	P33204	Actin-related protein 2/3 complex subunit 4	ARC19	788	Color2 [A=255, R=169, G=169, B=169]	1	4					8	8	8	673	673	673	19916	0	12201	13208000000	63	28.9893	29.9104	30.0308	28.6929	30.0241	29.9913
	1.28836	-0.215298	P33297	P33297	26S protease regulatory subunit 6A	RPT5	789	Color2 [A=255, R=169, G=169, B=169]	1	4					14	14	14	419	419	419	48255	0	59477	4100300000	64	28.173	28.2607	28.0501	27.8583	28.0279	27.9518
	0.910153	-0.284964	P33298	P33298	26S protease regulatory subunit 6B homolog	RPT3	790	Color2 [A=255, R=169, G=169, B=169]	1	4					14	13	13	325	297	297	47893	0	23097	1508300000	43	26.7854	26.9493	26.6971	26.6141	26.2769	26.6859
	0.756593	-0.176126	P33299	P33299	26S protease regulatory subunit 7 homolog	RPT1	791	Color2 [A=255, R=169, G=169, B=169]	1	4					16	16	16	441	441	441	51982	0	34952	2026800000	56	27.2056	27.2779	27.0964	27.1018	26.8312	27.1185
	1.74406	1.00935	P33307	P33307	Importin alpha re-exporter	CSE1	793	Color2 [A=255, R=169, G=169, B=169]	1	4					35	35	35	44	44	44	10935	0	25971	19939000000	240	30.0889	29.5482	29.2114	30.5658	30.7305	30.5802
	0.722381	1.16689	P33309	P33309	Protein DOM34	DOM34	794	Color2 [A=255, R=169, G=169, B=169]	1	4					12	12	12	443	443	443	44057	0	55116	1802000000	42	25.3085	27.0979	25.3444	26.1961	27.4922	27.5631
	0.303822	0.350128	P33315	P33315	Transketolase 2	TKL2	796	Color2 [A=255, R=169, G=169, B=169]	1	4					36	36	35	693	693	693	75028	0	27316	51453000000	269	32.2611	31.4277	30.8881	31.9182	32.2787	31.4304
	0.799746	-0.972459	P33322	P33322	H/ACA ribonucleoprotein complex subunit 4	CBF5	797	Color2 [A=255, R=169, G=169, B=169]	1	4					36	36	36	762	762	762	54704	0	32331	1147500000000000	421	32.4566	33.9862	34.2454	32.5749	32.7107	32.4852
+	3.67587	-0.837083	P33324	P33324	CRAL-TRIO domain-containing protein YKL091C	YKL091C	798	Color2 [A=255, R=169, G=169, B=169]	1	4					11	10	10	374	348	348	36073	0	32381	3466700000	70	28.3278	28.4048	28.4568	27.6329	27.5893	27.4559
	0.494178	5.21468	P33327	P33327	NAD-specific glutamate dehydrogenase	GDH2	799	Color2 [A=255, R=169, G=169, B=169]	1	4					89	89	89	743	743	743	12433	0	32331	9558900000000000	1432	36.0321	35.2968	35.0502	49.8599	36.1199	36.0434
	0.17063	-0.115279	P33329	P33329	Serine/threonine-protein phosphatase PP-Z2	PPZ2	800	Color2 [A=255, R=169, G=169, B=169]	1	4					12	4	4	176	75	75	78491	0	19114	1092400000	32	25.8609	26.682	26.5218	26.1488	26.2826	26.2875
	0.187516	0.197522	P33330	P33330	Phosphoserine aminotransferase	SER1	801	Color2 [A=255, R=169, G=169, B=169]	1	4					31	31	31	838	838	838	43415	0	32331	33187000000	269	31.4218	30.691	30.5678	30.6078	31.0198	31.6456
+	1.89739	0.978119	P33331	P33331	Nuclear transport factor 2	NTF2	802	Color2 [A=255, R=169, G=169, B=169]	1	4					10	10	10	92	92	92	14453	0	20597	30141000000	80	29.9373	30.5114	30.3712	31.2834	30.9805	31.4904
	1.73349	1.02382	P33338	P33338	Protein SLA2	SLA2	805	Color2 [A=255, R=169, G=169, B=169]	1	4					51	51	51	51	51	51	10891	0	32331	81309000000	423	31.3062	31.9689	32.0595	32.569	32.9775	32.8596
	1.01552	-0.799171	P33399	P33399	La protein homolog	LHP1	807	Color2 [A=255, R=169, G=169, B=169]	1	4					25	25	25	76	76	76	32104	0	32331	76591000000	255	32.6088	32.9906	33.2633	32.7886	31.8514	31.8252
+	2.76984	5.48472	P33418	P33418	Exportin-T	LOS1	809	Color2 [A=255, R=169, G=169, B=169]	1	4					33	33	33	316	316	316	12682	0	32331	12464000000	155	26.4486	24.642	24.2978	31.1957	30.4654	30.1815
	0.11	-0.105579	P33442	P33442	40S ribosomal protein S1-A	RPS1A	810	Color2 [A=255, R=169, G=169, B=169]	1	4					34	6	6	745	169	169	28743	0	14536	56587000000	73	31.691	32.3756	32.709	32.4943	32.0524	31.9121
+	3.09258	10.0195	P33448	P33448	Mitochondrial import receptor subunit TOM6	TOM6	811	Color2 [A=255, R=169, G=169, B=169]	1	4					6	6	6	459	459	459	64074	0	12552	3502500000000000	336	24.0822	23.5916	26.3314	35.7262	35.0006	33.3367
	0.271766	-0.149538	P33734	P33734	Imidazole glycerol phosphate synthase hisHF;Glutamine amidotransferase;Cyclase	HIS7	812	Color2 [A=255, R=169, G=169, B=169]	1	4					43	43	43	911	911	911	61067	0	32331	31819000000	265	31.4039	30.9967	30.9896	30.6502	31.0576	31.2338
	0.147368	0.214821	P33753	P33753	tRNA (uracil(54)-C(5))-methyltransferase	TRM2	813	Color2 [A=255, R=169, G=169, B=169]	1	4					15	15	15	297	297	297	72851	0	39735	1229400000	45	26.9356	25.6362	25.8798	26.7613	25.631	26.7037
	0.944054	1.40375	P33755	P33755	Nuclear protein localization protein 4	NPL4	814	Color2 [A=255, R=169, G=169, B=169]	1	4					20	20	20	56	56	56	65781	0	16349	5755900000	106	28.6933	26.5387	27.9525	29.7109	28.8003	28.8845
	0.910508	0.859608	P33892	P33892	Translational activator GCN1	GCN1	817	Color2 [A=255, R=169, G=169, B=169]	1	4					155	155	155	638	638	638	29669	0	32331	1366400000000000	1130	32.0131	32.7398	32.722	32.6193	33.6221	33.8123
+	2.33962	0.767481	P34087	P34087	DNA-directed RNA polymerase II subunit RPB7	RPB7	820	Color2 [A=255, R=169, G=169, B=169]	1	4					5	5	5	45	45	45	19058	0	40262	2679600000	32	27.2019	27.2679	27.3542	28.1723	28.1646	27.7895
	1.32242	1.09316	P34160	P34160	Nuclear cap-binding protein complex subunit 1	STO1	821	Color2 [A=255, R=169, G=169, B=169]	1	4					39	39	39	513	513	513	10002	0	27388	22544000000	276	30.5318	29.8702	29.469	31.5138	30.8245	30.8121
	0.344726	0.239922	P34164	P34164	SNF1 protein kinase subunit beta-2	SIP2	822	Color2 [A=255, R=169, G=169, B=169]	1	4					12	12	10	369	369	323	46404	0	43101	3414700000	53	27.2698	28.1672	27.652	27.7545	27.8793	28.1749
	0.325196	-0.255468	P34167	P34167	Eukaryotic translation initiation factor 4B	TIF3	823	Color2 [A=255, R=169, G=169, B=169]	1	4					20	20	20	608	608	608	48521	0	11972	15042000000	138	30.1125	30.2052	30.1484	29.2616	30.2879	30.1503
	1.3894	-0.231173	P34216	P34216	EH domain-containing and endocytosis protein 1	EDE1	824	Color2 [A=255, R=169, G=169, B=169]	1	4					31	31	31	293	293	293	15078	0	32331	13540000000	160	30.0262	30.0992	30.0217	29.7919	29.7057	29.956
	0.145328	-0.150529	P34217	P34217	RNA-binding protein PIN4	PIN4	825	Color2 [A=255, R=169, G=169, B=169]	1	4					5	5	5	97	97	97	73775	0	43161	1043200000	25	26.3468	26.4423	26.5111	25.8562	25.9476	27.0447
	0.00329842	-0.00296593	P34220	P34220	Deoxyribonuclease Tat-D		827	Color2 [A=255, R=169, G=169, B=169]	1	4					24	24	24	689	689	689	47389	0	32331	20522000000	177	30.7527	30.5018	30.4118	31.0948	30.3679	30.1947
	0.547183	-0.15767	P34221	P34221	Protein phosphatase 2C homolog 3	PTC3	828	Color2 [A=255, R=169, G=169, B=169]	1	4					17	13	13	404	342	342	51331	0	10606	12212000000	109	29.9094	29.6488	29.5072	29.4605	29.5078	29.6241
	0.895061	0.69741	P34223	P34223	UBX domain-containing protein 1	SHP1	829	Color2 [A=255, R=169, G=169, B=169]	1	4					18	18	18	456	456	456	46987	0	18755	6278600000	75	28.6299	28.0981	28.0851	28.665	28.6402	29.6001
	0.102554	-0.0714334	P34241	P34241	Nucleolar pre-ribosomal-associated protein 1	URB1	835	Color2 [A=255, R=169, G=169, B=169]	1	4					26	26	26	169	169	169	20328	0	33818	1502800000	65	27.0223	27.0692	26.669	27.1772	26.9283	26.4407
	0.00537492	-0.00471751	P34730	P34730	Protein BMH2	BMH2	839	Color2 [A=255, R=169, G=169, B=169]	1	4					31	10	10	751	344	344	31061	0	15742	75271000000	198	32.4314	32.3229	32.3901	32.0731	32.109	32.9482
	0.634831	-0.405285	P34760	P34760	Peroxiredoxin TSA1	TSA1	841	Color2 [A=255, R=169, G=169, B=169]	1	4					25	25	24	913	913	872	21589	0	32331	9381100000000000	819	35.9864	36.1083	36.4338	36.2784	35.5597	35.4745
+	2.43039	-2.97271	P34761	P34761	Protein WHI3	WHI3	842	Color2 [A=255, R=169, G=169, B=169]	1	4					4	4	4	86	86	86	71252	0	14798	1289900000	17	27.4761	27.7191	27.354	24.9504	23.592	25.0887
	0.458128	0.116329	P35127	P35127	Ubiquitin carboxyl-terminal hydrolase YUH1	YUH1	844	Color2 [A=255, R=169, G=169, B=169]	1	4					8	8	8	508	508	508	26385	0	10786	4541800000	53	28.3446	28.3269	28.0897	28.2425	28.3744	28.4934
+	2.03968	0.827742	P35176	P35176	Peptidyl-prolyl cis-trans isomerase D	CPR5	846	Color2 [A=255, R=169, G=169, B=169]	1	4					11	11	11	662	662	662	25326	0	14084	7119500000	92	27.9476	28.0888	27.8559	29.1147	28.6228	28.638
	0.533341	-0.914628	P35178	P35178	Ribosomal RNA-processing protein 1	RRP1	847	Color2 [A=255, R=169, G=169, B=169]	1	4					29	29	29	691	691	691	33202	0	29449	30611000000	221	29.9496	31.9593	32.154	29.8948	30.7545	30.6698
	0.392769	0.150424	P35182	P35182	Protein phosphatase 2C homolog 1	PTC1	848	Color2 [A=255, R=169, G=169, B=169]	1	4					12	12	12	527	527	527	31549	0	99625	3967600000	74	28.2727	27.7704	27.9849	28.0437	28.1487	28.2869
+	2.00962	0.862371	P35184	P35184	Ribosome assembly protein SQT1	SQT1	849	Color2 [A=255, R=169, G=169, B=169]	1	4					12	12	12	383	383	383	47166	0	16929	13869000000	101	29.5609	29.3424	29.0192	30.2383	29.9739	30.2973
	0.0547837	-0.0427774	P35189	P35189	Transcription initiation factor TFIID subunit 14	TAF14	850	Color2 [A=255, R=169, G=169, B=169]	1	4					8	8	8	328	328	328	2744	0	38714	2540600000	55	27.7605	27.804	27.5879	28.1907	27.4858	27.3476
	0.377641	0.73716	P35193	P35193	Autophagy-related protein 19	ATG19	851	Color2 [A=255, R=169, G=169, B=169]	1	4					9	9	9	28	28	28	47599	0	55391	1611700000	33	27.1506	24.9672	27.4043	27.7407	26.8121	27.1807
	0.0390031	0.140275	P35194	P35194	U3 small nucleolar RNA-associated protein 20	UTP20	852	Color2 [A=255, R=169, G=169, B=169]	1	4					15	15	15	84	84	84	28756	0	30567	327710000	32	25.4067	24.5681	24.3384	27.1673	23.1978	24.3689
	1.13823	1.71746	P35195	P35195	UPF0045 protein ECM15	ECM15	853	Color2 [A=255, R=169, G=169, B=169]	1	4					3	3	3	452	452	452	11518	0	2513	2348700000	21	24.8852	26.295	25.6892	26.2828	27.4555	28.2834
+	2.0736	-1.62787	P35197	P35197	ADP-ribosylation factor GTPase-activating protein GCS1	GCS1	854	Color2 [A=255, R=169, G=169, B=169]	1	4					39	39	39	94	94	94	39296	0	32331	87054000000	485	32.8086	33.3394	33.3925	32.0663	31.4898	31.1007
	0.245641	-0.164608	P35207	P35207	Antiviral helicase SKI2	SKI2	855	Color2 [A=255, R=169, G=169, B=169]	1	4					24	24	24	229	229	229	14606	0	97926	2816000000	93	27.6933	28.4019	27.5604	27.6584	27.8062	27.6971
	0.409154	-0.200601	P35691	P35691	Translationally-controlled tumor protein homolog	TMA19	856	Color2 [A=255, R=169, G=169, B=169]	1	4					13	13	13	605	605	605	18741	0	12877	76995000000	126	32.7087	32.3171	32.4889	32.1564	32.1043	32.6522
	0.675806	0.239486	P35719	P35719	Uncharacterized protein MRP8	MRP8	858	Color2 [A=255, R=169, G=169, B=169]	1	4					25	25	25	868	868	868	25097	0	32331	50761000000	207	31.8946	31.8237	31.5911	32.2724	31.9016	31.8538
+	2.33771	5.70501	P35729	P35729	Nucleoporin NUP120	NUP120	861	Color2 [A=255, R=169, G=169, B=169]	1	4					32	32	32	385	385	385	12045	0	13564	8171800000	98	26.3131	23.3149	23.6407	30.7187	29.914	29.7511
	0.421634	-0.820387	P35844	P35844	Protein KES1	KES1	864	Color2 [A=255, R=169, G=169, B=169]	1	4					15	15	15	449	449	449	49491	0	50168	5568900000	94	28.754	28.8156	28.8217	26.3281	28.6414	28.9607
	0.0185908	0.0128415	P35845	P35845	Oxysterol-binding protein homolog 1	SWH1	865	Color2 [A=255, R=169, G=169, B=169]	1	4					25	25	25	292	292	292	1351	0	14558	5038700000	100	28.7235	28.3956	27.9615	28.2463	28.4249	28.4479
	0.109525	0.0737495	P38711;P35997	P38711;P35997	40S ribosomal protein S27-B;40S ribosomal protein S27-A	RPS27B;RPS27A	866	Color2 [A=255, R=169, G=169, B=169]	1	4					6	6	6	50	50	50	88653	0	25016	46095000000	83	31.3489	31.8531	32.041	31.5662	31.9189	31.9792
	0.0184309	0.0246035	P36000	P36000	AP-1 complex subunit beta-1	APL2	867	Color2 [A=255, R=169, G=169, B=169]	1	4					17	17	17	277	277	277	81868	0	39236	1486500000	64	27.1642	27.2407	26.0477	27.2487	26.494	26.7838
	0.171152	-0.384277	P36008	P36008	Elongation factor 1-gamma 2	TEF4	872	Color2 [A=255, R=169, G=169, B=169]	1	4					31	31	28	648	648	624	4652	0	32331	1008500000000000	290	31.7904	33.16	33.1291	30.9071	32.7319	33.2877
	0.305673	-0.377419	P36010	P36010	Nucleoside diphosphate kinase	YNK1	874	Color2 [A=255, R=169, G=169, B=169]	1	4					11	11	11	771	771	771	17166	0	13356	12976000000	114	30.9141	29.5439	29.5783	30.039	29.5924	29.2727
	0.923758	-1.50951	P36014	P36014	Glutathione peroxidase 1	GPX1	875	Color2 [A=255, R=169, G=169, B=169]	1	4					5	5	5	299	299	299	19484	0	18764	1069200000	25	26.577	26.8611	26.9337	26.1338	25.9355	23.7741
	1.00888	-1.24094	P36015	P36015	Synaptobrevin homolog YKT6	YKT6	876	Color2 [A=255, R=169, G=169, B=169]	1	4					19	19	19	845	845	845	22707	0	32331	26756000000	169	31.037	31.9825	30.9476	29.9717	30.9496	29.3229
	2.11618	-0.612838	P36017;P36019	P36017	Vacuolar protein sorting-associated protein 21	VPS21	878	Color2 [A=255, R=169, G=169, B=169]	1	4					22	21	21	814	814	814	23081	0	22138	21283000000	132	30.6217	30.8653	30.9815	30.1244	30.1728	30.3328
+	2.33385	-0.829835	P36018	P36018	GTP-binding protein YPT52	YPT52	879	Color2 [A=255, R=169, G=169, B=169]	1	4					22	22	21	833	833	786	26132	0	32331	19584000000	165	30.6017	31.0573	30.6537	29.9475	29.906	29.9697
	0.937245	0.352798	P36037	P36037	Protein DOA1	DOA1	882	Color2 [A=255, R=169, G=169, B=169]	1	4					36	36	36	568	568	568	79505	0	24582	14830000000	213	30.0912	29.5948	29.5495	30.0598	30.0778	30.1563
	1.06693	-1.0011	P36041	P36041	Protein EAP1	EAP1	884	Color2 [A=255, R=169, G=169, B=169]	1	4					5	5	5	10	10	10	69761	0	19249	940400000	25	26.9249	26.8056	26.7339	26.3231	26.1891	24.9489
	0.655564	-0.258905	P36047	P36047	Protein phosphatase 1 regulatory subunit SDS22	SDS22	885	Color2 [A=255, R=169, G=169, B=169]	1	4					26	26	26	778	778	778	38887	0	32331	27507000000	181	31.1962	30.9884	30.9299	30.5312	30.7299	31.0767
	0.840091	-2.06323	P36049	P36049	rRNA-processing protein EBP2	EBP2	887	Color2 [A=255, R=169, G=169, B=169]	1	4					11	11	11	258	258	258	49734	0	10867	655660000	32	26.1721	27.1981	27.2665	26.3631	22.7283	25.3556
	0.64063	-0.942769	P36054	P36054	Calcipressin-like protein	RCN1	889	Color2 [A=255, R=169, G=169, B=169]	1	4					2	2	2	137	137	137	24135	0	75527	257550000	15	25.2363	25.5701	25.1206	24.2029	25.5654	23.3305
	0.236736	-0.20991	P36060	P36060	NADH-cytochrome b5 reductase 2;NADH-cytochrome b5 reductase p34 form;NADH-cytochrome b5 reductase p32 form	MCR1	891	Color2 [A=255, R=169, G=169, B=169]	1	4					14	14	14	603	603	603	34137	0	10691	5065000000	76	29.0358	28.6541	28.0474	28.0887	28.2695	28.7494
	0.734088	0.82816	P36068	P36068	SWI5-dependent HO expression protein 2	SHE2	892	Color2 [A=255, R=169, G=169, B=169]	1	4					7	7	7	455	455	455	28251	0	15473	3505100000	63	27.0732	27.4695	27.9027	27.729	27.9866	29.2142
	0.529826	0.475589	P36076	P36076	Coenzyme A biosynthesis protein 3	CAB3	894	Color2 [A=255, R=169, G=169, B=169]	1	4					16	16	16	34	34	34	65237	0	12235	961990000	46	26.1631	26.359	25.5712	25.8772	26.8785	26.7643
+	1.70883	2.26672	P36104	P36104	COMPASS component SWD2	SWD2	901	Color2 [A=255, R=169, G=169, B=169]	1	4					8	8	8	316	316	316	37122	0	30295	1531400000	29	25.8251	25.0421	23.7705	27.2377	27.1341	27.066
	0.503404	-2.41444	P36105	P36105	60S ribosomal protein L14-A	RPL14A	902	Color2 [A=255, R=169, G=169, B=169]	1	4					13	2	2	572	72	72	15167	0	45441	11963000000	22	30.0814	30.4312	30.4885	30.4488	29.5436	23.7653
	0.0996749	0.0941321	P36114	P36114	Mitochondrial outer membrane protein YKR018C	YKR018C	906	Color2 [A=255, R=169, G=169, B=169]	1	4					39	39	39	512	512	512	81753	0	32331	28770000000	289	31.3189	30.6048	30.3653	30.5681	30.8129	31.1904
	1.07662	2.12878	P36123	P36123	SIT4-associating protein SAP190	SAP190	911	Color2 [A=255, R=169, G=169, B=169]	1	4					37	37	37	411	411	411	1171	0	32253	9085200000	137	28.4539	28.1855	26.9287	31.4769	29.7479	28.7298
	0.477631	-0.197894	P36136	P36136	Sedoheptulose 1,7-bisphosphatase	SHB17	914	Color2 [A=255, R=169, G=169, B=169]	1	4					13	13	13	542	542	542	31022	0	23629	9001200000	103	29.5288	29.1089	29.2919	28.8751	29.3335	29.1274
	1.17331	-1.45535	P36139	P36139	Protein PET10	PET10	915	Color2 [A=255, R=169, G=169, B=169]	1	4					19	19	19	735	735	735	31246	0	14928	11386000000	110	29.1423	30.5624	31.0962	28.8361	28.7909	28.8077
	0.276159	-0.488354	P36156	P36156	Glutathione S-transferase omega-like 2	ECM4	918	Color2 [A=255, R=169, G=169, B=169]	1	4					35	35	35	816	816	816	43273	0	32331	67129000000	279	31.1843	32.6461	33.2048	31.1134	32.1276	32.3291
	0.390095	0.559884	P36159	P36159	Ribonuclease Z	TRZ1	920	Color2 [A=255, R=169, G=169, B=169]	1	4					11	11	11	154	154	154	96815	0	3481	1272900000	33	26.7802	26.4456	24.8785	26.3304	26.6006	26.8529
	0.638994	-0.461241	P36160	P36160	Ribosome biogenesis protein RPF2	RPF2	921	Color2 [A=255, R=169, G=169, B=169]	1	4					12	12	12	372	372	372	39598	0	32242	4523600000	53	28.3791	28.7951	29.2206	28.7221	27.9716	28.3174
	1.50709	2.30182	P36161	P36161	Nucleoporin NUP133	NUP133	922	Color2 [A=255, R=169, G=169, B=169]	1	4					47	47	47	517	517	517	13332	0	2873	13459000000	226	29.5019	28.013	27.2559	30.9909	30.568	30.1173
	0.73842	1.09543	P36168	P36168	EST/SMG-like protein 1	ESL2	924	Color2 [A=255, R=169, G=169, B=169]	1	4					10	10	9	118	118	108	13749	0	28532	740840000	32	25.7003	25.0862	23.4598	25.6081	25.883	26.0414
	0.421716	0.257454	P36421	P36421	Tyrosine--tRNA ligase, cytoplasmic	TYS1	925	Color2 [A=255, R=169, G=169, B=169]	1	4					39	39	39	805	805	805	44019	0	32331	136600000000000	373	33.6008	32.8549	32.9479	33.614	33.2473	33.3146
	0.32866	-0.304475	P37012;P33401	P37012	Phosphoglucomutase 2	PGM2	927	Color2 [A=255, R=169, G=169, B=169]	1	4					27	27	27	668	668	668	63088	0	15394	10955000000	160	30.3001	29.5254	29.1289	29.1398	29.6717	29.2294
	0.205169	-0.75781	P37254	P37254	Aminodeoxychorismate synthase	ABZ1	928	Color2 [A=255, R=169, G=169, B=169]	1	4					14	14	14	224	224	224	88543	0	38446	2417500000	56	27.4434	26.2406	26.8884	23.3471	27.2234	27.7285
	1.30664	-0.835859	P37262	P37262	6-phosphogluconolactonase-like protein 2	SOL2	929	Color2 [A=255, R=169, G=169, B=169]	1	4					16	16	12	616	616	473	34501	0	93954	5647100000	87	29.4688	28.8041	28.6427	27.8303	28.2015	28.3762
	1.12803	-2.06677	P37263	P37263	UPF0743 protein YCR087C-A		930	Color2 [A=255, R=169, G=169, B=169]	1	4					5	5	5	373	373	373	17738	0	93488	968090000	21	25.9597	27.215	27.7059	23.8082	24.7059	26.1661
	0.0194139	-0.0188859	P37291	P37291	Serine hydroxymethyltransferase, cytosolic	SHM2	931	Color2 [A=255, R=169, G=169, B=169]	1	4					37	37	36	851	851	836	52218	0	24304	41407000000	298	31.6441	31.254	31.2275	30.7884	31.5055	31.7751
	0.478828	-1.07615	P37292	P37292	Serine hydroxymethyltransferase, mitochondrial	SHM1	932	Color2 [A=255, R=169, G=169, B=169]	1	4					10	9	9	261	247	247	53686	0	22603	1117400000	28	27.4989	27.2216	26.3044	27.0536	26.6055	24.1373
	0.600643	-0.468591	P37303	P37303	Low specificity L-threonine aldolase	GLY1	934	Color2 [A=255, R=169, G=169, B=169]	1	4					12	12	12	499	499	499	42815	0	6178	2874900000	52	27.7552	27.8051	28.0673	27.4151	26.8221	27.9846
	0.00469964	-0.00357755	P37898	P37898	Alanine/arginine aminopeptidase	AAP1	937	Color2 [A=255, R=169, G=169, B=169]	1	4					61	61	57	741	741	708	97661	0	32331	53937000000	409	31.9546	31.7336	31.6788	31.3487	31.8554	32.1523
	0.515268	-0.244167	P38009	P38009	Bifunctional purine biosynthesis protein ADE17;Phosphoribosylaminoimidazolecarboxamide formyltransferase;IMP cyclohydrolase	ADE17	938	Color2 [A=255, R=169, G=169, B=169]	1	4					40	33	33	785	689	689	65262	0	32331	26596000000	266	30.929	30.8731	31.0481	30.3032	30.9125	30.902
	0.150385	-0.124738	P38011	P38011	Guanine nucleotide-binding protein subunit beta-like protein	ASC1	939	Color2 [A=255, R=169, G=169, B=169]	1	4					28	28	28	956	956	956	34805	0	32331	4579500000000000	693	34.6247	35.3426	35.2382	35.1512	35.1629	34.5173
	0.341272	-0.139678	P38013	P38013	Peroxiredoxin type-2	AHP1	940	Color2 [A=255, R=169, G=169, B=169]	1	4					20	20	20	96	96	96	19114	0	32331	2097600000000000	463	33.9961	33.9257	33.5845	33.6235	33.9153	33.5486
	0.052393	0.0727615	P38061	P38061	60S ribosomal protein L32	RPL32	942	Color2 [A=255, R=169, G=169, B=169]	1	4					10	10	10	50	50	50	14771	0	58756	32972000000	100	31.0456	31.2702	31.1206	32.0563	31.1803	30.4181
	0.360939	-1.26115	P38063	P38063	Ribose-phosphate pyrophosphokinase 4	PRS4	943	Color2 [A=255, R=169, G=169, B=169]	1	4					12	12	9	42	42	291	3572	0	2628	5620500000	56	28.3407	28.452	27.9912	24.1018	28.3446	28.5541
	0.300662	-0.441843	P38066	P38066	GTP cyclohydrolase-2	RIB1	945	Color2 [A=255, R=169, G=169, B=169]	1	4					9	9	9	397	397	397	38332	0	28877	998570000	34	26.4884	26.2412	25.8188	24.666	25.981	26.5759
	0.314335	-0.616488	P38067	P38067	Succinate-semialdehyde dehydrogenase [NADP(+)]	UGA2	946	Color2 [A=255, R=169, G=169, B=169]	1	4					9	9	9	288	288	288	54189	0	15022	1459500000	28	27.4394	26.4818	26.4642	24.7152	26.8023	27.0184
	1.16457	-0.995399	P38071	P38071	Enoyl-[acyl-carrier protein] reductase [NADPH, B-specific], mitochondrial	ETR1	947	Color2 [A=255, R=169, G=169, B=169]	1	4					15	15	15	471	471	471	42066	0	89498	9821100000	110	30.4648	30.1961	29.2913	29.2189	29.1321	28.615
	0.672776	0.39831	P38074	P38074	Protein arginine N-methyltransferase 1	HMT1	948	Color2 [A=255, R=169, G=169, B=169]	1	4					16	16	16	546	546	546	39786	0	92187	8458000000	94	29.2624	28.791	28.5866	29.0019	29.2183	29.6147
	0.516467	-1.16074	P38077	P38077	ATP synthase subunit gamma, mitochondrial	ATP3	950	Color2 [A=255, R=169, G=169, B=169]	1	4					9	9	9	434	434	434	3435	0	66779	1396300000	33	27.065	27.975	26.1773	26.6894	26.8098	24.2359
	1.26369	-1.56843	P38080	P38080	Serine/threonine-protein kinase AKL1	AKL1	952	Color2 [A=255, R=169, G=169, B=169]	1	4					24	24	22	282	282	263	12399	0	27917	4555500000	111	28.4876	29.411	29.2232	26.4681	27.8216	28.1268
	0.410056	0.481689	P38088	P38088	Glycine--tRNA ligase 1, mitochondrial	GRS1	954	Color2 [A=255, R=169, G=169, B=169]	1	4					65	65	64	748	748	735	78183	0	32331	2629500000000000	741	33.7556	33.1235	33.4446	33.0224	34.1763	34.57
	0.763266	-1.55883	P38112	P38112	ATP-dependent RNA helicase MAK5	MAK5	957	Color2 [A=255, R=169, G=169, B=169]	1	4					19	19	19	27	27	27	87047	0	34014	1821200000	59	27.0797	28.2072	28.3535	27.3116	27.0209	24.6313
	0.168919	-0.118821	P38115	P38115	D-arabinose dehydrogenase [NAD(P)+] heavy chain	ARA1	959	Color2 [A=255, R=169, G=169, B=169]	1	4					35	35	35	802	802	802	38883	0	32331	145100000000000	431	33.3825	33.2243	33.184	32.6542	33.2484	33.5318
	1.86476	-0.661247	P38116	P38116	ADP-ribosylation factor-like protein 1	ARL1	960	Color2 [A=255, R=169, G=169, B=169]	1	4					10	10	10	699	699	699	20434	0	10938	14101000000	93	30.4251	30.0924	29.9742	29.3975	29.4492	29.6614
	0.0362528	0.173826	P38137	P38137	Peroxisomal-coenzyme A synthetase	PCS60	963	Color2 [A=255, R=169, G=169, B=169]	1	4					19	19	19	361	361	361	60488	0	59793	2408500000	57	29.4121	25.4746	25.1593	28.0538	27.3618	25.1519
	0.187453	-0.0840168	P38145	P38145	Riboflavin synthase	RIB5	965	Color2 [A=255, R=169, G=169, B=169]	1	4					12	12	12	483	483	483	26195	0	10729	5338500000	82	28.6318	28.513	28.417	28.1366	28.4921	28.6811
	1.27907	-0.553705	P38149	P38149	Probable di- and tripeptidase DUG2	DUG2	966	Color2 [A=255, R=169, G=169, B=169]	1	4					12	12	12	164	164	164	9807	0	19957	1423100000	35	26.8529	26.8091	26.8405	25.8894	26.3839	26.568
	0.256639	0.389173	P38153	P38153	AP-3 complex subunit mu	APM3	968	Color2 [A=255, R=169, G=169, B=169]	1	4					19	19	19	476	476	476	54837	0	13936	4522700000	82	27.1203	28.4251	28.3302	27.492	28.8865	28.6646
	0.921254	-0.992015	P38174	P38174	Methionine aminopeptidase 2	MAP2	974	Color2 [A=255, R=169, G=169, B=169]	1	4					19	19	19	542	542	542	47518	0	14277	5404700000	79	28.2072	29.2811	29.7901	28.078	27.7871	28.4373
+	1.94035	2.86965	P38193	P38193	Serine/threonine-protein phosphatase 4 regulatory subunit 2	PSY4	979	Color2 [A=255, R=169, G=169, B=169]	1	4					11	11	11	274	274	274	50655	0	4328	2395200000	38	24.4755	25.8292	24.7412	28.8029	27.766	27.086
	0.97027	-0.388983	P38197	P38197	UPF0001 protein YBL036C		980	Color2 [A=255, R=169, G=169, B=169]	1	4					23	23	23	732	732	732	29123	0	14507	28652000000	173	31.4675	31.2923	31.2071	31.2695	30.7067	30.8237
	0.462849	-0.383713	P38199	P38199	Heterogeneous nuclear rnp K-like protein 2	HEK2	981	Color2 [A=255, R=169, G=169, B=169]	1	4					17	17	17	517	517	517	41682	0	25457	14206000000	136	30.3632	30.3194	30.1877	30.6125	29.6059	29.5007
	0.603086	-0.33849	P38203	P38203	U6 snRNA-associated Sm-like protein LSm2	LSM2	982	Color2 [A=255, R=169, G=169, B=169]	1	4					11	11	11	758	758	758	11163	0	10362	9366700000	97	28.9995	29.535	29.5882	29.3345	29.0154	28.7574
	0.334312	0.221266	P38205	P38205	Multisite-specific tRNA:(cytosine-C(5))-methyltransferase	NCL1	983	Color2 [A=255, R=169, G=169, B=169]	1	4					47	47	47	749	749	749	77878	0	32331	38976000000	395	31.8022	31.0702	30.9966	31.6936	31.4044	31.4348
+	2.81805	2.98516	P38217	P38217	Importin subunit beta-2	KAP104	985	Color2 [A=255, R=169, G=169, B=169]	1	4					40	40	40	687	687	687	10368	0	32331	74965000000	339	30.243	29.9568	29.5804	33.5112	32.8758	32.3487
	0.122584	-0.0816905	P38219	P38219	Obg-like ATPase 1	OLA1	986	Color2 [A=255, R=169, G=169, B=169]	1	4					34	34	34	744	744	744	44174	0	32331	1097100000000000	417	32.9779	32.8731	32.5548	32.3179	32.833	33.0099
	0.120013	0.163308	P38230	P38230	Probable quinone oxidoreductase	ZTA1	988	Color2 [A=255, R=169, G=169, B=169]	1	4					17	17	17	599	599	599	37018	0	96179	2877100000	71	27.7984	27.1576	27.2438	26.7405	27.6431	28.3061
	0.125014	-0.0655594	P38234	P38234	Protein RFS1	RFS1	989	Color2 [A=255, R=169, G=169, B=169]	1	4					9	9	9	624	624	624	22921	0	6499	3503300000	58	28.2187	27.6352	27.8696	27.8043	27.7089	28.0136
	0.271099	-0.14601	P38235	P38235	Uncharacterized protein YBR053C		990	Color2 [A=255, R=169, G=169, B=169]	1	4					18	18	18	687	687	687	40295	0	86256	6197900000	86	28.7963	28.8415	28.6984	28.2439	28.6826	28.9717
	0.121847	0.0785497	P38237	P38237	Ubiquitin carboxyl-terminal hydrolase 14	UBP14	991	Color2 [A=255, R=169, G=169, B=169]	1	4					20	20	20	329	329	329	88629	0	12006	7831400000	126	29.1891	28.8607	28.7603	28.6766	29.0116	29.3575
	0.0266855	0.0463823	P38238	P38238	tRNA (cytidine(32)/guanosine(34)-2-O)-methyltransferase	TRM7	992	Color2 [A=255, R=169, G=169, B=169]	1	4					5	5	5	274	274	274	347	0	28405	2229900000	27	27.4824	26.5086	26.948	26.0558	27.2363	27.7861
	0.00571054	0.00880496	P38248	P38248	Cell wall protein ECM33	ECM33	995	Color2 [A=255, R=169, G=169, B=169]	1	4					6	6	6	114	114	114	43768	0	50907	5643200000	45	29.5839	28.2911	28.0152	28.9136	28.5946	28.4084
+	2.33365	0.928909	P38249	P38249	Eukaryotic translation initiation factor 3 subunit A	RPG1	996	Color2 [A=255, R=169, G=169, B=169]	1	4					59	59	59	603	603	603	11034	0	32331	88440000000	438	32.167	32.1496	31.8786	33.0342	33.2016	32.746
	1.21443	-0.602681	P38251	P38251	Replication factor C subunit 5	RFC5	997	Color2 [A=255, R=169, G=169, B=169]	1	4					11	11	11	418	418	418	39941	0	40682	1640600000	46	27.0689	27.5039	27.5552	27.1034	26.7083	26.5083
	0.636208	0.273509	P38254	P38254	Probable tubulin--tyrosine ligase PBY1	PBY1	998	Color2 [A=255, R=169, G=169, B=169]	1	4					48	48	48	595	595	595	86352	0	32331	37947000000	398	31.3073	31.4177	30.9328	31.7461	31.3683	31.3639
	0.33988	0.23491	P38260	P38260	Hsp70 nucleotide exchange factor FES1	FES1	1000	Color2 [A=255, R=169, G=169, B=169]	1	4					17	17	17	717	717	717	32604	0	10864	8897000000	115	29.1222	29.0466	29.0288	28.8786	29.182	29.8417
	0.755059	-0.443675	P38262	P38262	SIR4-interacting protein SIF2	SIF2	1002	Color2 [A=255, R=169, G=169, B=169]	1	4					17	17	17	417	417	417	5916	0	20186	3526200000	80	28.1077	28.7192	28.1632	28.2377	27.8198	27.6017
	0.501198	-1.42907	P38264	P38264	Inorganic phosphate transport protein PHO88	PHO88	1003	Color2 [A=255, R=169, G=169, B=169]	1	4					7	7	7	394	394	394	21137	0	3151	1921400000	41	27.8119	27.5557	26.9588	27.4715	26.9781	23.5895
	1.23332	-0.442783	P38276	P38276	UPF0303 protein YBR137W		1006	Color2 [A=255, R=169, G=169, B=169]	1	4					8	8	8	492	492	492	20454	0	87606	6895300000	66	29.0546	29.3751	29.078	28.7114	28.5033	28.9646
+	3.48034	-2.7628	P38281	P38281	Actin patches distal protein 1	APD1	1007	Color2 [A=255, R=169, G=169, B=169]	1	4					21	21	21	804	804	804	35758	0	86168	4558200000	76	29.7148	29.2884	29.4844	27.0003	26.3252	26.8737
	0.947043	-0.332108	P38314	P38314	Protein SDS24	SDS24	1010	Color2 [A=255, R=169, G=169, B=169]	1	4					16	16	16	419	419	419	57187	0	15511	7583700000	122	29.0614	29.1927	28.814	28.4492	28.8217	28.8009
+	2.25471	3.55721	P38315	P38315	YAP1-binding protein 1	YBP1	1011	Color2 [A=255, R=169, G=169, B=169]	1	4					34	34	34	598	598	598	7774	0	14946	8032200000	120	25.0382	26.3918	25.1593	28.1832	29.2045	29.8731
	0.161328	0.255792	P38328	P38328	Actin-related protein 2/3 complex subunit 1	ARC40	1014	Color2 [A=255, R=169, G=169, B=169]	1	4					21	21	21	732	732	732	42474	0	32007	14275000000	110	29.1273	29.8984	29.5638	28.691	30.2057	30.4601
	0.369017	0.808383	P38332	P38332	Diphthine methyltransferase	RRT2	1015	Color2 [A=255, R=169, G=169, B=169]	1	4					8	8	8	261	261	261	43308	0	13963	1025500000	32	26.3316	23.6021	26.2744	26.023	26.0591	26.5511
	0.836232	0.937794	P38333	P38333	Essential nuclear protein 1	ENP1	1016	Color2 [A=255, R=169, G=169, B=169]	1	4					29	29	29	679	679	679	55136	0	26311	14192000000	180	28.5017	29.8062	29.5593	29.5651	30.6156	30.4998
	0.80169	-2.19544	P38336	P38336	RNases MRP/P 32.9 kDa subunit	POP4	1017	Color2 [A=255, R=169, G=169, B=169]	1	4					6	6	6	237	237	237	32881	0	3214	2755800000	19	28.4162	28.7007	28.5401	28.808	24.6015	25.6612
+	1.93821	3.07018	P38340	P38340	Alpha N-terminal protein methyltransferase 1	TAE1	1019	Color2 [A=255, R=169, G=169, B=169]	1	4					9	9	9	405	405	405	26067	0	10111	4448700000	58	23.4927	25.8088	25.0573	27.9216	28.0459	27.6018
	0.0153276	-0.109207	P38426	P38426	Trehalose synthase complex regulatory subunit TPS3	TPS3	1026	Color2 [A=255, R=169, G=169, B=169]	1	4					39	37	37	488	464	464	11883	0	28166	8002300000	141	25.0754	29.6829	28.9566	24.0392	29.6565	29.6916
	0.477216	0.286261	P38427	P38427	Trehalose synthase complex regulatory subunit TSL1	TSL1	1027	Color2 [A=255, R=169, G=169, B=169]	1	4					43	43	41	453	453	436	12302	0	22276	1014700000000000	367	32.4524	32.8541	32.2863	32.434	33.0982	32.9195
	0.38272	0.744581	P38430	P38430	Uncharacterized deoxyribonuclease YMR262W		1028	Color2 [A=255, R=169, G=169, B=169]	1	4					11	11	11	486	486	486	36031	0	8659	1113800000	37	26.9704	26.723	24.5314	27.3236	26.443	26.6919
+	2.47956	0.714826	P38431	P38431	Eukaryotic translation initiation factor 5	TIF5	1029	Color2 [A=255, R=169, G=169, B=169]	1	4					29	29	29	721	721	721	45261	0	32331	62187000000	283	31.4826	31.8729	31.6865	32.4264	32.3955	32.3646
+	3.09096	-0.47116	P38555	P38555	GTP-binding protein YPT31/YPT8	YPT31	1032	Color2 [A=255, R=169, G=169, B=169]	1	4					16	16	8	722	722	444	24469	0	91063	11654000000	104	29.8525	29.8995	29.9348	29.353	29.5103	29.41
	2.18615	-0.55232	P38623	P38623	Serine/threonine-protein kinase RCK2	RCK2	1036	Color2 [A=255, R=169, G=169, B=169]	1	4					20	20	20	357	357	357	68061	0	94727	9530400000	117	29.8487	29.8182	29.6135	29.2815	29.0551	29.2867
	2.2177	-0.31159	P38624	P38624	Proteasome subunit beta type-1	PRE3	1037	Color2 [A=255, R=169, G=169, B=169]	1	4					6	6	6	298	298	298	23547	0	81973	2403400000	39	27.615	27.4835	27.4576	27.145	27.2563	27.22
	0.0448281	-0.0369307	P38625	P38625	GMP synthase [glutamine-hydrolyzing]	GUA1	1038	Color2 [A=255, R=169, G=169, B=169]	1	4					24	24	24	665	665	665	58482	0	15111	9946300000	153	29.4373	29.3611	28.969	28.7474	29.3664	29.5427
	0.7871	-0.666188	P38626	P38626	NADH-cytochrome b5 reductase 1	CBR1	1039	Color2 [A=255, R=169, G=169, B=169]	1	4					10	10	10	451	451	451	31493	0	18464	1198800000	33	26.9724	26.6598	26.2692	26.6132	25.7895	25.5001
	0.716974	0.595575	P38627	P38627	CTP synthase 2	URA8	1040	Color2 [A=255, R=169, G=169, B=169]	1	4					31	31	28	606	606	578	6451	0	21835	65319000000	287	31.2872	31.883	31.6344	31.5238	32.589	32.4786
	0.409606	0.575958	P38628	P38628	Phosphoacetylglucosamine mutase	PCM1	1041	Color2 [A=255, R=169, G=169, B=169]	1	4					12	12	12	223	223	223	62066	0	35212	2117400000	55	27.1552	26.2617	26.4526	26.2484	27.2616	28.0873
	0.591954	-0.439372	P38629	P38629	Replication factor C subunit 3	RFC3	1042	Color2 [A=255, R=169, G=169, B=169]	1	4					15	15	15	453	453	453	38203	0	36171	1722800000	47	27.4763	27.3167	27.4884	27.626	26.5449	26.7924
	1.29209	-1.32963	P38682	P38682	ADP-ribosylation factor GTPase-activating protein GLO3	GLO3	1047	Color2 [A=255, R=169, G=169, B=169]	1	4					17	17	17	361	361	361	55093	0	28807	2637800000	62	27.6278	28.7229	28.4136	27.1915	26.2209	27.363
	0.60625	-0.602548	P38687	P38687	Signal recognition particle subunit SRP68	SRP68	1048	Color2 [A=255, R=169, G=169, B=169]	1	4					52	52	52	77	77	77	69005	0	32331	91502000000	434	32.3561	33.6273	33.3484	32.2641	32.9531	32.307
	0.100928	-0.0867418	P38688	P38688	Signal recognition particle subunit SRP72	SRP72	1049	Color2 [A=255, R=169, G=169, B=169]	1	4					39	39	39	645	645	645	7354	0	32331	51343000000	346	31.432	32.4594	31.9219	31.7456	32.0196	31.7878
	0.199818	-0.416565	P38689	P38689	Ribose-phosphate pyrophosphokinase 3	PRS3	1050	Color2 [A=255, R=169, G=169, B=169]	1	4					11	11	11	40	40	40	35123	0	3604	1933000000	34	26.8466	26.6554	26.6802	24.7376	26.84	27.3549
	1.03682	-1.00096	P38697	P38697	Inosine-5-monophosphate dehydrogenase 2	IMD2	1054	Color2 [A=255, R=169, G=169, B=169]	1	4					24	6	6	522	174	174	56529	0	15785	1555600000	26	27.8551	27.6123	27.2829	27.393	26.3808	25.9735
+	2.81151	-1.32107	P38698	P38698	Exopolyphosphatase	PPX1	1055	Color2 [A=255, R=169, G=169, B=169]	1	4					31	31	31	758	758	758	45051	0	32331	37092000000	262	31.96	31.9113	31.9124	30.9461	30.4766	30.3976
	0.309663	-0.271951	P38701	P38701	40S ribosomal protein S20	RPS20	1056	Color2 [A=255, R=169, G=169, B=169]	1	4					16	16	16	744	744	744	13907	0	32331	2383100000000000	318	33.7255	34.6924	34.8025	34.3427	34.0714	33.9904
	0.0322503	0.0352503	P38707	P38707	Asparagine--tRNA ligase, cytoplasmic	DED81	1057	Color2 [A=255, R=169, G=169, B=169]	1	4					44	44	44	621	621	621	62206	0	32331	3669100000000000	639	34.9935	34.5498	34.4345	35.3166	34.5581	34.2089
	0.10552	0.0713209	P38708	P38708	Putative proline--tRNA ligase YHR020W	YHR020W	1058	Color2 [A=255, R=169, G=169, B=169]	1	4					54	54	54	827	827	827	77385	0	32331	1396300000000000	623	33.5312	32.9176	32.7933	33.3231	33.0604	33.0725
	0.375811	-0.400424	P38712	P38712	ATP-dependent rRNA helicase RRP3	RRP3	1060	Color2 [A=255, R=169, G=169, B=169]	1	4					15	15	15	329	329	329	55968	0	38067	1706000000	47	27.4578	27.1519	26.8984	27.5942	26.456	26.2566
	0.90547	-0.225205	P38713	P38713	Oxysterol-binding protein homolog 3	OSH3	1061	Color2 [A=255, R=169, G=169, B=169]	1	4					11	11	11	155	155	155	11376	0	29323	1231100000	49	26.5747	26.8635	26.6172	26.4139	26.6034	26.3625
	0.0787509	-0.114779	P38715	P38715	NADPH-dependent aldose reductase GRE3	GRE3	1062	Color2 [A=255, R=169, G=169, B=169]	1	4					12	12	12	498	498	498	37118	0	57427	1786600000	45	27.8244	26.7104	26.2159	26.5843	27.1892	26.6328
	0.157244	0.0486024	P38716	P38716	Uncharacterized trans-sulfuration enzyme YHR112C	YHR112C	1063	Color2 [A=255, R=169, G=169, B=169]	1	4					22	22	22	675	675	675	42445	0	23439	11021000000	160	29.4448	29.4921	29.5144	29.3579	29.4927	29.7466
	0.265069	-0.154429	P38719	P38719	ATP-dependent RNA helicase DBP8	DBP8	1064	Color2 [A=255, R=169, G=169, B=169]	1	4					7	7	7	204	204	204	47878	0	12719	651780000	34	25.6512	25.9022	26.0698	26.0971	25.6379	25.4249
	0.375619	-0.393745	P38720	P38720	6-phosphogluconate dehydrogenase, decarboxylating 1	GND1	1065	Color2 [A=255, R=169, G=169, B=169]	1	4					38	38	28	83	83	613	53543	0	32331	32066000000	265	32.0722	30.9589	30.6296	30.8451	30.9072	30.727
	0.102378	-0.32789	P38732	P38732	Protein-lysine N-methyltransferase EFM1	EFM1	1066	Color2 [A=255, R=169, G=169, B=169]	1	4					16	16	16	332	332	332	67452	0	38674	883720000	39	27.8746	24.6933	25.3385	26.6667	24.5267	25.7293
	0.852394	-0.573345	P38741	P38741	Meiotic activator RIM4	RIM4	1071	Color2 [A=255, R=169, G=169, B=169]	1	4					19	19	19	314	314	314	80108	0	177	5255300000	95	28.4357	29.0534	29.4608	28.5458	28.4549	28.2292
	0.681558	1.05055	P38747	P38747	OTU domain-containing protein 2	OTU2	1072	Color2 [A=255, R=169, G=169, B=169]	1	4					5	5	5	30	30	30	36113	0	26146	438280000	18	25.7907	23.4755	24.1733	25.392	25.3801	25.8191
	0.725796	-0.764388	P38754	P38754	60S ribosomal protein L14-B	RPL14B	1076	Color2 [A=255, R=169, G=169, B=169]	1	4					13	13	2	572	572	72	15153	0	21597	1524300000000000	159	33.5542	33.9824	34.0449	33.9442	32.9661	32.378
+	1.62788	-1.89697	P38755	P38755	Oxysterol-binding protein homolog 7	OSH7	1077	Color2 [A=255, R=169, G=169, B=169]	1	4					26	26	23	698	698	654	49804	0	10725	8984800000	135	29.4304	30.131	30.3908	27.1902	28.5034	28.5677
	0.986998	0.35548	P38758	P38758	Putative oxidoreductase TDA3	TDA3	1078	Color2 [A=255, R=169, G=169, B=169]	1	4					22	22	22	522	522	522	57613	0	17632	7655300000	113	28.8453	28.7665	28.7067	28.9851	28.9444	29.4555
	0.212138	0.153442	P38764	P38764	26S proteasome regulatory subunit RPN1	RPN1	1080	Color2 [A=255, R=169, G=169, B=169]	1	4					27	27	27	408	408	408	10949	0	1965	7941600000	144	29.5514	28.7728	28.6892	29.2685	29.0719	29.1333
	0.300716	-0.511367	P38768	P38768	Protein interacting with Hsp90 1	PIH1	1082	Color2 [A=255, R=169, G=169, B=169]	1	4					12	12	12	477	477	477	39519	0	49257	2959500000	57	26.8636	28.3303	28.3619	26.3776	27.8872	27.7568
	0.576743	-0.185317	P38777	P38777	Family of serine hydrolases 1	FSH1	1085	Color2 [A=255, R=169, G=169, B=169]	1	4					17	17	17	757	757	757	27339	0	91467	8809000000	100	29.6204	29.2719	29.3395	29.1492	29.1118	29.4148
	1.09519	-0.701319	P38779	P38779	Proteasome-interacting protein CIC1	CIC1	1086	Color2 [A=255, R=169, G=169, B=169]	1	4					19	19	19	489	489	489	42529	0	88889	2474700000	67	28.0969	28.1613	28.3148	28.0613	27.084	27.3239
	0.352233	-0.221533	P38786	P38786	Ribonuclease P/MRP protein subunit RPP1	RPP1	1089	Color2 [A=255, R=169, G=169, B=169]	1	4					14	14	14	481	481	481	32224	0	44212	3072200000	67	27.8151	28.3709	28.3369	28.2337	28.033	27.5917
	0.970499	0.672764	P38787	P38787	2-dehydropantoate 2-reductase	PAN5	1090	Color2 [A=255, R=169, G=169, B=169]	1	4					16	16	16	575	575	575	42821	0	13356	6533400000	118	28.1988	28.1085	28.5646	28.4048	29.0878	29.3977
+	3.84556	-1.05704	P38788	P38788	Ribosome-associated complex subunit SSZ1	SSZ1	1091	Color2 [A=255, R=169, G=169, B=169]	1	4					37	37	37	745	745	745	58237	0	32331	64717000000	288	32.7238	32.7784	32.8154	31.8541	31.6553	31.6371
	0.606747	0.194655	P38791	P38791	Deoxyhypusine synthase	DYS1	1093	Color2 [A=255, R=169, G=169, B=169]	1	4					37	37	37	876	876	876	42892	0	32331	62116000000	430	31.7646	31.874	31.9032	31.8282	31.9989	32.2986
	0.613101	0.232889	P38792	P38792	Exosome complex component RRP4	RRP4	1094	Color2 [A=255, R=169, G=169, B=169]	1	4					7	7	7	259	259	259	39427	0	27149	1025900000	36	26.2704	26.1143	26.216	26.7008	26.1344	26.4641
	0.206722	0.33263	P38793	P38793	tRNA (guanine(37)-N1)-methyltransferase	TRM5	1095	Color2 [A=255, R=169, G=169, B=169]	1	4					15	15	15	433	433	433	56514	0	37377	1172300000	38	26.791	26.2501	24.9311	26.2569	25.8639	26.8494
	0.179781	0.167483	P38795	P38795	Glutamine-dependent NAD(+) synthetase	QNS1	1096	Color2 [A=255, R=169, G=169, B=169]	1	4					34	34	34	573	573	573	80685	0	32331	26638000000	261	31.2994	30.515	30.0987	30.7881	30.7457	30.8818
	0.739598	-0.802771	P38809	P38809	Uncharacterized protein YHR097C	YHR097C	1101	Color2 [A=255, R=169, G=169, B=169]	1	4					4	4	4	156	156	156	40662	0	10783	272280000	15	25.3576	25.5355	25.2622	25.4969	24.4363	23.8137
	0.884536	2.54556	P38810	P38810	SED5-binding protein 3	SFB3	1102	Color2 [A=255, R=169, G=169, B=169]	1	4					37	37	37	495	495	495	10395	0	28446	23881000000	197	26.4869	28.1122	29.4675	28.5448	31.2681	31.8904
	0.227551	-0.174273	P38816	P38816	Thioredoxin reductase 2, mitochondrial	TRR2	1104	Color2 [A=255, R=169, G=169, B=169]	1	4					10	9	9	439	383	383	37087	0	70831	2450200000	47	27.2573	27.6889	27.8171	26.9801	27.4236	27.8368
	0.998169	-0.550348	P38817	P38817	ADP-ribosylation factor-binding protein GGA2	GGA2	1105	Color2 [A=255, R=169, G=169, B=169]	1	4					8	8	8	215	215	215	64346	0	84862	948680000	30	26.6155	26.2871	26.0337	25.8595	26.0421	25.3837
	0.291567	-1.22213	P38820	P38820	Adenylyltransferase and sulfurtransferase UBA4;Adenylyltransferase UBA4;Sulfurtransferase UBA4	UBA4	1107	Color2 [A=255, R=169, G=169, B=169]	1	4					18	18	18	418	418	418	49361	0	39826	3670400000	62	26.9693	28.4447	28.5318	23.5365	28.1152	28.6277
	0.658148	-1.12863	P38821	P38821	Aspartyl aminopeptidase 4	APE4	1108	Color2 [A=255, R=169, G=169, B=169]	1	4					27	27	27	727	727	727	54173	0	21168	9313400000	153	29.4242	29.7693	29.8899	27.0387	29.2967	29.3619
	0.859003	-1.10621	P38828	P38828	Protein LSM12	LSM12	1110	Color2 [A=255, R=169, G=169, B=169]	1	4					6	6	6	428	428	428	21313	0	28167	863420000	33	26.2833	26.81	26.774	26.1586	26.0192	24.3709
	1.40306	0.762102	P38829	P38829	MIP18 family protein YHR122W	YHR122W	1111	Color2 [A=255, R=169, G=169, B=169]	1	4					7	7	7	381	381	381	25675	0	94153	2763300000	39	26.8299	27.4997	26.9884	28.0609	27.9763	27.5671
	0.5013	-0.978825	P38833	P38833	Uncharacterized protein YHR127W	YHR127W	1112	Color2 [A=255, R=169, G=169, B=169]	1	4					5	5	5	247	247	247	27132	0	31883	409420000	16	24.9951	26.1908	26.2931	26.0032	25.0832	23.4562
	0.0682529	0.100564	P38836	P38836	Putative metallocarboxypeptidase ECM14	ECM14	1114	Color2 [A=255, R=169, G=169, B=169]	1	4					17	17	17	523	523	523	49829	0	15912	15211000000	131	29.1205	30.3571	30.0752	29.2551	30.4021	30.1972
	0.639989	-0.176975	P38840	P38840	Aromatic amino acid aminotransferase 2	ARO9	1115	Color2 [A=255, R=169, G=169, B=169]	1	4					43	43	43	789	789	789	58527	0	32331	1831300000000000	559	33.47	33.4768	33.6574	33.169	33.3589	33.5454
	0.296625	-1.03007	P38845	P38845	Cruciform DNA-recognizing protein 1;CRP1 short N-terminal subpeptide;CRP1 short C-terminal subpeptide	CRP1	1117	Color2 [A=255, R=169, G=169, B=169]	1	4					10	10	10	288	288	288	51115	0	95724	5791600000	63	27.0567	29.7284	29.8699	25.7136	28.9271	28.9241
	0.0211694	0.0171515	P38853	P38853	Kelch repeat-containing protein 1	KEL1	1119	Color2 [A=255, R=169, G=169, B=169]	1	4					11	11	11	118	118	118	13109	0	44131	1342600000	47	26.5736	26.7886	26.6823	27.1315	26.2236	26.7407
	0.588799	0.85735	P38861	P38861	60S ribosomal export protein NMD3	NMD3	1124	Color2 [A=255, R=169, G=169, B=169]	1	4					7	7	7	174	174	174	59095	0	23922	744940000	17	25.9185	25.9973	24.0195	26.1575	26.2945	26.0555
	1.2513	-0.852101	P38879	P38879	Nascent polypeptide-associated complex subunit alpha	EGD2	1128	Color2 [A=255, R=169, G=169, B=169]	1	4					9	9	9	563	563	563	18709	0	25889	11841000000	71	30.4801	30.1841	30.0531	29.9488	29.2545	28.9577
	0.0691626	-0.0244764	P38882	P38882	U3 small nucleolar RNA-associated protein 9	UTP9	1129	Color2 [A=255, R=169, G=169, B=169]	1	4					9	9	9	184	184	184	65271	0	26901	863200000	38	26.013	26.028	25.8945	25.751	25.9574	26.1537
	0.0591543	0.0693321	P38886	P38886	26S proteasome regulatory subunit RPN10	RPN10	1131	Color2 [A=255, R=169, G=169, B=169]	1	4					11	11	11	478	478	478	29747	0	19389	11284000000	112	29.8499	28.9986	29.2892	29.2342	29.0337	30.0778
	1.2065	0.666843	P38902	P38902	DNA-directed RNA polymerase II subunit RPB11	RPB11	1134	Color2 [A=255, R=169, G=169, B=169]	1	4					7	7	7	575	575	575	13615	0	28044	3479700000	46	27.2845	27.8624	27.6382	28.6337	27.9584	28.1935
+	2.01921	1.62935	P38903	P38903	Serine/threonine-protein phosphatase 2A 56 kDa regulatory subunit delta isoform	RTS1	1135	Color2 [A=255, R=169, G=169, B=169]	1	4					21	21	21	271	271	271	85334	0	22925	17040000000	117	29.6112	29.1891	28.9341	31.4507	30.5847	30.5871
	0.0831494	0.243841	P38911	P38911	FK506-binding nuclear protein	FPR3	1136	Color2 [A=255, R=169, G=169, B=169]	1	4					15	15	14	36	36	319	46553	0	28647	84547000000	194	30.195	32.9766	33.1606	31.6137	32.9646	32.4854
	0.138024	0.302577	P38912	P38912	Eukaryotic translation initiation factor 1A	TIF11	1137	Color2 [A=255, R=169, G=169, B=169]	1	4					12	12	12	523	523	523	17435	0	19118	26522000000	132	29.3463	30.8734	31.3492	29.918	30.773	31.7856
	0.8372	1.64295	P38915	P38915	Transcription factor SPT8	SPT8	1139	Color2 [A=255, R=169, G=169, B=169]	1	4					12	12	12	272	272	272	66189	0	27912	1698400000	40	24.2731	26.5276	26.4093	26.315	28.0757	27.7481
	0.0027432	0.00215403	P38922	P38922	Protein HRB1	HRB1	1140	Color2 [A=255, R=169, G=169, B=169]	1	4					18	18	18	366	366	366	52141	0	72205	8494900000	96	29.1964	29.3909	29.7608	29.8349	29.3308	29.1888
	0.250688	0.150724	P38930	P38930	Casein kinase II subunit beta	CKB2	1141	Color2 [A=255, R=169, G=169, B=169]	1	4					14	14	14	748	748	748	29842	0	126	18038000000	100	29.6196	30.3199	30.2154	30.2722	30.3225	30.0124
	0.697095	-0.354364	P38934	P38934	Nuclear segregation protein BFR1	BFR1	1142	Color2 [A=255, R=169, G=169, B=169]	1	4					48	48	48	626	626	626	54639	0	32331	57558000000	348	32.0017	32.4978	32.6641	32.2468	32.0171	31.8366
	0.357642	0.202951	P38968	P38968	Protein transport protein SEC31	SEC31	1144	Color2 [A=255, R=169, G=169, B=169]	1	4					32	32	32	335	335	335	13872	0	32331	41964000000	289	31.7609	31.2712	31.0901	31.5719	31.3625	31.7966
	0.234733	-0.164623	P38972	P38972	Phosphoribosylformylglycinamidine synthase	ADE6	1146	Color2 [A=255, R=169, G=169, B=169]	1	4					70	70	70	652	652	652	1489	0	32331	65287000000	537	32.3591	32.0517	31.9085	31.4927	32.013	32.3199
	0.788356	-0.986374	P38985	P38985	Signal recognition particle subunit SRP14	SRP14	1147	Color2 [A=255, R=169, G=169, B=169]	1	4					13	13	13	685	685	685	1643	0	20551	18960000000	95	30.0074	31.5471	31.6661	30.1062	30.4573	29.698
	1.59763	-1.48955	P38986	P38986	L-asparaginase 1	ASP1	1148	Color2 [A=255, R=169, G=169, B=169]	1	4					14	14	14	483	483	483	41395	0	21721	11199000000	86	29.8818	30.198	30.6352	28.3031	28.4655	29.4778
	0.87966	0.281427	P38996	P38996	Nuclear polyadenylated RNA-binding protein 3	NAB3	1150	Color2 [A=255, R=169, G=169, B=169]	1	4					16	16	16	345	345	345	90438	0	13828	5158100000	90	28.1024	28.4997	28.3801	28.4425	28.7577	28.6263
	1.59529	0.47045	P38999	P38999	Saccharopine dehydrogenase [NADP(+), L-glutamate-forming]	LYS9	1152	Color2 [A=255, R=169, G=169, B=169]	1	4					33	33	33	888	888	888	48917	0	32331	28008000000	255	30.7201	30.4874	30.3297	30.871	30.9556	31.1219
	0.888018	-1.49427	P39004;P39003;P32466;P32465;P38695	P39004;P39003	High-affinity hexose transporter HXT6	HXT7;HXT6	1153	Color2 [A=255, R=169, G=169, B=169]	1	4					10	10	10	212	212	212	62734	0	90147	1402600000	32	27.1083	27.2695	26.5993	26.8633	25.3854	24.2457
	1.80559	0.881426	P39011	P39011	Bud emergence protein 4	BEM4	1156	Color2 [A=255, R=169, G=169, B=169]	1	4					16	16	16	272	272	272	70992	0	53579	3511700000	87	27.7423	27.2211	27.022	28.1441	28.2048	28.2808
	1.32612	-1.11426	P39013	P39013	Actin cytoskeleton-regulatory complex protein END3	END3	1157	Color2 [A=255, R=169, G=169, B=169]	1	4					26	26	26	67	67	67	40297	0	16422	7627700000	116	28.8005	29.799	30.0372	28.2219	28.5607	28.5114
	1.00351	-0.676036	P39015	P39015	Suppressor protein STM1	STM1	1158	Color2 [A=255, R=169, G=169, B=169]	1	4					20	20	20	681	681	681	29995	0	32331	44565000000	201	31.8521	32.234	32.7283	31.9636	31.4817	31.3409
	0.981021	-0.58574	P39076	P39076	T-complex protein 1 subunit beta	CCT2	1160	Color2 [A=255, R=169, G=169, B=169]	1	4					34	34	34	799	799	799	57203	0	32331	19494000000	214	30.876	30.8685	30.5475	30.679	30.036	29.8197
	0.726431	-0.351679	P39077	P39077	T-complex protein 1 subunit gamma	CCT3	1161	Color2 [A=255, R=169, G=169, B=169]	1	4					42	42	42	732	732	732	58814	0	24146	21649000000	273	30.8092	30.8249	30.4796	30.7011	30.3145	30.0431
	1.79378	-0.393613	P39078	P39078	T-complex protein 1 subunit delta	CCT4	1162	Color2 [A=255, R=169, G=169, B=169]	1	4					30	30	30	617	617	617	57603	0	19811	18701000000	204	30.5868	30.7139	30.6384	30.4272	30.2112	30.1199
	0.228067	0.116783	P39079	P39079	T-complex protein 1 subunit zeta	CCT6	1163	Color2 [A=255, R=169, G=169, B=169]	1	4					20	20	20	419	419	419	59923	0	215	8363700000	113	29.4792	29.158	28.8156	29.3856	29.2055	29.212
	0.782793	-1.31075	P39101	P39101	Protein CAJ1	CAJ1	1165	Color2 [A=255, R=169, G=169, B=169]	1	4					9	9	9	269	269	269	44854	0	24226	914000000	31	26.3993	26.6614	26.691	23.758	25.826	26.2354
	0.344405	-0.144906	P39104	P39104	Phosphatidylinositol 4-kinase PIK1	PIK1	1166	Color2 [A=255, R=169, G=169, B=169]	1	4					10	10	10	114	114	114	11992	0	26496	1347500000	59	26.6388	26.7945	26.6429	26.2165	26.6771	26.7479
	0.0757459	0.0577393	P39517	P39517	ATP-dependent RNA helicase DHH1	DHH1	1173	Color2 [A=255, R=169, G=169, B=169]	1	4					21	21	21	536	536	536	57543	0	15068	15026000000	167	29.9714	29.9296	29.8156	30.4134	29.9771	29.4995
	0.508584	-0.565603	P39518	P39518	Long-chain-fatty-acid--CoA ligase 2	FAA2	1174	Color2 [A=255, R=169, G=169, B=169]	1	4					52	52	52	763	763	763	83437	0	32331	1666200000000000	625	34.0913	33.507	33.2658	33.8568	32.8791	32.4314
	1.1765	1.03738	P39526	P39526	AP-1 accessory protein LAA1	LAA1	1176	Color2 [A=255, R=169, G=169, B=169]	1	4					11	11	11	65	65	65	2299	0	25397	619350000	30	25.5506	24.5925	24.2153	25.7358	25.6777	26.0571
+	1.74587	1.9201	P39538	P39538	Ubiquitin carboxyl-terminal hydrolase 12	UBP12	1178	Color2 [A=255, R=169, G=169, B=169]	1	4					39	39	39	419	419	419	14319	0	30962	16656000000	229	29.3427	29.0454	28.1842	31.4089	30.7384	30.1853
	0.154137	0.242111	P39676	P39676	Flavohemoprotein	YHB1	1180	Color2 [A=255, R=169, G=169, B=169]	1	4					29	29	29	812	812	812	44646	0	32331	1478500000000000	402	32.6	32.6815	33.2795	32.1337	33.1268	34.0268
	0.457418	1.04086	P39683	P39683	Nicotinate phosphoribosyltransferase	NPT1	1182	Color2 [A=255, R=169, G=169, B=169]	1	4					16	16	16	448	448	448	49018	0	2681	1130400000	35	27.2138	24.995	23.9311	26.1543	26.7349	26.3733
	0.326953	-0.190015	P39692	P39692	Sulfite reductase [NADPH] flavoprotein component	MET10	1183	Color2 [A=255, R=169, G=169, B=169]	1	4					30	30	30	37	37	37	11483	0	90127	3991200000	92	28.565	27.9065	27.8993	27.7732	27.937	28.0905
	0.0683657	0.0589078	P39708	P39708	NADP-specific glutamate dehydrogenase 2	GDH3	1186	Color2 [A=255, R=169, G=169, B=169]	1	4					31	20	20	799	611	611	49627	0	32331	19161000000	152	30.6607	30.0917	29.9636	29.9636	30.2401	30.689
	0.119305	-0.201393	P39713	P39713	Probable diacetyl reductase [(R)-acetoin forming] 2	BDH2	1187	Color2 [A=255, R=169, G=169, B=169]	1	4					8	8	8	192	192	192	46098	0	13773	1338200000	37	26.0296	26.7334	26.4638	25.0491	26.8386	26.7349
	0.0464886	-0.0756143	P39714	P39714	(R,R)-butanediol dehydrogenase	BDH1	1188	Color2 [A=255, R=169, G=169, B=169]	1	4					13	13	13	537	537	537	41582	0	78145	3876600000	65	28.7453	27.115	27.7195	27.2681	27.8188	28.2659
	0.0003654	-0.000476837	P39721	P39721	Protein AIM2	AIM2	1189	Color2 [A=255, R=169, G=169, B=169]	1	4					13	13	13	817	817	817	27089	0	12337	6055400000	97	28.2517	28.7855	29.013	28.0112	28.7923	29.2453
	0.264333	-0.372771	P39727	P39727	ER-derived vesicles protein ERV46	ERV46	1191	Color2 [A=255, R=169, G=169, B=169]	1	4					3	3	3	8	8	8	46235	0	17915	239180000	17	24.0057	24.3606	25.7153	24.7435	24.1652	24.0546
	0.944766	-0.877653	P39729	P39729	Ribosome-interacting GTPase 1	RBG1	1192	Color2 [A=255, R=169, G=169, B=169]	1	4					18	18	18	556	556	556	40701	0	49109	4801600000	87	28.9259	29.1882	28.8694	28.8928	28.0222	27.4355
	0.0183982	0.00987053	P39730	P39730	Eukaryotic translation initiation factor 5B	FUN12	1193	Color2 [A=255, R=169, G=169, B=169]	1	4					39	39	39	43	43	43	11227	0	32331	15789000000	224	29.8632	30.3282	30.3789	30.0651	30.2353	30.2994
	0.623739	-0.461742	P39743	P39743	Reduced viability upon starvation protein 167	RVS167	1194	Color2 [A=255, R=169, G=169, B=169]	1	4					13	13	13	257	257	257	52774	0	98658	7194300000	85	29.6847	29.2976	28.9024	29.2406	28.8643	28.3946
	0.446482	0.296068	P39744	P39744	Nucleolar complex protein 2	NOC2	1195	Color2 [A=255, R=169, G=169, B=169]	1	4					15	15	15	255	255	255	816	0	50544	1614400000	53	27.0773	27.0711	26.646	27.6968	27.1254	26.8604
	1.48288	1.57724	P39926	P39926	Protein SSO2	SSO2	1196	Color2 [A=255, R=169, G=169, B=169]	1	4					7	7	5	298	298	237	33733	0	16061	979490000	24	25.9057	24.3738	24.645	26.5968	26.287	26.7724
	1.24377	-0.663227	P39929	P39929	Vacuolar-sorting protein SNF7	SNF7	1198	Color2 [A=255, R=169, G=169, B=169]	1	4					12	12	12	525	525	525	26987	0	10691	6091500000	66	29.1023	28.9195	29.1175	28.3633	27.974	28.8122
	1.09694	-0.471511	P39935	P39935	Eukaryotic initiation factor 4F subunit p150	TIF4631	1200	Color2 [A=255, R=169, G=169, B=169]	1	4					37	37	34	431	431	391	1071	0	26935	13132000000	197	30.5197	30.2831	30.0249	30.0638	29.7786	29.5707
	0.119146	0.144285	P39938;P39939	P39938;P39939	40S ribosomal protein S26-A;40S ribosomal protein S26-B	RPS26A;RPS26B	1202	Color2 [A=255, R=169, G=169, B=169]	1	4					4	4	4	42	42	42	13505	0	40422	48097000000	62	31.0363	31.934	32.3682	32.2075	32.0316	31.5322
	0.794522	0.47982	P39940	P39940	E3 ubiquitin-protein ligase RSP5	RSP5	1203	Color2 [A=255, R=169, G=169, B=169]	1	4					26	26	26	358	358	358	91815	0	1197	6146300000	155	28.4381	28.4832	28.4008	28.3879	29.0493	29.3244
	0.189756	0.312211	P39954	P39954	Adenosylhomocysteinase	SAH1	1206	Color2 [A=255, R=169, G=169, B=169]	1	4					36	36	36	617	617	617	49125	0	32331	1245400000000000	316	32.2102	32.5433	33.2718	31.9448	33.2266	33.7905
	0.0266519	0.025528	P39958	P39958	Rab GDP-dissociation inhibitor	GDI1	1207	Color2 [A=255, R=169, G=169, B=169]	1	4					33	33	33	909	909	909	51206	0	32331	47856000000	315	31.6934	31.2561	31.4389	30.9839	31.4749	32.0061
	1.47396	-0.346139	P39966	P39966	Protein phosphatase 2C homolog 2	PTC2	1209	Color2 [A=255, R=169, G=169, B=169]	1	4					19	19	15	476	476	414	50388	0	83013	13215000000	127	30.0222	29.9197	29.9453	29.4305	29.6263	29.7919
	0.206756	0.699137	P39968	P39968	Vacuolar protein 8	VAC8	1210	Color2 [A=255, R=169, G=169, B=169]	1	4					8	8	8	208	208	208	63207	0	33529	1827500000	30	27.6532	27.4179	23.6181	26.9079	26.932	26.9467
	0.985425	-2.41618	P39979	P39979	D-amino-acid N-acetyltransferase HPA3	HPA3	1213	Color2 [A=255, R=169, G=169, B=169]	1	4					8	8	8	472	472	472	18814	0	13357	1788900000	26	27.6492	27.2403	28.1752	24.3397	23.9798	27.4966
	0.715588	0.528464	P39984	P39984	Histone acetyltransferase type B subunit 2	HAT2	1214	Color2 [A=255, R=169, G=169, B=169]	1	4					12	12	12	414	414	414	4506	0	45438	7744000000	102	29.0367	28.7446	28.6975	29.9917	29.0971	28.9754
	0.358997	-0.375844	P39985	P39985	DNA polymerase V	POL5	1215	Color2 [A=255, R=169, G=169, B=169]	1	4					17	17	17	203	203	203	11589	0	54033	987160000	55	26.5836	26.7496	26.4387	26.9646	26.1937	25.4862
	0.948779	-0.917735	P39990	P39990	13 kDa ribonucleoprotein-associated protein	SNU13	1217	Color2 [A=255, R=169, G=169, B=169]	1	4					8	8	8	786	786	786	13569	0	27081	68305000000	121	32.294	33.1141	33.2349	32.6378	31.7319	31.52
+	2.01691	2.58587	P39993	P39993	ARF guanine-nucleotide exchange factor 2	GEA2	1218	Color2 [A=255, R=169, G=169, B=169]	1	4					23	23	23	162	162	162	16567	0	6142	1460000000	45	24.848	24.6196	24.6239	26.3556	27.2338	28.2598
	0.294268	-0.677313	P39994	P39994	Putative 2-hydroxyacyl-CoA lyase	YEL020C	1219	Color2 [A=255, R=169, G=169, B=169]	1	4					13	13	13	296	296	296	61288	0	27996	1308600000	46	25.9841	27.2157	26.9878	24.3777	27.1665	26.6115
	0.587074	-0.381257	P40010	P40010	Nuclear GTP-binding protein NUG1	NUG1	1224	Color2 [A=255, R=169, G=169, B=169]	1	4					25	25	25	537	537	537	57708	0	13875	8409700000	146	28.9124	29.7985	29.7391	29.1913	29.0291	29.0858
+	1.57089	2.50986	P40013	P40013	Protein BIM1	BIM1	1226	Color2 [A=255, R=169, G=169, B=169]	1	4					6	6	6	206	206	206	38361	0	2034	782190000	18	24.4805	24.9332	22.6417	26.1286	26.8897	26.5667
	0.552924	0.458457	P40016	P40016	26S proteasome regulatory subunit RPN3	RPN3	1228	Color2 [A=255, R=169, G=169, B=169]	1	4					17	17	17	382	382	382	60392	0	84585	3432300000	84	28.0556	27.572	26.9361	27.6414	28.0903	28.2074
	0.223169	0.217816	P40017	P40017	Carnitine O-acetyltransferase YAT2	YAT2	1229	Color2 [A=255, R=169, G=169, B=169]	1	4					47	47	47	569	569	569	10333	0	31504	29903000000	297	30.5523	30.8644	30.7731	30.2261	31.4475	31.1697
	0.438023	-0.565752	P40018	P40018	Small nuclear ribonucleoprotein-associated protein B	SMB1	1230	Color2 [A=255, R=169, G=169, B=169]	1	4					10	10	10	469	469	469	22379	0	31847	6707400000	73	28.3368	29.9983	29.9097	28.6552	28.8116	29.0807
	0.586512	-0.414702	P40024	P40024	ABC transporter ATP-binding protein ARB1	ARB1	1232	Color2 [A=255, R=169, G=169, B=169]	1	4					29	29	29	543	543	543	68376	0	26018	7752100000	155	29.7717	29.3273	28.9512	29.2321	29.0401	28.5339
	0.268951	0.490447	P40032	P40032	Prolyl 3,4-dihydroxylase TPA1	TPA1	1234	Color2 [A=255, R=169, G=169, B=169]	1	4					31	31	31	578	578	578	74041	0	18676	6797800000	135	27.9908	28.3076	28.62	27.4348	29.1495	29.8054
	0.385207	0.231854	P40037	P40037	Protein HMF1	HMF1	1236	Color2 [A=255, R=169, G=169, B=169]	1	4					7	7	7	783	783	783	13906	0	13438	10000000000	71	29.699	29.1814	29.0272	29.2737	29.5315	29.798
	0.906106	0.916244	P40038	P40038	PHO85 cyclin-6	PCL6	1237	Color2 [A=255, R=169, G=169, B=169]	1	4					13	13	12	283	283	257	47006	0	10917	1782300000	56	25.6754	26.3732	25.8236	26.0817	27.0196	27.5196
+	2.35442	1.8816	P40069	P40069	Importin subunit beta-4	KAP123	1244	Color2 [A=255, R=169, G=169, B=169]	1	4					68	68	68	704	704	704	1226	0	32331	364500000000000	849	33.7123	33.1098	33.0118	35.6103	35.0777	34.7908
	0.0294916	-0.028272	P40070	P40070	U6 snRNA-associated Sm-like protein LSm4	LSM4	1245	Color2 [A=255, R=169, G=169, B=169]	1	4					5	5	5	198	198	198	21276	0	92808	5197600000	43	28.4677	28.4908	28.7532	29.1455	28.3585	28.1228
	0.373276	-0.163857	P40075	P40075	Vesicle-associated membrane protein-associated protein SCS2	SCS2	1246	Color2 [A=255, R=169, G=169, B=169]	1	4					13	13	13	512	512	512	26925	0	9511	3374300000	74	28.1316	28.178	27.7332	28.0862	27.7325	27.7325
	1.04785	-1.20127	P40080	P40080	VPS4-associated protein 1	VFA1	1248	Color2 [A=255, R=169, G=169, B=169]	1	4					4	4	4	227	227	227	23488	0	6408	261260000	17	25.3475	25.5759	25.3246	23.2859	25.1306	24.2276
	1.32038	-0.231027	P40087	P40087	DNA damage-inducible protein 1	DDI1	1252	Color2 [A=255, R=169, G=169, B=169]	1	4					15	15	15	46	46	46	47354	0	19551	7586700000	107	29.3573	29.1273	29.2066	29.0898	28.9727	28.9355
	0.948012	-0.847314	P40096	P40096	Negative cofactor 2 complex subunit alpha	BUR6	1255	Color2 [A=255, R=169, G=169, B=169]	1	4					5	5	5	296	296	296	15516	0	12295	2173800000	36	27.0703	27.9237	28.2158	26.833	26.5075	27.3273
	1.14287	1.06666	P40150	P40150	Heat shock protein SSB2	SSB2	1258	Color2 [A=255, R=169, G=169, B=169]	1	4					67	5	5	847	108	108	66594	0	2032	89778000000	68	31.1137	31.6438	31.2983	33.0513	32.5553	31.6491
	0.0645816	0.105781	P40160	P40160	Serine/threonine-protein kinase RIO2	RIO2	1262	Color2 [A=255, R=169, G=169, B=169]	1	4					20	20	20	478	478	478	49124	0	69055	9240100000	99	28.1615	29.2722	29.8633	28.7645	29.1366	29.7132
	1.14603	0.507359	P40161	P40161	Histone chaperone RTT106	RTT106	1263	Color2 [A=255, R=169, G=169, B=169]	1	4					21	21	21	501	501	501	5162	0	74191	4066600000	108	28.0609	28.1138	27.751	28.5257	28.7614	28.1606
+	3.47731	5.62132	P40164	P40164	Serine/threonine-protein phosphatase 4 regulatory subunit 3	PSY2	1264	Color2 [A=255, R=169, G=169, B=169]	1	4					37	37	37	501	501	501	98052	0	22459	12201000000	172	25.1973	24.008	24.6407	30.8427	30.2416	29.6257
	0.470047	-0.437564	P40202	P40202	Superoxide dismutase 1 copper chaperone	CCS1	1268	Color2 [A=255, R=169, G=169, B=169]	1	4					9	9	9	498	498	498	2733	0	18259	1637300000	30	27.7462	26.6406	26.9611	27.1276	26.3411	26.5665
	1.33862	-0.95163	P40210	P40210	Protein SIP5	SIP5	1270	Color2 [A=255, R=169, G=169, B=169]	1	4					8	8	8	26	26	26	55859	0	26957	1306900000	39	27.4807	26.9203	27.1231	26.7981	25.8787	25.9923
	1.29473	-0.352495	P40217	P40217	Eukaryotic translation initiation factor 3 subunit I	TIF34	1273	Color2 [A=255, R=169, G=169, B=169]	1	4					20	20	20	804	804	804	38755	0	15364	7673800000	119	29.2397	29.136	29.1217	28.7825	29.0385	28.619
	1.4676	-0.612176	P40302	P40302	Proteasome subunit alpha type-6	PRE5	1274	Color2 [A=255, R=169, G=169, B=169]	1	4					18	18	18	863	863	863	25604	0	22495	15711000000	126	30.0923	30.7012	30.6223	29.912	29.8593	29.808
	1.77477	-0.443947	P40303	P40303	Proteasome subunit alpha type-4	PRE6	1275	Color2 [A=255, R=169, G=169, B=169]	1	4					15	15	15	705	705	705	28439	0	1786	13538000000	96	29.961	30.3352	30.2327	29.7109	29.7542	29.732
	0.854901	1.94873	P40317	P40317	Protein SOK1	SOK1	1276	Color2 [A=255, R=169, G=169, B=169]	1	4					16	16	16	222	222	222	10108	0	36865	2676900000	39	27.6838	24.4974	24.8857	26.9743	27.85	28.0888
	1.04867	-0.220654	P40327	P40327	26S protease regulatory subunit 4 homolog	RPT2	1278	Color2 [A=255, R=169, G=169, B=169]	1	4					12	12	12	316	316	316	48828	0	33617	1964800000	47	27.3444	27.1731	27.3394	27.224	27.0148	26.9563
	0.588554	-0.427904	P40339	P40339	Replication factor C subunit 4	RFC4	1281	Color2 [A=255, R=169, G=169, B=169]	1	4					9	9	9	402	402	402	36149	0	31869	1288300000	41	26.6736	27.2208	27.2895	27.1523	26.3917	26.3561
	0.655125	-0.420188	P40348	P40348	Replication factor C subunit 2	RFC2	1286	Color2 [A=255, R=169, G=169, B=169]	1	4					13	13	13	442	442	442	39741	0	54774	2104000000	57	27.2566	27.7164	27.9545	27.6245	26.9467	27.0958
+	2.32669	4.52674	P40354	P40354	Protein N-terminal amidase	NTA1	1288	Color2 [A=255, R=169, G=169, B=169]	1	4					20	20	20	479	479	479	51896	0	12007	6788000000	103	26.0052	23.7566	24.3444	29.9397	29.2733	28.4734
	0.83716	1.88653	P40363	P40363	S-formylglutathione hydrolase		1290	Color2 [A=255, R=169, G=169, B=169]	1	4					6	6	6	294	294	294	33934	0	3367	1933000000	25	27.2598	24.3861	24.1561	26.612	27.6865	27.1631
	1.44074	-1.75471	P40364	P40364	Mitochondrial peculiar membrane protein 1	MPM1	1291	Color2 [A=255, R=169, G=169, B=169]	1	4					10	10	10	607	607	607	2847	0	74288	1117300000	41	27.3329	27.0917	26.4626	26.161	24.4516	25.0104
	0.0999827	-0.0660439	P40413	P40413	T-complex protein 1 subunit epsilon	CCT5	1295	Color2 [A=255, R=169, G=169, B=169]	1	4					23	23	23	534	534	534	61913	0	14448	7419000000	108	29.4248	28.979	28.7502	29.2446	28.8768	28.8344
	0.203067	-0.430666	P40422	P40422	DNA-directed RNA polymerases I, II, and III subunit RPABC4	RPC10	1297	Color2 [A=255, R=169, G=169, B=169]	1	4					4	4	4	529	529	529	77159	0	17297	2560200000	25	26.8774	28.3111	28.2083	28.3184	27.7252	26.0612
	0.533159	1.74464	P40459	P40459	Pantoate--beta-alanine ligase	PAN6	1299	Color2 [A=255, R=169, G=169, B=169]	1	4					11	11	11	366	366	366	35032	0	18419	2013600000	44	27.1491	26.7327	22.6595	26.922	27.3935	27.4597
+	1.78725	1.88209	P40469	P40469	DNA repair/transcription protein MET18/MMS19	MET18	1302	Color2 [A=255, R=169, G=169, B=169]	1	4					54	54	54	62	62	62	11788	0	32331	18603000000	245	29.6031	29.1838	28.0686	30.6034	30.9492	30.9492
	0.536625	0.36364	P40477	P40477	Nucleoporin NUP159	NUP159	1304	Color2 [A=255, R=169, G=169, B=169]	1	4					14	14	14	136	136	136	15891	0	13893	2569000000	60	27.7347	27.4399	27.0182	27.7341	27.4036	28.146
	0.0677108	-0.137653	P40481	P40481	Histidine protein methyltransferase 1	HPM1	1306	Color2 [A=255, R=169, G=169, B=169]	1	4					7	7	7	233	233	233	42514	0	19042	957090000	26	26.3164	25.8879	26.0896	24.5965	26.3786	26.9059
+	1.94147	5.36057	P40482	P40482	Protein transport protein SEC24	SEC24	1307	Color2 [A=255, R=169, G=169, B=169]	1	4					31	31	30	411	411	398	10363	0	21194	11400000000	122	27.3286	24.6745	23.2199	30.6863	30.2101	30.4083
	0.80783	-0.895197	P40484	P40484	DBF2 kinase activator protein MOB1	MOB1	1309	Color2 [A=255, R=169, G=169, B=169]	1	4					2	2	2	89	89	89	35882	0	52439	441490000	16	24.946	25.7582	25.3324	23.5543	25.0432	24.7536
	0.795788	1.91205	P40486	P40486	Protein SHQ1	SHQ1	1311	Color2 [A=255, R=169, G=169, B=169]	1	4					15	15	15	32	32	32	5915	0	30498	1552200000	43	26.1755	26.4499	23.0061	27.2103	26.9157	27.2416
	1.10666	1.20381	P40509	P40509	Coatomer subunit epsilon	SEC28	1317	Color2 [A=255, R=169, G=169, B=169]	1	4					14	14	14	666	666	666	33829	0	32331	16091000000	85	28.5149	29.8805	29.6308	29.971	30.9247	30.7419
	0.864122	-0.419376	P40510	P40510	D-3-phosphoglycerate dehydrogenase 2	SER33	1318	Color2 [A=255, R=169, G=169, B=169]	1	4					21	21	11	58	58	343	51188	0	25551	32150000000	181	31.6968	31.2686	31.1851	30.65	31.1804	31.0619
	0.709028	-0.32029	P40516	P40516	Protein-lysine N-methyltransferase EFM4	EFM4	1319	Color2 [A=255, R=169, G=169, B=169]	1	4					6	6	6	381	381	381	28689	0	10427	1648900000	31	27.1396	26.8651	26.8025	26.3073	26.6137	26.9254
	0.217484	0.662443	P40518	P40518	Actin-related protein 2/3 complex subunit 5	ARC15	1321	Color2 [A=255, R=169, G=169, B=169]	1	4					10	10	10	812	812	812	17134	0	16007	4712000000	50	26.1283	28.0805	27.9442	26.0504	28.8497	29.2403
	0.200821	0.176039	P40523	P40523	Uncharacterized protein YIL055C	YIL055C	1322	Color2 [A=255, R=169, G=169, B=169]	1	4					5	5	5	139	139	139	70733	0	11385	779890000	18	26.2563	26.0705	25.4555	26.5708	25.8167	25.9229
	5.10358e-05	-8.13802e-05	P87262;P40525	P87262;P40525	60S ribosomal protein L34-A;60S ribosomal protein L34-B	RPL34A;RPL34B	1323	Color2 [A=255, R=169, G=169, B=169]	1	4					3	3	3	231	231	231	13639	0	11721	26967000000	27	30.6652	31.2831	31.2896	31.9542	30.9682	30.3153
	0.814869	-1.05966	P40531	P40531	Protein GVP36	GVP36	1325	Color2 [A=255, R=169, G=169, B=169]	1	4					20	20	20	693	693	693	3667	0	32331	65085000000	193	31.4528	32.5384	33.3259	30.9984	31.2638	31.876
	0.950208	-0.800617	P40553	P40553	Peroxiredoxin DOT5	DOT5	1328	Color2 [A=255, R=169, G=169, B=169]	1	4					10	10	10	591	591	591	24119	0	29006	1364500000	41	27.7823	26.8617	26.4943	26.429	26.1224	26.1851
	1.41672	-2.08658	P40558	P40558	Cytosolic Fe-S cluster assembly factor CFD1	CFD1	1331	Color2 [A=255, R=169, G=169, B=169]	1	4					14	14	14	59	59	59	31921	0	3844	2044900000	47	27.5942	28.1787	27.4834	26.6296	25.9413	24.4257
	0.3268	-0.543944	P40564	P40564	DnaJ-like protein 1	DJP1	1335	Color2 [A=255, R=169, G=169, B=169]	1	4					16	16	16	435	435	435	48574	0	69415	2662600000	66	26.8717	28.2245	28.2031	26.3233	27.2271	28.1171
	0.775207	-1.26277	P40567	P40567	U2 small nuclear ribonucleoprotein B	MSL1	1337	Color2 [A=255, R=169, G=169, B=169]	1	4					7	7	7	622	622	622	1283	0	72844	3352300000	51	27.1415	29.4444	29.2055	26.996	27.4713	27.5357
	0.55143	-1.40895	P40579	P40579	Uncharacterized oxidoreductase YIR035C	YIR035C	1339	Color2 [A=255, R=169, G=169, B=169]	1	4					7	7	7	437	437	437	2748	0	76227	2053100000	21	27.9193	28.1357	27.6976	24.2634	27.7327	27.5296
	0.0541082	0.0901731	P40580	P40580	Benzil reductase ((S)-benzoin forming) IRC24	IRC24	1340	Color2 [A=255, R=169, G=169, B=169]	1	4					19	19	19	741	741	741	28804	0	91582	11233000000	134	29.2053	29.3585	29.3854	28.296	29.7268	30.1969
+	2.39137	-0.739127	P40581;P38143	P40581	Peroxiredoxin HYR1	HYR1	1341	Color2 [A=255, R=169, G=169, B=169]	1	4					8	8	8	485	485	485	18641	0	11588	2208600000	46	27.6449	27.4614	27.6566	26.8011	27.0538	26.6906
	1.24165	-1.21775	P40693	P40693	Ribosome biogenesis protein RLP7	RLP7	1343	Color2 [A=255, R=169, G=169, B=169]	1	4					8	8	8	255	255	255	36559	0	13707	704090000	22	26.1324	26.6079	26.4392	24.9718	26.0169	24.5376
	0.0154939	0.0115458	P40825	P40825	Alanine--tRNA ligase, mitochondrial	ALA1	1344	Color2 [A=255, R=169, G=169, B=169]	1	4					70	70	70	664	664	664	11006	0	32331	89692000000	525	32.9392	32.2253	32.2818	32.3121	32.6119	32.557
+	1.88202	2.18887	P40856	P40856	SIT4-associating protein SAP185	SAP185	1345	Color2 [A=255, R=169, G=169, B=169]	1	4					29	29	29	372	372	372	1214	0	23939	5959900000	95	27.6353	27.4693	26.5812	30.1465	29.326	28.7798
	0.659868	-0.346158	P40893	P40893	Regulation of enolase protein 1	REE1	1347	Color2 [A=255, R=169, G=169, B=169]	1	4					11	11	11	783	783	783	21966	0	11795	7677300000	93	29.5796	28.9609	28.933	28.6921	29.0296	28.7133
	1.17773	1.26688	P40958	P40958	Mitotic spindle checkpoint component MAD2	MAD2	1349	Color2 [A=255, R=169, G=169, B=169]	1	4					5	5	5	347	347	347	22284	0	4372	1054200000	22	24.4152	26.1392	25.4729	26.5676	26.5288	26.7316
	0.871809	-0.573022	P40991	P40991	25S rRNA (cytosine(2870)-C(5))-methyltransferase	NOP2	1352	Color2 [A=255, R=169, G=169, B=169]	1	4					22	22	22	476	476	476	69811	0	15142	6015100000	117	28.7947	29.2529	29.6814	28.9873	28.4186	28.6041
	0.420085	-0.544148	P41056	P41056	60S ribosomal protein L33-B	RPL33B	1353	Color2 [A=255, R=169, G=169, B=169]	1	4					8	8	3	458	458	252	12168	0	69511	61723000000	70	32.2004	32.651	32.8471	32.9639	31.924	31.1781
	0.0150886	-0.0209179	P41057	P41057	40S ribosomal protein S29-A	RPS29A	1354	Color2 [A=255, R=169, G=169, B=169]	1	4					8	8	7	732	732	536	66606	0	73784	55801000000	104	31.2387	32.3662	32.6983	32.3255	32.0044	31.9105
	1.01292	-1.17901	P41058	P41058	40S ribosomal protein S29-B	RPS29B	1355	Color2 [A=255, R=169, G=169, B=169]	1	4					6	5	5	696	50	50	67276	0	34446	23781000000	47	30.5455	32.0175	32.1647	30.4648	30.6631	30.0629
	0.217128	-0.776842	P41277	P41277	Glycerol-1-phosphate phosphohydrolase 1	GPP1	1356	Color2 [A=255, R=169, G=169, B=169]	1	4					14	14	9	564	564	38	27947	0	3031	1952800000	37	29.1537	25.3875	25.785	27.4166	25.4425	25.1366
	0.0702425	-0.0978432	P41338	P41338	Acetyl-CoA acetyltransferase	ERG10	1358	Color2 [A=255, R=169, G=169, B=169]	1	4					24	24	24	784	784	784	41728	0	32331	44121000000	192	32.0809	31.1486	31.3415	30.6776	31.5757	32.0242
	0.335342	-0.319267	P41805	P41805	60S ribosomal protein L10	RPL10	1362	Color2 [A=255, R=169, G=169, B=169]	1	4					25	25	25	697	697	697	25361	0	32331	200600000000000	360	34.0045	34.1365	34.212	34.5523	33.5821	33.2609
	0.237543	0.230696	P41807	P41807	V-type proton ATPase subunit H	VMA13	1363	Color2 [A=255, R=169, G=169, B=169]	1	4					37	37	37	646	646	646	54415	0	32331	54919000000	284	31.7525	31.7673	31.1574	31.1513	32.0016	32.2164
	1.45182	1.73836	P41810	P41810	Coatomer subunit beta	SEC26	1364	Color2 [A=255, R=169, G=169, B=169]	1	4					64	64	64	666	666	666	10902	0	32331	59084000000	443	29.8336	30.9251	30.6597	31.3306	32.8009	32.502
+	2.30242	1.3702	P41811	P41811	Coatomer subunit beta	SEC27	1365	Color2 [A=255, R=169, G=169, B=169]	1	4					50	50	50	688	688	688	99444	0	32331	1020100000000000	478	31.5368	32.0234	31.8154	32.8382	33.5268	33.1213
	0.152857	0.127664	P41814	P41814	tRNA (adenine(58)-N(1))-methyltransferase non-catalytic subunit TRM6	GCD10	1367	Color2 [A=255, R=169, G=169, B=169]	1	4					12	12	12	337	337	337	54389	0	47144	1681000000	51	27.257	26.4243	26.3907	26.8012	26.6014	27.0523
	0.344482	0.225716	P41816	P41816	NADPH dehydrogenase 3	OYE3	1368	Color2 [A=255, R=169, G=169, B=169]	1	4					33	33	30	622	622	578	4492	0	32331	39992000000	224	31.1236	30.753	31.0457	30.7966	31.1546	31.6482
	0.88396	0.523869	P41818	P41818	Protein GLC8	GLC8	1369	Color2 [A=255, R=169, G=169, B=169]	1	4					12	12	12	616	616	616	26649	0	14739	3816600000	54	27.3696	27.8681	27.5955	27.9233	27.8764	28.6052
	0.7599	-0.555281	P41819	P41819	Dimethyladenosine transferase	DIM1	1370	Color2 [A=255, R=169, G=169, B=169]	1	4					16	16	16	544	544	544	3595	0	39965	4284800000	81	28.3995	29.1525	28.7103	28.5983	28.2746	27.7235
	0.187057	-0.0833066	P41835	P41835	Thiamine biosynthetic bifunctional enzyme;Thiamine-phosphate synthase;Hydroxyethylthiazole kinase	THI6	1372	Color2 [A=255, R=169, G=169, B=169]	1	4					15	15	15	47	47	47	58058	0	1778	4517900000	86	28.3333	28.1027	28.1185	27.868	28.0469	28.3896
	1.24013	-0.81282	P41903	P41903	Peroxisomal acyl-coenzyme A thioester hydrolase 1	TES1	1375	Color2 [A=255, R=169, G=169, B=169]	1	4					18	18	18	593	593	593	40259	0	87645	16409000000	106	30.3695	30.9403	30.5989	30.2234	29.9093	29.3376
	0.616429	0.547488	P41910	P41910	Repressor of RNA polymerase III transcription MAF1	MAF1	1376	Color2 [A=255, R=169, G=169, B=169]	1	4					11	11	11	304	304	304	44732	0	26338	1684700000	39	26.2711	26.6783	26.8091	26.5525	27.0428	27.8056
	0.233555	0.456495	P41911	P41911	Glycerol-3-phosphate dehydrogenase [NAD(+)] 2, mitochondrial	GPD2	1377	Color2 [A=255, R=169, G=169, B=169]	1	4					21	20	20	525	491	491	49421	0	32331	27043000000	144	29.3084	30.7471	30.8628	29.6018	31.2589	31.4271
	0.192926	-1.17828	P41921	P41921	Glutathione reductase	GLR1	1379	Color2 [A=255, R=169, G=169, B=169]	1	4					28	28	28	704	704	704	5344	0	30582	14945000000	161	28.06	29.7717	30.4226	23.7849	30.1847	30.7498
	0.618385	0.533019	P41939	P41939	Isocitrate dehydrogenase [NADP] cytoplasmic	IDP2	1380	Color2 [A=255, R=169, G=169, B=169]	1	4					46	46	42	881	881	854	46562	0	32331	187500000000000	458	33.4078	32.9727	33.0944	32.9853	33.8837	34.205
	0.612225	0.21221	P41940	P41940	Mannose-1-phosphate guanyltransferase	PSA1	1381	Color2 [A=255, R=169, G=169, B=169]	1	4					35	35	35	839	839	839	39565	0	32331	3106700000000000	524	34.3254	33.9973	34.0761	34.1213	34.3816	34.5325
	0.136292	0.517176	P42842	P42842	Essential for maintenance of the cell wall protein 1	EMW1	1383	Color2 [A=255, R=169, G=169, B=169]	1	4					30	30	30	402	402	402	10234	0	10499	4720000000	92	25.4533	28.33	27.8906	25.6067	28.5564	29.0624
	1.33416	1.15373	P42846	P42846	Protein KRI1	KRI1	1385	Color2 [A=255, R=169, G=169, B=169]	1	4					7	7	7	14	14	14	68653	0	17504	574600000	26	23.9438	24.7004	23.4581	24.9169	25.1131	25.5334
+	2.75654	0.881076	P42935	P42935	Elongator complex protein 2	ELP2	1386	Color2 [A=255, R=169, G=169, B=169]	1	4					36	36	36	51	51	51	89409	0	24146	23417000000	281	30.2164	30.3316	30.2684	31.3394	31.1736	30.9467
	0.153054	0.140382	P42938	P42938	Probable ATP-dependent kinase TDA10	TDA10	1389	Color2 [A=255, R=169, G=169, B=169]	1	4					15	15	15	672	672	672	33336	0	15291	10242000000	124	29.5525	28.9857	28.982	28.8197	29.3133	29.8083
	0.487092	0.215033	P42942	P42942	Uncharacterized GTP-binding protein YGR210C		1390	Color2 [A=255, R=169, G=169, B=169]	1	4					25	25	25	73	73	73	45213	0	32331	34375000000	213	30.8622	31.3355	31.3087	31.5845	31.383	31.184
	0.462225	-0.26423	P42943	P42943	T-complex protein 1 subunit eta	CCT7	1391	Color2 [A=255, R=169, G=169, B=169]	1	4					27	27	27	562	562	562	59735	0	16468	9429100000	151	29.8937	29.5117	29.3328	29.6819	29.1374	29.1262
	0.572908	0.734066	P42945	P42945	U3 small nucleolar RNA-associated protein 10	UTP10	1392	Color2 [A=255, R=169, G=169, B=169]	1	4					13	13	13	93	93	93	20008	0	1697	609510000	28	26.1272	25.1468	24.6075	26.707	25.4994	25.8773
	0.788326	-1.26046	P43321	P43321	Small nuclear ribonucleoprotein Sm D3	SMD3	1395	Color2 [A=255, R=169, G=169, B=169]	1	4					7	7	7	822	822	822	11224	0	41581	4693400000	38	27.6568	29.7412	29.7623	27.8904	28.1485	27.34
	0.428753	-0.051623	P43535	P43535	Protein GCN20	GCN20	1396	Color2 [A=255, R=169, G=169, B=169]	1	4					44	44	44	695	695	695	85026	0	27998	28314000000	227	30.5836	30.6918	30.5772	30.5303	30.5304	30.6371
	0.609468	0.310888	P53824;P43545	P53824;P43545	Probable pyridoxal 5-phosphate synthase subunit SNZ2;Probable pyridoxal 5-phosphate synthase subunit SNZ3	SNZ2;SNZ3	1397	Color2 [A=255, R=169, G=169, B=169]	1	4					21	21	14	607	607	473	32033	0	10408	14642000000	136	30.1288	29.6782	29.3731	29.9813	29.9651	30.1663
	0.0285336	-0.0432027	P43558	P43558	Ubiquitin thioesterase OTU1	OTU1	1400	Color2 [A=255, R=169, G=169, B=169]	1	4					11	11	11	512	512	512	3351	0	85227	4341300000	56	28.3135	28.1895	27.7079	27.147	28.1618	28.7726
	0.599776	0.773791	P43565	P43565	Serine/threonine-protein kinase RIM15	RIM15	1401	Color2 [A=255, R=169, G=169, B=169]	1	4					8	8	8	51	51	51	19653	0	16247	642060000	24	25.9404	25.9347	24.2123	26.1325	26.2286	26.0477
	0.173981	-0.126183	P43567	P43567	Alanine--glyoxylate aminotransferase 1	AGX1	1402	Color2 [A=255, R=169, G=169, B=169]	1	4					16	16	16	644	644	644	41907	0	95406	5915000000	102	29.2604	28.3277	28.6351	28.6029	28.5988	28.643
	0.0556956	-0.0630913	P43569	P43569	CCR4-associated factor 16	CAF16	1403	Color2 [A=255, R=169, G=169, B=169]	1	4					15	15	15	505	505	505	3309	0	50001	4729800000	73	27.8061	28.2988	28.7117	27.6387	28.399	28.5897
	0.590673	-0.190631	P43588	P43588	Ubiquitin carboxyl-terminal hydrolase RPN11	RPN11	1410	Color2 [A=255, R=169, G=169, B=169]	1	4					9	9	9	405	405	405	34398	0	38177	1661800000	46	26.959	26.7554	26.6446	26.3777	26.669	26.7405
+	3.42274	3.39799	P43590	P43590	Uncharacterized peptidase YFR006W	YFR006W	1412	Color2 [A=255, R=169, G=169, B=169]	1	4					53	53	53	742	742	742	61753	0	32331	3227800000000000	698	29.7353	30.129	30.3585	33.8645	33.5361	33.0161
	0.192372	0.328199	P43598	P43598	Inhibitor of glycogen debranching 1	IGD1	1415	Color2 [A=255, R=169, G=169, B=169]	1	4					7	7	7	272	272	272	21783	0	16397	610830000	30	25.1599	25.0951	23.9737	24.7738	24.3411	26.0983
	0.284839	-0.33727	P43603	P43603	LAS seventeen-binding protein 3	LSB3	1417	Color2 [A=255, R=169, G=169, B=169]	1	4					27	27	21	523	523	449	49343	0	17549	23877000000	163	30.0638	31.3872	30.95	29.952	30.902	30.5351
	0.0277825	-0.0197608	P43609	P43609	Chromatin structure-remodeling complex protein RSC8	RSC8	1418	Color2 [A=255, R=169, G=169, B=169]	1	4					12	12	12	275	275	275	63167	0	39644	1388500000	49	26.6608	26.7336	26.571	26.2069	26.6862	27.0132
+	1.71324	1.38567	P43612	P43612	SIT4-associating protein SAP155	SAP155	1419	Color2 [A=255, R=169, G=169, B=169]	1	4					39	39	39	458	458	458	115	0	32331	28671000000	227	30.5443	29.9923	29.6993	31.9261	31.4744	30.9925
	0.757954	1.42481	P43615	P43615	Increased recombination centers protein 6	IRC6	1420	Color2 [A=255, R=169, G=169, B=169]	1	4					7	7	7	435	435	435	27878	0	34304	1827400000	36	26.5505	26.8734	24.2271	27.7354	27.2373	26.9527
	0.974281	0.746382	P43616	P43616	Cys-Gly metallodipeptidase DUG1	DUG1	1421	Color2 [A=255, R=169, G=169, B=169]	1	4					30	30	30	703	703	703	52871	0	32331	32740000000	188	30.8235	30.2716	30.492	30.6921	31.3343	31.7999
	0.23003	-0.159408	P43619	P43619	Nicotinate-nucleotide pyrophosphorylase [carboxylating]	BNA6	1422	Color2 [A=255, R=169, G=169, B=169]	1	4					8	8	8	298	298	298	32365	0	20579	5786900000	56	28.905	28.4317	28.4492	28.0615	28.4129	28.8333
	1.74412	1.15042	P43621	P43621	Coatomer subunit delta	RET2	1423	Color2 [A=255, R=169, G=169, B=169]	1	4					18	18	18	385	385	385	60627	0	14712	20064000000	128	29.5051	29.8482	29.6085	30.2554	31.1704	30.9873
	0.429725	0.976307	P43638	P43638	MAP-homologous protein 1	MHP1	1424	Color2 [A=255, R=169, G=169, B=169]	1	4					11	11	11	82	82	82	15521	0	17666	628960000	33	24.4019	24.2389	24.1464	23.7965	24.8398	27.0799
	0.15934	0.129293	P43639	P43639	Casein kinase II subunit beta	CKB1	1425	Color2 [A=255, R=169, G=169, B=169]	1	4					12	12	12	518	518	518	32264	0	98448	23333000000	116	30.0456	30.9792	30.8954	30.7026	30.7143	30.8912
	1.001	1.16978	P45978	P45978	Protein SCD6	SCD6	1427	Color2 [A=255, R=169, G=169, B=169]	1	4					7	7	7	309	309	309	39189	0	40088	1523700000	28	25.3532	25.6757	26.8489	27.7065	26.6617	27.019
	1.17664	0.641024	P46151	P46151	Methylenetetrahydrofolate reductase 1	MET12	1428	Color2 [A=255, R=169, G=169, B=169]	1	4					28	28	28	493	493	493	73941	0	19854	9191200000	160	29.4106	28.6848	28.645	29.5889	29.4364	29.6381
	0.485709	-0.4185	P46367;P40047	P46367	Potassium-activated aldehyde dehydrogenase, mitochondrial	ALD4	1429	Color2 [A=255, R=169, G=169, B=169]	1	4					35	35	35	805	805	805	56723	0	32331	72243000000	317	32.4878	32.919	31.8889	31.7441	32.4637	31.8325
	0.0272667	0.025425	P46654;P32905	P46654;P32905	40S ribosomal protein S0-B;40S ribosomal protein S0-A	RPS0B;RPS0A	1430	Color2 [A=255, R=169, G=169, B=169]	1	4					15	15	15	694	694	694	27962	0	24686	3200500000000000	274	34.0446	34.9937	34.7755	34.6875	34.8114	34.3912
	0.0757145	0.0683543	P46655	P46655	Glutamate--tRNA ligase, cytoplasmic	GUS1	1431	Color2 [A=255, R=169, G=169, B=169]	1	4					74	74	74	831	831	831	80842	0	32331	206300000000000	692	34.2479	33.4015	33.3759	33.5346	33.6955	34.0003
	0.0434792	-0.0491727	P46669	P46669	DNA-directed RNA polymerase I subunit RPA43	RPA43	1432	Color2 [A=255, R=169, G=169, B=169]	1	4					10	10	10	27	27	27	36224	0	26448	3908400000	53	27.5992	28.6604	28.1688	27.6285	28.3736	28.2787
	0.0761744	-0.0576108	P46672	P46672	tRNA-aminoacylation cofactor ARC1	ARC1	1434	Color2 [A=255, R=169, G=169, B=169]	1	4					26	26	26	726	726	726	42083	0	32331	1092400000000000	275	33.1979	32.6958	32.6374	32.5067	32.6834	33.1682
+	1.69845	2.2918	P46673	P46673	Nucleoporin NUP85	NUP85	1435	Color2 [A=255, R=169, G=169, B=169]	1	4					14	14	14	272	272	272	84897	0	90982	1813400000	55	26.2861	25.7578	24.3715	28.1473	27.7586	27.3848
	0.194762	-0.108267	P46680	P46680	Actin-interacting protein 1	AIP1	1437	Color2 [A=255, R=169, G=169, B=169]	1	4					35	35	35	693	693	693	67325	0	32331	37696000000	275	31.7554	31.0872	31.2107	31.1377	31.2514	31.3394
	1.19358	1.33714	P46682	P46682	AP-3 complex subunit beta	APL6	1438	Color2 [A=255, R=169, G=169, B=169]	1	4					27	27	27	363	363	363	91606	0	11267	3612900000	89	26.9946	27.0002	26.6385	27.2081	28.5492	28.8876
	0.0114673	0.00924047	P46683	P46683	Ankyrin repeat-containing protein YAR1	YAR1	1439	Color2 [A=255, R=169, G=169, B=169]	1	4					15	15	15	88	88	88	22355	0	22991	4974400000	75	28.1739	28.6668	28.5172	28.0925	28.4324	28.8608
	1.04149	0.437539	P46958	P46958	IME2-dependent-signaling protein	IDS2	1444	Color2 [A=255, R=169, G=169, B=169]	1	4					9	9	9	264	264	264	53216	0	14614	2193500000	42	27.1962	26.8397	26.7684	27.4522	27.0884	27.5762
	0.0683272	0.0544128	P46959	P46959	tRNA (adenine(58)-N(1))-methyltransferase catalytic subunit TRM61	GCD14	1445	Color2 [A=255, R=169, G=169, B=169]	1	4					13	13	13	42	42	42	43919	0	44683	3589300000	71	28.2967	27.6327	27.746	28.0334	27.5861	28.2191
+	2.38545	3.14638	P46970	P46970	Nonsense-mediated mRNA decay protein 5	NMD5	1448	Color2 [A=255, R=169, G=169, B=169]	1	4					38	38	38	436	436	436	11997	0	32331	34308000000	260	29.6919	28.6974	27.9769	32.2907	31.8815	31.6331
	0.285494	0.246462	P46988	P46988	Prefoldin subunit 1	PFD1	1451	Color2 [A=255, R=169, G=169, B=169]	1	4					5	5	5	578	578	578	12782	0	1367	1551200000	27	26.6717	26.0451	26.7783	26.649	26.3455	27.2401
	0.540835	-0.526354	P46990	P46990	60S ribosomal protein L17-B	RPL17B	1452	Color2 [A=255, R=169, G=169, B=169]	1	4					11	1	1	582	54	54	20551	0	51836	5750800000	15	28.9581	29.3147	29.1504	29.4453	28.2689	28.13
	1.54281	-2.02366	P47006	P47006	DNA-directed RNA polymerase I subunit RPA34	RPA34	1456	Color2 [A=255, R=169, G=169, B=169]	1	4					5	5	5	185	185	185	26875	0	79033	526190000	11	26.5849	26.841	27.0105	24.1716	25.9719	24.2219
	0.0166094	0.0106182	P47017	P47017	Sm-like protein LSm1	LSM1	1458	Color2 [A=255, R=169, G=169, B=169]	1	4					11	11	11	692	692	692	20307	0	14301	5686000000	100	28.06	28.4933	28.5923	28.6628	28.2505	28.2641
	0.678714	0.365121	P47018	P47018	Maintenance of telomere capping protein 1	MTC1	1459	Color2 [A=255, R=169, G=169, B=169]	1	4					25	25	25	544	544	544	53477	0	21785	16816000000	171	30.4324	30.0656	29.76	30.7244	30.2149	30.4142
	0.385665	-0.146365	P47047	P47047	ATP-dependent RNA helicase DOB1	MTR4	1467	Color2 [A=255, R=169, G=169, B=169]	1	4					10	10	10	124	124	124	12205	0	15165	694380000	29	26.1082	25.8323	25.6473	25.8492	25.7474	25.5521
	1.17394	-0.605843	P47068	P47068	Myosin tail region-interacting protein MTI1	BBC1	1474	Color2 [A=255, R=169, G=169, B=169]	1	4					37	37	37	386	386	386	12829	0	2089	14343000000	202	30.0675	30.7347	30.5129	29.9765	29.5469	29.9742
	0.622663	1.16577	P47075	P47075	Vacuolar transporter chaperone 4	VTC4	1475	Color2 [A=255, R=169, G=169, B=169]	1	4					8	8	8	111	111	111	83154	0	17051	1061800000	39	26.2489	26.3442	23.773	26.6671	26.6115	26.5849
	0.751287	-1.38034	P47077	P47077	Nucleolar protein 9	NOP9	1476	Color2 [A=255, R=169, G=169, B=169]	1	4					20	20	20	332	332	332	77721	0	1162	1572700000	57	27.5675	28.439	26.7714	27.5582	25.8275	25.2513
	1.39586	-0.505108	P47079	P47079	T-complex protein 1 subunit theta	CCT8	1477	Color2 [A=255, R=169, G=169, B=169]	1	4					32	32	32	755	755	755	61662	0	190	20202000000	230	30.7048	30.819	30.5533	30.4321	30.2154	29.9143
	1.37814	2.42638	P47085	P47085	MEMO1 family protein YJR008W		1479	Color2 [A=255, R=169, G=169, B=169]	1	4					18	18	18	692	692	692	38481	0	2912	7833900000	92	25.1063	27.1979	26.4466	27.6783	28.7809	29.5708
	1.48835	-2.30366	P47089	P47089	Translation machinery-associated protein 22	TMA22	1480	Color2 [A=255, R=169, G=169, B=169]	1	4					13	13	13	591	591	591	22495	0	28439	5226300000	67	29.4826	29.6881	29.5762	28.203	27.7601	25.8729
	0.0387569	0.0678069	P47096	P47096	3-hydroxyanthranilate 3,4-dioxygenase	BNA1	1483	Color2 [A=255, R=169, G=169, B=169]	1	4					16	16	16	932	932	932	20235	0	20246	33460000000	170	31.7825	30.1866	30.6528	31.5908	30.3538	30.8807
	0.419794	0.216437	P47100;Q03434;Q12141;P47098;Q12273;P0C2J1;P0C2I6	P47100;Q03434;Q12141;P47098;Q12273;P0C2J1;P0C2I6	Transposon Ty1-JR2 Gag-Pol polyprotein;Capsid protein;Ty1 protease;Integrase;Reverse transcriptase/ribonuclease H;Transposon Ty1-ML2 Gag-Pol polyprotein;Capsid protein;Ty1 protease;Integrase;Reverse transcriptase/ribonuclease H;Transposon Ty1-GR1 Gag-Pol polyprotein;Capsid protein;Ty1 protease;Integrase;Reverse transcriptase/ribonuclease H;Transposon Ty1-JR1 Gag-Pol polyprotein;Capsid protein;Ty1…	TY1B-JR2;TY1B-ML2;TY1B-GR1;TY1B-JR1;TY1B-OL;TY1B-PR3;TY1B-LR3	1484	Color2 [A=255, R=169, G=169, B=169]	1	4					40	40	0	308	308	0	19862	0	32331	1355900000000000	464	33.1844	32.9542	32.9427	33.6432	33.1238	32.9636
	0.754521	1.89277	P47102	P47102	ARF guanine-nucleotide exchange factor 1	GEA1	1485	Color2 [A=255, R=169, G=169, B=169]	1	4					16	16	16	166	166	166	15944	0	73066	8288900000	62	28.4228	28.5974	25.0707	29.207	29.0943	29.4679
	0.230531	0.218584	P47103	P47103	Peptidyl-prolyl cis-trans isomerase CYP7	CPR7	1486	Color2 [A=255, R=169, G=169, B=169]	1	4					11	11	11	288	288	288	45133	0	37024	2536700000	53	27.6278	27.0322	27.0138	26.9585	27.3445	28.0266
	0.3591	-0.0555776	P47108	P47108	Nucleolar pre-ribosomal-associated protein 2	URB2	1488	Color2 [A=255, R=169, G=169, B=169]	1	4					8	8	8	75	75	75	13512	0	17292	718670000	29	25.8521	25.965	25.8159	25.9102	25.8027	25.7534
	0.101449	0.192717	P47117	P47117	Actin-related protein 3	ARP3	1490	Color2 [A=255, R=169, G=169, B=169]	1	4					22	22	22	523	523	523	49541	0	18037	25194000000	151	29.6191	30.684	30.7502	29.4111	30.9304	31.29
	1.01713	1.54394	P47119	P47119	Inosine triphosphate pyrophosphatase	HAM1	1491	Color2 [A=255, R=169, G=169, B=169]	1	4					5	5	5	421	421	421	22093	0	45096	854390000	20	24.3044	25.7708	23.7216	25.6263	25.9452	26.8571
	0.825661	-0.37984	P47120	P47120	Deoxyhypusine hydroxylase	LIA1	1492	Color2 [A=255, R=169, G=169, B=169]	1	4					26	26	26	84	84	84	36164	0	26839	21745000000	162	30.8112	30.5884	30.7105	30.0338	30.2216	30.7153
	1.1969	-0.258331	P47122	P47122	GPN-loop GTPase 1	NPA3	1493	Color2 [A=255, R=169, G=169, B=169]	1	4					18	18	18	395	395	395	43194	0	20866	12846000000	156	30.172	30.0009	29.9482	29.6684	29.7522	29.9255
	0.464473	1.15751	P47123	P47123	Nuclear import protein MOG1	MOG1	1494	Color2 [A=255, R=169, G=169, B=169]	1	4					9	9	9	541	541	541	24307	0	99792	1161200000	28	26.2066	23.1953	26.5634	26.2276	26.4951	26.7152
	0.779873	-1.22172	P47137	P47137	Uncharacterized oxidoreductase YJR096W		1499	Color2 [A=255, R=169, G=169, B=169]	1	4					12	12	12	468	468	468	32344	0	30294	2109200000	40	28.8206	27.5236	26.8591	25.6611	27.0995	26.7776
	0.654336	0.524352	P47143	P47143	Adenosine kinase	ADO1	1502	Color2 [A=255, R=169, G=169, B=169]	1	4					16	16	16	647	647	647	36372	0	28237	54406000000	203	32.0782	31.0938	31.281	31.687	31.9611	32.378
	0.0555322	-0.0441729	P47160	P47160	Epsin-3	ENT3	1504	Color2 [A=255, R=169, G=169, B=169]	1	4					18	18	18	395	395	395	45091	0	16225	12015000000	126	29.3374	29.7581	29.9683	29.2971	29.6359	29.9982
	0.929522	1.01256	P47164	P47164	Cystathionine gamma-synthase	STR2	1506	Color2 [A=255, R=169, G=169, B=169]	1	4					17	17	17	366	366	366	7235	0	31352	1355600000	51	25.4822	25.1105	25.6785	25.8031	26.1255	27.3804
	0.474885	-0.210782	P47169	P47169	Sulfite reductase [NADPH] subunit beta	MET5	1511	Color2 [A=255, R=169, G=169, B=169]	1	4					50	50	49	493	493	493	16122	0	32331	14627000000	260	30.4189	29.9144	29.8437	29.7189	29.8976	29.9282
	1.29171	1.84811	P47173	P47173	Uncharacterized protein YJR142W		1512	Color2 [A=255, R=169, G=169, B=169]	1	4					17	17	17	544	544	544	3969	0	48735	2084200000	56	24.9567	25.6681	26.0589	26.4336	27.3289	28.4657
	0.522857	-0.296337	P47176;P38891	P47176	Branched-chain-amino-acid aminotransferase, cytosolic	BAT2	1513	Color2 [A=255, R=169, G=169, B=169]	1	4					21	21	21	673	673	673	41624	0	13424	15193000000	135	30.5841	30.1376	29.9835	29.7447	30.282	29.7896
	0.985592	-1.3573	P47771	P47771	Aldehyde dehydrogenase [NAD(P)+] 1	ALD2	1514	Color2 [A=255, R=169, G=169, B=169]	1	4					53	53	26	915	915	611	55187	0	32331	2716100000000000	618	32.9881	34.8125	34.8979	32.7742	33.207	32.6454
	0.79705	-0.824255	P47912	P47912	Long-chain-fatty-acid--CoA ligase 4	FAA4	1515	Color2 [A=255, R=169, G=169, B=169]	1	4					33	33	30	559	559	532	77266	0	32331	28507000000	247	30.1047	31.4056	31.348	29.8047	30.5472	30.0337
	0.10962	-0.073665	P48164	P48164	40S ribosomal protein S7-B	RPS7B	1516	Color2 [A=255, R=169, G=169, B=169]	1	4					22	12	12	737	505	505	21634	0	8226	48602000000	153	31.5273	32.0433	32.2247	32.0749	31.8548	31.6445
	0.855526	0.354778	P48362	P48362	Protein HGH1	HGH1	1520	Color2 [A=255, R=169, G=169, B=169]	1	4					24	24	24	645	645	645	44951	0	23753	10341000000	170	29.5794	29.0597	29.0456	29.5715	29.4517	29.7259
	0.27156	-0.646858	P48363	P48363	Prefoldin subunit 3	PAC10	1521	Color2 [A=255, R=169, G=169, B=169]	1	4					5	5	5	337	337	337	23115	0	37045	1365000000	22	26.2729	26.7682	26.5498	26.6629	24.0053	26.9822
	0.831508	-0.322158	P48365	P48365	GTPase-activating protein GYP7	GYP7	1522	Color2 [A=255, R=169, G=169, B=169]	1	4					27	27	27	37	37	37	87305	0	26875	6555900000	118	29.244	28.7464	28.6816	28.6193	28.5569	28.5292
	0.976566	-1.58571	P48415	P48415	COPII coat assembly protein SEC16	SEC16	1523	Color2 [A=255, R=169, G=169, B=169]	1	4					10	10	10	53	53	53	24169	0	16418	1341800000	31	26.2624	26.7274	26.6303	23.8833	26.3934	24.5863
	0.0867292	0.0728486	P48567	P48567	tRNA pseudouridine synthase 4	PUS4	1526	Color2 [A=255, R=169, G=169, B=169]	1	4					18	18	18	521	521	521	45273	0	12659	5066100000	84	28.73	28.4615	28.1813	28.9812	28.5026	28.1076
	0.604794	-0.278201	P48582	P48582	Vacuolar-sorting protein BRO1	BRO1	1528	Color2 [A=255, R=169, G=169, B=169]	1	4					34	34	34	488	488	488	97275	0	11798	8395400000	163	29.2832	29.5066	29.041	28.6862	29.1553	29.1546
	0.554625	-0.598974	P48589	P48589	40S ribosomal protein S12	RPS12	1529	Color2 [A=255, R=169, G=169, B=169]	1	4					13	13	13	685	685	685	15471	0	32331	2325600000000000	270	33.6139	34.7571	35.0455	34.2436	33.7915	33.5845
	0.384654	0.438845	P48836	P48836	V-type proton ATPase subunit G	VMA10	1530	Color2 [A=255, R=169, G=169, B=169]	1	4					12	12	12	711	711	711	12713	0	36701	12112000000	63	29.1287	29.2591	29.4212	29.1879	29.2856	30.6521
	0.258052	-0.184799	P49089	P49089	Asparagine synthetase [glutamine-hydrolyzing] 1	ASN1	1532	Color2 [A=255, R=169, G=169, B=169]	1	4					33	25	25	572	437	437	6447	0	16116	27584000000	207	30.8024	30.6421	30.8877	30.1244	30.5745	31.079
	0.786689	-0.291885	P49090	P49090	Asparagine synthetase [glutamine-hydrolyzing] 2	ASN2	1533	Color2 [A=255, R=169, G=169, B=169]	1	4					35	35	27	694	694	559	64592	0	32331	88185000000	394	32.7106	32.4417	32.4838	32.0076	32.2292	32.5237
	0.632409	-1.84176	P49166	P49166	60S ribosomal protein L37-A	RPL37A	1534	Color2 [A=255, R=169, G=169, B=169]	1	4					2	2	2	205	205	205	98502	0	39231	1729300000	14	27.2796	27.95	28.1146	27.6232	26.7844	23.4113
	0.453332	-0.457307	P49167	P49167	60S ribosomal protein L38	RPL38	1535	Color2 [A=255, R=169, G=169, B=169]	1	4					9	9	9	564	564	564	88264	0	81401	44855000000	159	31.557	31.9456	32.3023	32.2283	31.174	31.0307
	0.0205731	-0.024334	P49435	P49435	Adenine phosphoribosyltransferase 1	APT1	1536	Color2 [A=255, R=169, G=169, B=169]	1	4					11	11	11	604	604	604	20587	0	30471	21672000000	107	30.7584	30.3621	30.5403	29.8965	30.4901	31.2012
	0.295971	-0.300643	P49626	P49626	60S ribosomal protein L4-B	RPL4B	1538	Color2 [A=255, R=169, G=169, B=169]	1	4					21	2	2	682	44	44	39062	0	61614	12041000000	26	30.2342	30.1049	29.7745	30.4355	29.6829	29.0932
	1.14891	2.80413	P49687	P49687	Nucleoporin NUP145;Nucleoporin NUP145N;Nucleoporin NUP145C	NUP145	1539	Color2 [A=255, R=169, G=169, B=169]	1	4					22	22	22	20	20	20	14566	0	88095	2410700000	58	25.5357	27.1849	23.5665	28.7935	28.6126	27.2934
	0.546789	-0.305673	P49723	P49723	Ribonucleoside-diphosphate reductase small chain 2	RNR4	1540	Color2 [A=255, R=169, G=169, B=169]	1	4					38	38	38	867	867	867	40054	0	32331	2148900000000000	521	33.8702	33.6835	33.9164	33.111	33.5111	33.931
	1.04327	0.399618	P49957	P49957	tRNA (carboxymethyluridine(34)-5-O)-methyltransferase	TRM9	1542	Color2 [A=255, R=169, G=169, B=169]	1	4					12	12	12	545	545	545	32438	0	49238	4244900000	74	27.9296	28.2409	27.7452	28.2466	28.2834	28.5844
	1.12545	1.11769	P50086	P50086	Probable 26S proteasome regulatory subunit p28	NAS6	1544	Color2 [A=255, R=169, G=169, B=169]	1	4					10	10	10	482	482	482	25616	0	226	2908400000	43	26.8342	27.1099	26.284	27.0754	28.1287	28.3771
	0.480156	-0.853495	P50094	P50094	Inosine-5-monophosphate dehydrogenase 4	IMD4	1546	Color2 [A=255, R=169, G=169, B=169]	1	4					37	22	22	668	406	406	56393	0	32331	42883000000	189	32.0575	31.9822	31.7319	32.4766	30.8929	29.8415
	0.316322	-0.596174	P50095	P50095	Inosine-5-monophosphate dehydrogenase 3	IMD3	1547	Color2 [A=255, R=169, G=169, B=169]	1	4					40	40	16	769	769	315	56584	0	32331	6691900000000000	1014	36.16	35.697	35.354	36.4668	35.0278	33.9279
+	3.79712	3.46568	P50101	P50101	Ubiquitin carboxyl-terminal hydrolase 15	UBP15	1548	Color2 [A=255, R=169, G=169, B=169]	1	4					61	61	61	535	535	535	14356	0	32331	67067000000	389	28.9283	29.707	29.4986	32.7998	33.0239	32.7072
	1.11652	-1.41173	P50107	P50107	Lactoylglutathione lyase	GLO1	1549	Color2 [A=255, R=169, G=169, B=169]	1	4					7	7	7	282	282	282	37208	0	92474	764220000	17	26.7967	26.449	26.3071	25.8444	25.5036	23.9697
+	2.10114	-1.11618	P50109	P50109	Protein PSP2	PSP2	1551	Color2 [A=255, R=169, G=169, B=169]	1	4					4	4	4	84	84	84	65583	0	88593	251390000	13	25.2288	25.044	25.2129	24.4614	23.9571	23.7186
	0.407204	0.150908	P50264	P50264	Polyamine oxidase FMS1	FMS1	1552	Color2 [A=255, R=169, G=169, B=169]	1	4					12	12	12	315	315	315	57805	0	66935	2488400000	64	27.322	27.132	27.1332	27.0644	27.5373	27.4383
	0.161923	-0.187527	P50278	P50278	6-phosphogluconolactonase-like protein 1	SOL1	1553	Color2 [A=255, R=169, G=169, B=169]	1	4					11	7	7	505	364	364	35652	0	38536	1975700000	38	27.5909	27.1286	26.7621	26.3757	26.9135	27.6297
	0.21087	-0.664398	P50861	P50861	6,7-dimethyl-8-ribityllumazine synthase	RIB4	1554	Color2 [A=255, R=169, G=169, B=169]	1	4					7	7	7	58	58	58	18555	0	51509	5430100000	50	28.2316	28.4954	28.1787	25.204	28.9254	28.7832
+	2.91662	0.688158	P50946	P50946	Putative tyrosine-protein phosphatase OCA1	OCA1	1556	Color2 [A=255, R=169, G=169, B=169]	1	4					11	11	11	534	534	534	27205	0	3943	3922400000	64	27.7385	27.7654	27.6734	28.3761	28.2991	28.5665
	0.66134	-0.691275	P51401	P51401	60S ribosomal protein L9-B	RPL9B	1557	Color2 [A=255, R=169, G=169, B=169]	1	4					11	11	3	455	455	147	21657	0	20657	1846100000000000	200	33.8777	34.1544	34.1457	34.2321	33.2325	32.6394
	0.303053	-0.333173	P51534	P51534	SWI5-dependent HO expression protein 4	SHE4	1559	Color2 [A=255, R=169, G=169, B=169]	1	4					13	13	13	193	193	193	89552	0	31124	725310000	36	26.9835	25.6467	25.655	25.6779	25.7513	25.8566
	0.00745033	0.0124696	P51601	P51601	GTP cyclohydrolase 1	FOL2	1560	Color2 [A=255, R=169, G=169, B=169]	1	4					12	12	12	428	428	428	27769	0	57866	3430000000	63	27.2856	27.4963	28.4642	27.1067	27.6519	28.5248
	0.259418	0.131884	P51996	P51996	GTP-binding protein YPT32/YPT11	YPT32	1562	Color2 [A=255, R=169, G=169, B=169]	1	4					12	4	4	59	243	243	2452	0	22517	1166700000	24	26.3641	26.2318	26.5434	26.2164	26.4773	26.8412
	1.11905	0.455957	P52286	P52286	Suppressor of kinetochore protein 1	SKP1	1563	Color2 [A=255, R=169, G=169, B=169]	1	4					15	15	15	588	588	588	2233	0	12129	13245000000	124	29.5649	29.8417	29.4192	30.346	29.8555	29.9921
	0.118199	0.0761439	P52488	P52488	Ubiquitin-activating enzyme E1-like	UBA2	1564	Color2 [A=255, R=169, G=169, B=169]	1	4					13	13	13	261	261	261	71258	0	49944	2748000000	67	27.8564	27.4797	27.4305	27.7756	27.291	27.9285
+	1.7723	-1.46252	P52489	P52489	Pyruvate kinase 2	PYK2	1565	Color2 [A=255, R=169, G=169, B=169]	1	4					15	12	12	328	289	289	55195	0	22734	12261000000	54	30.0288	30.7453	30.2391	28.3247	28.9281	29.3728
+	2.19372	1.81447	P52553	P52553	Prefoldin subunit 6	YKE2	1567	Color2 [A=255, R=169, G=169, B=169]	1	4					4	4	4	465	465	465	13284	0	163	603480000	24	24.7752	23.8054	23.9252	25.9033	25.7449	26.301
+	3.22276	4.38852	P52891	P52891	Nucleoporin NUP84	NUP84	1570	Color2 [A=255, R=169, G=169, B=169]	1	4					19	19	19	326	326	326	83634	0	11361	3157600000	52	25.1506	24.0102	24.3797	29.4163	28.8899	28.3998
	1.01523	-1.43366	P52892	P52892	Probable alanine aminotransferase	ALT2	1571	Color2 [A=255, R=169, G=169, B=169]	1	4					11	11	11	383	383	383	56769	0	27617	2119300000	35	28.5089	27.3471	27.0631	26.9124	26.4502	25.2555
	0.297994	-0.220352	P52910	P52910	Acetyl-coenzyme A synthetase 2	ACS2	1572	Color2 [A=255, R=169, G=169, B=169]	1	4					30	29	29	401	401	401	75491	0	18631	17225000000	216	30.4219	30.0371	30.2193	29.6893	29.7665	30.5615
	0.119601	0.062617	P52917	P52917	Vacuolar protein sorting-associated protein 4	VPS4	1573	Color2 [A=255, R=169, G=169, B=169]	1	4					21	21	21	506	506	506	48172	0	12487	7447400000	119	29.1287	28.8902	28.7763	28.6934	29.0501	29.2395
+	3.03899	4.82583	P52918	P52918	Protein MSN5	MSN5	1574	Color2 [A=255, R=169, G=169, B=169]	1	4					88	88	88	717	717	717	14212	0	32331	92121000000	564	29.2816	27.8511	27.7573	33.5724	33.0306	32.7645
+	3.07423	2.90905	P53008	P53008	Mannosyl-oligosaccharide glucosidase	CWH41	1577	Color2 [A=255, R=169, G=169, B=169]	1	4					16	16	16	269	269	269	96506	0	57742	1531200000	33	24.6052	24.6267	24.2264	27.2196	26.9937	27.9723
	0.83511	0.652388	P53011	P53011	Nucleoporin SEH1	SEH1	1579	Color2 [A=255, R=169, G=169, B=169]	1	4					14	14	14	436	436	436	39122	0	57603	3382500000	57	27.5654	27.4708	27.4978	28.7089	28.3018	27.4805
	0.772222	0.685023	P53044	P53044	Ubiquitin fusion degradation protein 1	UFD1	1583	Color2 [A=255, R=169, G=169, B=169]	1	4					14	14	14	49	49	49	3981	0	65639	4542700000	77	28.4154	27.5728	27.5359	28.9951	27.9943	28.5899
	0.752756	-0.54401	P53063	P53063	Decapping nuclease RAI1	RAI1	1585	Color2 [A=255, R=169, G=169, B=169]	1	4					12	12	12	416	416	416	44509	0	70442	2108900000	65	27.4041	28.0393	27.7786	27.6294	27.2775	26.683
	1.66989	1.43156	P53066	P53066	Ankyrin repeat-containing protein YGL242C		1587	Color2 [A=255, R=169, G=169, B=169]	1	4					11	11	11	657	657	657	20073	0	25305	12829000000	105	28.9739	28.8685	29.1237	31.1592	29.8765	30.225
+	2.2742	1.61003	P53067	P53067	Importin subunit beta-5	KAP114	1588	Color2 [A=255, R=169, G=169, B=169]	1	4					28	28	28	348	348	348	11392	0	15987	6395900000	127	28.1865	27.3428	27.2855	29.267	29.2074	29.1705
	0.0275199	0.0233574	P53072	P53072	tRNA acetyltransferase TAN1	TAN1	1589	Color2 [A=255, R=169, G=169, B=169]	1	4					24	24	24	692	692	692	3355	0	22256	18960000000	173	30.7019	30.5658	30.2745	31.0477	30.3061	30.2586
	1.04298	0.556257	P53076	P53076	Vacuolar import and degradation protein 30	VID30	1592	Color2 [A=255, R=169, G=169, B=169]	1	4					7	7	7	88	88	88	10818	0	32839	810820000	36	25.615	25.6126	25.6452	25.7936	26.0988	26.6491
	0.0704158	0.0496724	P53090	P53090	Aromatic/aminoadipate aminotransferase 1	ARO8	1597	Color2 [A=255, R=169, G=169, B=169]	1	4					36	36	36	80	80	80	56177	0	32331	63159000000	342	32.1877	31.8346	31.8842	31.5772	32.2257	32.2525
	0.563249	0.20505	P53091	P53091	DNA replication licensing factor MCM6	MCM6	1598	Color2 [A=255, R=169, G=169, B=169]	1	4					20	20	19	282	282	275	11298	0	79653	3082800000	89	27.845	27.5648	27.325	27.8021	27.6721	27.8758
	0.244963	-0.303596	P53095	P53095	D-serine dehydratase	DSD1	1600	Color2 [A=255, R=169, G=169, B=169]	1	4					19	19	19	421	421	421	47827	0	11742	5879100000	97	29.6542	28.6286	28.0977	28.295	28.3321	28.8424
	0.661521	-0.858489	P53107	P53107	Ran-specific GTPase-activating protein 30	YRB30	1602	Color2 [A=255, R=169, G=169, B=169]	1	4					8	8	8	198	198	198	50296	0	14037	951200000	24	26.5653	26.2946	25.9139	26.0622	25.843	24.2932
	0.908878	1.66615	P53128	P53128	Methylenetetrahydrofolate reductase 2	MET13	1607	Color2 [A=255, R=169, G=169, B=169]	1	4					16	16	16	382	382	382	68559	0	69403	2189100000	47	26.996	26.7794	24.5067	28.3551	27.291	27.6346
	1.42689	-0.210421	P53130	P53130	Heterotrimeric G protein gamma subunit GPG1	GPG1	1608	Color2 [A=255, R=169, G=169, B=169]	1	4					4	4	4	31	31	31	14922	0	35179	8957600000	48	29.2013	29.2018	29.2894	29.1094	28.901	29.051
	0.333888	-0.186796	P53131	P53131	Pre-mRNA-splicing factor ATP-dependent RNA helicase PRP43	PRP43	1609	Color2 [A=255, R=169, G=169, B=169]	1	4					35	35	34	54	54	528	87561	0	13763	8960700000	174	29.4134	29.5346	29.4462	29.731	29.0936	29.0091
	0.391292	0.297255	P53141	P53141	Myosin light chain 1	MLC1	1611	Color2 [A=255, R=169, G=169, B=169]	1	4					13	13	13	812	812	812	16444	0	12825	2947300000	53	27.4796	27.5449	27.3512	27.9274	27.1443	28.1957
	0.710054	-1.45681	P53145	P53145	Large subunit GTPase 1	LSG1	1612	Color2 [A=255, R=169, G=169, B=169]	1	4					15	15	15	32	32	32	72727	0	51397	1482400000	47	27.8993	27.3616	27.1892	27.1703	26.6858	24.2237
	1.04081	1.44316	P53169	P53169	YAP1-binding protein 2	YBP2	1616	Color2 [A=255, R=169, G=169, B=169]	1	4					11	11	11	178	178	178	73101	0	22827	1279600000	37	26.4685	25.3267	24.3253	26.4353	26.891	27.1237
	0.278949	-0.430991	P53172	P53172	Protein SDS23	SDS23	1617	Color2 [A=255, R=169, G=169, B=169]	1	4					22	22	22	522	522	522	58097	0	28806	24940000000	175	30.115	31.0351	31.2852	29.3622	30.8744	30.9057
	0.872299	-0.463078	P53184	P53184	Nicotinamidase	PNC1	1621	Color2 [A=255, R=169, G=169, B=169]	1	4					18	18	18	81	81	81	24993	0	32331	83815000000	280	32.7322	32.8492	32.4549	31.7811	32.4103	32.4557
	0.177544	0.0587031	P53200	P53200	Protein-lysine N-methyltransferase EFM5	EFM5	1625	Color2 [A=255, R=169, G=169, B=169]	1	4					12	12	12	528	528	528	28582	0	14759	13387000000	105	30.0965	29.7573	29.7303	29.916	29.847	29.9973
+	2.55449	1.4565	P53210	P53210	Uncharacterized protein YGR017W	YGR017W	1629	Color2 [A=255, R=169, G=169, B=169]	1	4					14	14	14	596	596	596	34679	0	12336	10438000000	86	28.3424	28.5321	28.3554	30.2748	29.7699	29.5549
	0.36452	-0.357413	P53215	P53215	tRNA(His) guanylyltransferase	THG1	1630	Color2 [A=255, R=169, G=169, B=169]	1	4					11	11	11	532	532	532	27757	0	36983	7052100000	71	28.459	29.6145	29.6568	28.8076	29.1162	28.7343
	1.30108	-0.86795	P53218	P53218	Ribonucleases P/MRP protein subunit POP6	POP6	1631	Color2 [A=255, R=169, G=169, B=169]	1	4					6	6	6	475	475	475	1821	0	41671	1153100000	32	26.5822	27.4391	27.2122	26.5425	25.9293	26.1579
	0.607862	-0.537965	P53221;P05743	P53221;P05743	60S ribosomal protein L26-B;60S ribosomal protein L26-A	RPL26B;RPL26A	1632	Color2 [A=255, R=169, G=169, B=169]	1	4					19	19	19	598	598	598	14235	0	11752	1369200000000000	267	33.4666	33.7362	33.9146	33.8957	32.9593	32.6485
	0.483968	-0.865105	P53228	P53228	Transaldolase NQM1	NQM1	1633	Color2 [A=255, R=169, G=169, B=169]	1	4					25	24	24	568	544	544	37253	0	19189	14807000000	151	31.617	29.8976	29.2627	30.0226	29.2605	28.8989
	0.735212	-0.324898	P53235	P53235	Eukaryotic translation initiation factor 2A	YGR054W	1634	Color2 [A=255, R=169, G=169, B=169]	1	4					23	23	23	511	511	511	71304	0	14661	9874400000	142	29.6215	29.9098	29.9809	29.6883	29.677	29.1722
	0.196907	0.0783017	P53250	P53250	Twinfilin-1	TWF1	1637	Color2 [A=255, R=169, G=169, B=169]	1	4					14	14	14	533	533	533	3707	0	21226	8786100000	87	29.4039	29.2402	29.1629	29.2026	29.2215	29.6178
	2.07294	0.654545	P53252	P53252	Sphingolipid long chain base-responsive protein PIL1	PIL1	1638	Color2 [A=255, R=169, G=169, B=169]	1	4					23	23	22	693	693	693	38349	0	32331	28002000000	193	30.694	30.7603	30.6658	31.6261	31.2384	31.2192
	0.0073241	-0.00880432	P53254	P53254	U3 small nucleolar RNA-associated protein 22	UTP22	1639	Color2 [A=255, R=169, G=169, B=169]	1	4					35	35	35	349	349	349	14048	0	15485	4620100000	131	28.8335	28.5393	27.8239	28.799	28.4551	27.9162
	1.23007	0.252347	P53256	P53256	Exosome complex component RRP46	RRP46	1641	Color2 [A=255, R=169, G=169, B=169]	1	4					6	6	6	327	327	327	24407	0	18584	784720000	25	25.7437	25.7826	25.717	26.1351	26.047	25.8182
	0.852643	0.126184	P53258	P53258	GTPase-activating protein GYP2	MDR1	1642	Color2 [A=255, R=169, G=169, B=169]	1	4					13	13	13	143	143	143	10926	0	39604	1227400000	46	26.2928	26.5163	26.3511	26.5081	26.5424	26.4882
	0.0517634	0.0608044	P53261	P53261	Pescadillo homolog	NOP7	1643	Color2 [A=255, R=169, G=169, B=169]	1	4					14	14	14	296	296	296	69876	0	83961	1993600000	56	26.672	27.6381	27.6508	27.2467	27.0474	27.8492
	1.14698	-1.35926	P53276	P53276	U3 small nucleolar RNA-associated protein 8	UTP8	1645	Color2 [A=255, R=169, G=169, B=169]	1	4					11	11	11	205	205	205	8019	0	55434	555550000	27	26.1848	26.4892	26.1619	25.9772	24.1472	24.6338
	0.301592	-0.209207	P53278	P53278	Uncharacterized protein YGR130C	YGR130C	1646	Color2 [A=255, R=169, G=169, B=169]	1	4					35	35	35	385	385	385	92697	0	16658	13242000000	239	30.3748	30.079	29.8251	30.3478	29.6149	29.6886
	1.69856	0.565639	P53290	P53290	GTP-binding protein GTR2	GTR2	1647	Color2 [A=255, R=169, G=169, B=169]	1	4					11	11	11	326	326	326	386	0	18233	5462400000	70	28.1755	28.1503	27.8373	28.778	28.4219	28.6601
	0.123038	-0.601885	P53295	P53295	Ribosome-interacting GTPase 2	RBG2	1649	Color2 [A=255, R=169, G=169, B=169]	1	4					22	22	22	636	636	636	41006	0	14489	7673600000	83	27.3477	28.9691	29.0469	24.4675	29.2748	29.8158
	1.00135	-1.24497	P53297	P53297	PAB1-binding protein 1	PBP1	1650	Color2 [A=255, R=169, G=169, B=169]	1	4					4	4	4	84	84	84	7878	0	10681	344550000	16	24.922	25.944	26.1345	25.01	23.5483	24.7073
	0.450463	-0.199877	P53301	P53301	Probable glycosidase CRH1	CRH1	1651	Color2 [A=255, R=169, G=169, B=169]	1	4					9	9	9	158	158	158	52757	0	2506	4977400000	60	28.6818	28.7626	28.2052	28.4997	28.2314	28.3189
+	3.33294	0.988312	P53303	P53303	Zinc finger protein ZPR1	ZPR1	1652	Color2 [A=255, R=169, G=169, B=169]	1	4					27	27	27	673	673	673	55071	0	17472	18971000000	182	29.8717	29.6011	29.619	30.7082	30.617	30.7315
	1.42858	0.545623	P53315	P53315	6-phosphogluconolactonase 4	SOL4	1656	Color2 [A=255, R=169, G=169, B=169]	1	4					11	11	11	431	431	431	28447	0	10209	6053800000	75	28.4496	28.1195	28.2407	28.517	28.9653	28.9643
	0.042481	0.0376682	P53316	P53316	Uncharacterized RNA-binding protein YGR250C	YGR250C	1657	Color2 [A=255, R=169, G=169, B=169]	1	4					26	26	26	43	43	43	89512	0	26556	12682000000	167	30.2427	29.7304	29.7232	30.422	29.7853	29.6021
	0.383033	-0.703642	P53327	P53327	Antiviral helicase SLH1	SLH1	1660	Color2 [A=255, R=169, G=169, B=169]	1	4					5	5	5	35	35	35	22485	0	46405	4523000000	18	28.767	28.86	28.4689	28.7814	28.7354	26.468
+	2.68823	2.66304	P53378	P53378	Tubulin gamma chain	TUB4	1666	Color2 [A=255, R=169, G=169, B=169]	1	4					7	7	7	207	207	207	52627	0	71103	1328600000	22	24.8245	24.5796	23.746	27.145	27.3005	26.6938
	1.26378	1.39618	P53540	P53540	Spindle pole body component SPC98	SPC98	1667	Color2 [A=255, R=169, G=169, B=169]	1	4					7	7	7	124	124	124	98225	0	24496	621350000	20	25.7533	24.4329	24.132	25.9978	26.4558	26.053
	0.811693	-0.456284	P53549	P53549	26S protease subunit RPT4	RPT4	1668	Color2 [A=255, R=169, G=169, B=169]	1	4					18	18	17	469	469	442	49408	0	12896	4476900000	94	28.4076	28.511	28.3957	27.8364	27.6266	28.4824
	0.427006	0.772137	P53550	P53550	mRNA-decapping enzyme subunit 2	DCP2	1669	Color2 [A=255, R=169, G=169, B=169]	1	4					12	12	12	14	14	14	10867	0	37789	2299400000	49	25.2018	27.5223	27.3179	27.0375	27.761	27.56
	1.15197	-1.22184	P53551	P53551	Histone H1	HHO1	1670	Color2 [A=255, R=169, G=169, B=169]	1	4					10	10	10	314	314	314	27803	0	16113	720930000	29	25.8977	26.9006	27.5108	25.5112	25.8525	25.2799
+	2.51495	3.87617	P53599	P53599	MAP kinase kinase kinase SSK2	SSK2	1672	Color2 [A=255, R=169, G=169, B=169]	1	4					23	23	23	163	163	163	18053	0	72059	1741200000	44	24.9425	24.8473	23.2437	28.587	28.3336	27.7414
	1.40601	1.12022	P53600	P53600	Coatomer subunit zeta	RET3	1673	Color2 [A=255, R=169, G=169, B=169]	1	4					9	9	9	413	413	413	21687	0	80192	7828300000	80	27.8004	28.4867	27.9846	28.6983	29.7676	29.1666
	0.610389	0.615455	P53617	P53617	Protein NRD1	NRD1	1675	Color2 [A=255, R=169, G=169, B=169]	1	4					14	14	14	301	301	301	63858	0	75133	3498000000	51	27.2318	27.9079	28.0108	27.9488	29.0936	27.9545
+	1.83622	1.57729	P53622	P53622	Coatomer subunit alpha	COP1	1676	Color2 [A=255, R=169, G=169, B=169]	1	4					71	71	71	672	672	672	13561	0	32331	88583000000	489	30.9604	31.7041	31.3099	32.3036	33.3802	33.0225
	0.0127517	-0.00605647	P53633	P53633	Prenylated Rab acceptor 1	YIP3	1677	Color2 [A=255, R=169, G=169, B=169]	1	4					6	6	6	273	273	273	19411	0	19316	3251000000	45	27.9573	27.8789	27.5956	27.9569	27.586	27.8707
	1.36639	-0.514758	P53686	P53686	NAD-dependent protein deacetylase HST2	HST2	1678	Color2 [A=255, R=169, G=169, B=169]	1	4					8	8	8	283	283	283	39979	0	29171	2305700000	50	27.7781	27.3539	27.6337	27.2976	26.8681	27.0557
	0.522946	0.24283	P53691	P53691	Peptidyl-prolyl cis-trans isomerase CPR6	CPR6	1679	Color2 [A=255, R=169, G=169, B=169]	1	4					25	25	25	717	717	717	42071	0	32331	48110000000	223	31.8881	31.3879	31.2526	31.6494	31.7332	31.8745
	0.07011	-0.101696	P53729	P53729	Uncharacterized protein YNR029C		1684	Color2 [A=255, R=169, G=169, B=169]	1	4					11	11	11	357	357	357	48121	0	35185	1797300000	49	27.1575	26.8253	26.5564	25.9191	26.7446	27.5704
	0.0910373	0.164677	P53731	P53731	Actin-related protein 2/3 complex subunit 2	ARC35	1685	Color2 [A=255, R=169, G=169, B=169]	1	4					22	22	22	722	722	722	39566	0	23536	28355000000	188	30.0466	30.8355	30.7675	29.533	31.2187	31.3919
	0.977492	0.446896	P53738	P53738	Multifunctional methyltransferase subunit TRM112	TRM112	1687	Color2 [A=255, R=169, G=169, B=169]	1	4					4	4	4	348	348	348	15066	0	86836	2611200000	37	27.2258	27.3748	27.4779	27.9867	27.4044	28.0281
	0.687087	-1.72924	P53741	P53741	UBP3-associated protein BRE5	BRE5	1688	Color2 [A=255, R=169, G=169, B=169]	1	4					7	7	7	202	202	202	57673	0	15552	995350000	25	27.345	26.9695	27.7061	26.6847	23.3613	26.7869
	1.07967	1.51727	P53829	P53829	Protein CAF40	CAF40	1692	Color2 [A=255, R=169, G=169, B=169]	1	4					10	10	10	386	386	386	41155	0	43576	1426900000	40	24.6309	25.3613	25.798	25.6641	27.1758	27.502
	0.627943	-1.49467	P53830	P53830	Cold sensitive U2 snRNA suppressor 2	CUS2	1693	Color2 [A=255, R=169, G=169, B=169]	1	4					5	5	5	175	175	175	32284	0	83769	1041100000	25	25.3901	27.1849	27.1494	26.806	23.8198	24.6145
	0.0442378	0.0441265	P53834	P53834	Hsp90 co-chaperone HCH1	HCH1	1695	Color2 [A=255, R=169, G=169, B=169]	1	4					7	7	7	752	752	752	17246	0	47985	4622200000	46	28.393	28.3106	28.2695	27.9209	28.1523	29.0324
	0.274647	-0.168777	P53839	P53839	Glyoxylate reductase 1	GOR1	1696	Color2 [A=255, R=169, G=169, B=169]	1	4					31	31	31	88	88	88	38831	0	32331	61132000000	307	32.0987	31.9742	31.9048	31.3631	31.9375	32.1708
	0.0015841	0.00798162	P53849	P53849	Zinc finger protein GIS2	GIS2	1701	Color2 [A=255, R=169, G=169, B=169]	1	4					7	7	7	601	601	601	17103	0	3587	6200200000	64	26.1927	27.8686	29.6489	25.7076	27.7967	30.2299
	0.0522914	-0.0450726	P53852	P53852	Cysteine--tRNA ligase		1702	Color2 [A=255, R=169, G=169, B=169]	1	4					61	61	61	769	769	769	87529	0	32331	58020000000	428	32.5894	31.7857	31.688	32.1233	31.8486	31.9561
	0.885843	-0.597044	P53853	P53853	Vacuolar protein sorting-associated protein 75	VPS75	1703	Color2 [A=255, R=169, G=169, B=169]	1	4					12	12	12	481	481	481	30615	0	54123	5533800000	73	29.0816	29.4091	28.9564	28.9905	28.6442	28.0213
	0.536617	0.644674	P53859	P53859	Exosome complex component CSL4	CSL4	1704	Color2 [A=255, R=169, G=169, B=169]	1	4					6	6	6	277	277	277	31583	0	15069	468220000	19	25.0761	23.7163	25.4217	25.5632	25.2197	25.3653
	0.679457	-0.338967	P53867	P53867	Cysteine protease ATG4	ATG4	1706	Color2 [A=255, R=169, G=169, B=169]	1	4					7	7	7	174	174	174	55142	0	20336	1690400000	39	27.5075	27.0988	26.7424	26.7675	26.6952	26.869
	0.854839	-1.23488	P53883	P53883	Nucleolar protein 13	NOP13	1711	Color2 [A=255, R=169, G=169, B=169]	1	4					20	20	20	467	467	467	45609	0	1146	4496100000	98	28.9604	29.2204	29.3085	29.1132	27.8516	26.8198
	0.994272	-1.03647	P53885	P53885	Signal transduction protein MDG1	MDG1	1712	Color2 [A=255, R=169, G=169, B=169]	1	4					8	8	8	309	309	309	40278	0	17293	3424500000	50	27.9517	28.9448	28.7712	27.0157	27.276	28.2666
	0.563283	0.231564	P53893	P53893	Ribosome assembly protein 1	RIA1	1713	Color2 [A=255, R=169, G=169, B=169]	1	4					39	39	39	483	483	483	12446	0	16475	10136000000	193	29.454	29.0932	28.939	29.2316	29.3727	29.5766
	0.414995	-0.798768	P53905	P53905	U6 snRNA-associated Sm-like protein LSm7	LSM7	1716	Color2 [A=255, R=169, G=169, B=169]	1	4					4	4	4	20	20	20	13006	91491	24999	2505500000	18	27.4188	28.0553	28.0927	28.1188	25.5146	27.537
	0.143315	0.116386	P53912	P53912	Uncharacterized protein YNL134C		1718	Color2 [A=255, R=169, G=169, B=169]	1	4					28	28	27	806	806	787	41164	0	32331	1647900000000000	315	33.4944	33.1987	33.2734	32.9428	33.4329	33.94
	0.686637	-0.358019	P53914	P53914	UPF0202 protein KRE33	KRE33	1719	Color2 [A=255, R=169, G=169, B=169]	1	4					14	14	14	162	162	162	11935	0	44102	1379600000	60	26.9356	26.8668	26.9068	26.9799	26.4883	26.1669
	0.387338	-0.909383	P53920	P53920	Pro-apoptotic serine protease NMA111	NMA111	1720	Color2 [A=255, R=169, G=169, B=169]	1	4					36	36	36	449	449	449	11088	0	14737	6540800000	131	28.325	29.1451	29.442	26.2808	28.4803	29.4229
	0.820616	-0.435567	P53923	P53923	Cytoplasmic tRNA 2-thiolation protein 2	NCS2	1721	Color2 [A=255, R=169, G=169, B=169]	1	4					7	7	7	172	172	172	56472	0	3288	478490000	24	25.6192	25.5814	25.364	25.4773	25.1082	24.6723
	0.0238068	-0.0704333	P53927	P53927	Ribosome biogenesis protein 15	NOP15	1723	Color2 [A=255, R=169, G=169, B=169]	1	4					5	5	5	214	214	214	25447	0	57085	1333800000	19	24.964	27.4109	27.9292	27.2372	26.8856	25.97
	0.0881044	0.044625	P53941	P53941	U3 small nucleolar ribonucleoprotein protein IMP4	IMP4	1725	Color2 [A=255, R=169, G=169, B=169]	1	4					9	9	9	303	303	303	33482	0	34376	772120000	27	25.6985	26.3132	25.9985	25.9922	26.0946	26.0572
	0.697522	0.885633	P53949	P53949	Tyrosine-protein phosphatase-like protein OCA2	OCA2	1726	Color2 [A=255, R=169, G=169, B=169]	1	4					5	5	5	294	294	294	22472	0	96958	790640000	19	25.9118	26.1047	24.3481	26.6516	26.2488	26.1211
	1.2709	-1.84983	P53952	P53952	Uncharacterized protein YNL050C		1727	Color2 [A=255, R=169, G=169, B=169]	1	4					9	9	9	307	307	307	31437	0	22017	1665100000	28	27.2404	28.4458	28.4744	26.868	26.6277	25.1154
	0.414685	-1.73806	P53960	P53960	Putative alanyl-tRNA editing protein alaX		1731	Color2 [A=255, R=169, G=169, B=169]	1	4					16	16	16	518	518	518	50963	0	63395	18423000000	70	30.4942	30.4163	30.5705	25.1928	30.6452	30.4288
	1.00494	2.56055	P53962	P53962	Uncharacterized WD repeat-containing protein YNL035C		1732	Color2 [A=255, R=169, G=169, B=169]	1	4					17	17	17	704	704	704	43848	0	17471	3776600000	47	26.7314	25.0371	25.8197	30.6019	27.4249	27.2431
	0.206956	0.139039	P53973	P53973	Histone deacetylase HDA1	HDA1	1736	Color2 [A=255, R=169, G=169, B=169]	1	4					9	9	9	171	171	171	80069	0	30463	836970000	35	26.3858	26.0327	25.5665	26.3385	25.9842	26.0794
	0.34183	-0.983004	P53978	P53978	Elongation factor 3B	HEF3	1737	Color2 [A=255, R=169, G=169, B=169]	1	4					45	28	28	543	41	41	11587	0	23524	10501000000	136	28.9849	30.269	29.5543	26.3608	29.831	29.6673
+	1.79733	-1.16547	P53982	P53982	Isocitrate dehydrogenase [NADP]	IDP3	1740	Color2 [A=255, R=169, G=169, B=169]	1	4					27	23	22	598	517	49	47856	0	4061	4842900000	99	28.6299	29.4313	28.7741	27.837	28.0117	27.4902
	0.219853	-0.157803	P54113	P54113	Bifunctional purine biosynthesis protein ADE16;Phosphoribosylaminoimidazolecarboxamide formyltransferase;IMP cyclohydrolase	ADE16	1744	Color2 [A=255, R=169, G=169, B=169]	1	4					46	46	39	858	858	777	65282	0	32331	62107000000	373	31.9317	32.0234	32.1537	31.3374	32.097	32.201
	1.18236	-1.54838	P54114	P54114	Aldehyde dehydrogenase [NAD(P)+] 2	ALD3	1745	Color2 [A=255, R=169, G=169, B=169]	1	4					46	19	19	834	468	468	55385	0	3028	19984000000	128	30.0921	31.4194	30.81	29.3974	29.9602	28.3187
	0.562749	0.483341	P54115	P54115	Magnesium-activated aldehyde dehydrogenase, cytosolic	ALD6	1746	Color2 [A=255, R=169, G=169, B=169]	1	4					50	50	50	854	854	854	54414	0	32331	767600000000000	1039	34.6088	34.7215	35.4703	34.8865	35.6053	35.7588
+	3.42949	-1.49958	P54730	P54730	UBX domain-containing protein 4	UBX4	1747	Color2 [A=255, R=169, G=169, B=169]	1	4					7	7	7	238	238	238	46964	0	12143	535610000	19	26.2887	26.0185	26.0708	24.7796	24.4217	24.6779
	0.160668	-0.116318	P54838	P54838	Dihydroxyacetone kinase 1	DAK1	1750	Color2 [A=255, R=169, G=169, B=169]	1	4					37	37	37	675	675	675	62206	0	32331	71447000000	303	32.5719	32.1267	32.0292	31.7032	32.2767	32.3989
	0.433529	0.384633	P54839	P54839	Hydroxymethylglutaryl-CoA synthase	ERG13	1751	Color2 [A=255, R=169, G=169, B=169]	1	4					27	27	27	53	53	53	55013	0	3133	39732000000	197	31.3481	30.8699	31.096	30.7947	31.7194	31.9538
	0.513969	0.259026	P54860;P14905	P54860	E4 ubiquitin-protein ligase UFD2	UFD2	1753	Color2 [A=255, R=169, G=169, B=169]	1	4					41	41	41	507	507	507	10991	0	167	10699000000	204	29.413	29.2901	29.0203	29.1535	29.5468	29.8001
	0.13073	-0.246559	P54861	P54861	Dynamin-related protein DNM1	DNM1	1754	Color2 [A=255, R=169, G=169, B=169]	1	4					42	42	42	661	661	661	84971	0	32331	23767000000	249	30.1112	30.5267	30.9791	29.1253	30.3946	31.3575
	0.837586	-0.380704	P54885	P54885	Gamma-glutamyl phosphate reductase	PRO2	1756	Color2 [A=255, R=169, G=169, B=169]	1	4					25	25	25	601	601	601	4974	0	32331	38260000000	209	31.6314	31.4519	31.3909	30.7174	31.2651	31.3496
	0.665073	1.19602	P54964	P54964	Oligoribonuclease, mitochondrial	REX2	1757	Color2 [A=255, R=169, G=169, B=169]	1	4					7	7	7	409	409	409	3087	0	32649	1447600000	30	26.7543	26.004	24.0874	27.155	26.756	26.5228
	0.320093	-0.635012	P54999	P54999	Small nuclear ribonucleoprotein F	SMX3	1758	Color2 [A=255, R=169, G=169, B=169]	1	4					3	3	3	395	395	395	96599	0	10552	2157800000	23	25.9818	28.4381	28.2617	26.7389	27.3031	26.7345
	0.384318	-0.645775	P57743	P57743	U6 snRNA-associated Sm-like protein LSm3	LSM3	1760	Color2 [A=255, R=169, G=169, B=169]	1	4					5	5	5	674	674	674	1003	0	99512	1601100000	28	26.5931	26.9267	27.23	27.0459	24.9097	26.8567
	0.385093	0.14181	P60010	P60010	Actin	ACT1	1761	Color2 [A=255, R=169, G=169, B=169]	1	4					38	38	38	829	829	829	41689	0	32331	1.3905e+16	1339	36.4172	35.9983	35.9462	36.3334	36.1868	36.267
	0.185196	0.277433	P61830	P61830	Histone H3	HHT1	1762	Color2 [A=255, R=169, G=169, B=169]	1	4					3	3	3	338	338	338	15356	0	82753	2028800000	14	26.6573	26.304	27.7685	26.7384	26.9167	27.907
	1.22823	-0.904368	P69771	P69771	Vacuolar protein-sorting-associated protein 46	DID2	1763	Color2 [A=255, R=169, G=169, B=169]	1	4					8	8	8	363	363	363	23091	0	11868	908300000	28	26.0234	26.5337	27.0502	25.9114	25.6824	25.3004
	0.322626	-0.517783	P80210	P80210	Adenylosuccinate synthetase	ADE12	1764	Color2 [A=255, R=169, G=169, B=169]	1	4					32	32	32	716	716	716	48279	0	23681	10870000000	159	30.9043	29.3313	28.9124	29.6514	28.7608	29.1826
	0.703086	0.51425	P80235	P80235	Putative mitochondrial carnitine O-acetyltransferase	YAT1	1765	Color2 [A=255, R=169, G=169, B=169]	1	4					34	34	34	595	595	595	77765	0	32331	46252000000	298	31.1998	31.3763	31.1133	31.1068	32.1697	31.9557
	0.069339	0.0272821	P80428	P80428	Actin-related protein 4	ARP4	1766	Color2 [A=255, R=169, G=169, B=169]	1	4					12	12	12	317	317	317	54831	0	40167	1663500000	51	27.0448	26.6223	26.6877	26.756	26.7888	26.8918
	0.0164404	-0.0317319	P89105	P89105	RNA polymerase-associated protein CTR9	CTR9	1768	Color2 [A=255, R=169, G=169, B=169]	1	4					21	21	21	236	236	236	12471	0	52371	1979100000	53	28.2229	26.7155	26.0798	27.0559	27.0498	26.8174
+	2.49924	-1.50034	P89886	P89886	Translation machinery-associated protein 20	TMA20	1769	Color2 [A=255, R=169, G=169, B=169]	1	4					13	13	13	707	707	707	20277	0	51217	6989700000	77	29.6598	29.822	29.8997	28.7209	28.2059	27.9535
	0.922761	-0.287071	Q00055	Q00055	Glycerol-3-phosphate dehydrogenase [NAD(+)] 1	GPD1	1770	Color2 [A=255, R=169, G=169, B=169]	1	4					21	21	20	609	609	57	42868	0	32331	1733100000000000	320	33.6074	33.5927	33.3733	33.0241	33.4539	33.2342
+	3.12431	3.34375	Q00362	Q00362	Protein phosphatase PP2A regulatory subunit B	CDC55	1772	Color2 [A=255, R=169, G=169, B=169]	1	4					27	27	27	567	567	567	59661	0	32331	37667000000	183	28.8716	28.0079	28.4922	32.2839	31.7252	31.3939
	1.20874	-2.09305	Q00402	Q00402	Nuclear migration protein NUM1	NUM1	1773	Color2 [A=255, R=169, G=169, B=169]	1	4					8	8	8	171	171	171	31303	0	15351	1194100000	23	27.369	27.2283	26.9611	26.6768	24.0512	24.5513
	0.101463	0.0865993	Q00618	Q00618	Geranylgeranyl transferase type-2 subunit alpha	BET4	1778	Color2 [A=255, R=169, G=169, B=169]	1	4					16	16	16	52	52	52	39674	0	34549	2251400000	68	27.2554	26.9109	27.0773	26.6874	27.1263	27.6897
	0.57125	0.377064	Q00764	Q00764	Alpha,alpha-trehalose-phosphate synthase [UDP-forming] 56 kDa subunit	TPS1	1782	Color2 [A=255, R=169, G=169, B=169]	1	4					31	31	31	624	624	624	56147	0	32331	1099800000000000	381	32.1896	32.7885	32.5482	32.4365	33.2382	32.9828
	1.71534	0.672234	Q00772	Q00772	Mitogen-activated protein kinase SLT2/MPK1	SLT2	1783	Color2 [A=255, R=169, G=169, B=169]	1	4					22	21	21	61	593	593	55635	0	30386	20327000000	166	30.3468	30.005	29.7726	30.8161	30.7179	30.6071
	0.289639	0.292919	Q00816	Q00816	Resistance to glucose repression protein 1	REG1	1785	Color2 [A=255, R=169, G=169, B=169]	1	4					23	23	23	27	27	27	11261	0	16447	10070000000	164	29.668	29.6307	29.1151	30.4972	29.4513	29.3441
	0.19139	0.494776	Q00955;P32874	Q00955	Acetyl-CoA carboxylase;Biotin carboxylase	ACC1	1787	Color2 [A=255, R=169, G=169, B=169]	1	4					155	155	155	697	697	697	25035	0	32331	2203400000000000	1261	34.6752	33.5141	31.7159	34.5028	34.0308	32.8559
	0.745318	-2.29899	Q01080	Q01080	DNA-directed RNA polymerase I subunit RPA49	RPA49	1788	Color2 [A=255, R=169, G=169, B=169]	1	4					14	14	14	383	383	383	4665	0	10162	4109900000	60	28.9648	29.5105	29.3796	28.515	28.2658	24.1771
	0.0296109	0.103588	Q01454	Q01454	DNA polymerase alpha-binding protein	CTF4	1791	Color2 [A=255, R=169, G=169, B=169]	1	4					18	18	18	279	279	279	10442	0	54422	2454800000	65	25.524	27.3798	27.6299	25.0056	27.8837	27.9552
	1.26248	1.72877	Q01476	Q01476	Ubiquitin carboxyl-terminal hydrolase 2	UBP2	1792	Color2 [A=255, R=169, G=169, B=169]	1	4					39	39	39	438	438	438	14635	0	26453	12168000000	203	29.1793	28.9418	27.1814	30.0401	30.4149	30.0338
	0.00603308	0.00402832	Q01477	Q01477	Ubiquitin carboxyl-terminal hydrolase 3	UBP3	1793	Color2 [A=255, R=169, G=169, B=169]	1	4					7	7	7	82	82	82	10192	0	11154	356640000	19	25.2806	25.1493	24.7017	25.2689	24.8145	25.0602
	0.299801	-0.250589	Q01532	Q01532	Cysteine proteinase 1, mitochondrial	LAP3	1794	Color2 [A=255, R=169, G=169, B=169]	1	4					16	16	16	385	385	385	55482	0	59085	4027900000	81	28.7953	28.0186	27.9612	27.85	28.4184	27.7549
	0.503604	0.535741	Q01560	Q01560	Nucleolar protein 3	NPL3	1795	Color2 [A=255, R=169, G=169, B=169]	1	4					19	19	19	401	401	401	45407	0	287	80539000000	230	31.717	32.2624	32.4227	33.4079	32.6228	31.9787
	0.0134687	-0.0432625	Q01574	Q01574	Acetyl-coenzyme A synthetase 1	ACS1	1796	Color2 [A=255, R=169, G=169, B=169]	1	4					66	66	65	766	766	766	7914	0	32331	6893100000000000	939	33.8946	35.4121	35.5472	33.0985	35.5182	36.1074
	0.331279	-0.328019	Q01855	Q01855	40S ribosomal protein S15	RPS15	1799	Color2 [A=255, R=169, G=169, B=169]	1	4					7	7	7	613	613	613	16002	0	29269	1980100000000000	317	32.9548	33.9127	34.2971	33.5144	33.2313	33.4348
	1.95933	-0.749599	Q01939	Q01939	26S protease regulatory subunit 8 homolog	RPT6	1800	Color2 [A=255, R=169, G=169, B=169]	1	4					11	11	11	405	405	405	45271	0	75224	2241100000	52	27.9299	27.5985	27.4344	27.0466	26.7621	26.9053
	1.19672	1.68043	Q01976	Q01976	ADP-ribose pyrophosphatase	YSA1	1801	Color2 [A=255, R=169, G=169, B=169]	1	4					7	7	7	45	45	45	26087	0	42528	3156500000	36	26.602	25.4865	26.6786	26.9877	27.9778	28.8429
	0.156239	-0.389231	Q02046	Q02046	Methylenetetrahydrofolate dehydrogenase [NAD(+)]	MTD1	1802	Color2 [A=255, R=169, G=169, B=169]	1	4					15	15	15	591	591	591	36239	0	10657	6697600000	91	28.2771	28.592	29.1393	26.5263	28.823	29.4914
+	2.05637	-1.21916	Q02206	Q02206	Chromatin structure-remodeling complex subunit RSC4	RSC4	1805	Color2 [A=255, R=169, G=169, B=169]	1	4					7	7	7	134	134	134	7229	0	31641	782150000	37	26.5846	26.515	26.5612	24.9713	25.2077	25.8244
	0.782664	-0.609966	Q02207	Q02207	Peroxisomal hydratase-dehydrogenase-epimerase;2-enoyl-CoA hydratase;(3R)-3-hydroxyacyl-CoA dehydrogenase	FOX2	1806	Color2 [A=255, R=169, G=169, B=169]	1	4					79	79	79	812	812	812	98702	0	32331	16600000000000	736	33.8688	34.1546	33.5418	33.6684	33.4324	32.6344
	0.777001	-1.22908	Q02260	Q02260	Small nuclear ribonucleoprotein Sm D1	SMD1	1807	Color2 [A=255, R=169, G=169, B=169]	1	4					5	5	5	315	315	315	16275	0	12033	2288200000	23	26.8719	28.9792	28.3733	27.0992	27.3267	26.1112
	0.770091	-0.824935	Q02326	Q02326	60S ribosomal protein L6-A	RPL6A	1808	Color2 [A=255, R=169, G=169, B=169]	1	4					21	11	11	705	398	398	19961	0	10779	55580000000	107	32.3876	32.6836	32.5539	32.577	31.6778	30.8955
	0.479322	-0.960146	Q02455	Q02455	Protein MLP1	MLP1	1809	Color2 [A=255, R=169, G=169, B=169]	1	4					14	14	14	98	98	98	21845	0	39413	573720000	37	25.3257	26.7831	26.1659	23.6786	25.4677	26.2479
	0.851211	-0.630594	Q02642	Q02642	Nascent polypeptide-associated complex subunit beta-1	EGD1	1814	Color2 [A=255, R=169, G=169, B=169]	1	4					9	9	9	771	771	771	1702	0	18504	5834000000	67	29.5106	28.9444	28.7359	28.941	28.2121	28.1459
	0.967657	0.533497	Q02648	Q02648	tRNA (uracil-O(2)-)-methyltransferase	TRM44	1816	Color2 [A=255, R=169, G=169, B=169]	1	4					18	18	18	402	402	402	64854	0	61439	3620100000	81	28.0233	27.6982	27.6325	28.7571	28.2074	27.99
	0.483439	-0.534714	Q02753	Q02753	60S ribosomal protein L21-A	RPL21A	1819	Color2 [A=255, R=169, G=169, B=169]	1	4					12	12	3	60	60	144	18242	0	3744	100700000000000	133	32.8857	33.5486	33.528	33.6432	32.3848	32.3302
	0.319206	-0.317774	Q02792	Q02792	5-3 exoribonuclease 2	RAT1	1823	Color2 [A=255, R=169, G=169, B=169]	1	4					17	17	17	218	218	218	11593	0	35054	2190900000	67	27.7069	27.7547	27.7944	28.2207	27.2239	26.8582
	0.644462	-0.916073	Q02793	Q02793	Antiviral protein SKI8	SKI8	1824	Color2 [A=255, R=169, G=169, B=169]	1	4					10	10	10	416	416	416	44231	0	92379	2223400000	43	27.5455	28.0166	27.7804	27.7542	25.6536	27.1865
	0.714962	-0.732933	Q02805	Q02805	Protein ROD1	ROD1	1825	Color2 [A=255, R=169, G=169, B=169]	1	4					8	8	8	106	106	106	92348	0	19938	633800000	38	25.5368	26.5511	26.5221	24.9082	26.0481	25.4549
+	1.71747	1.5393	Q02821	Q02821	Importin subunit alpha	SRP1	1826	Color2 [A=255, R=169, G=169, B=169]	1	4					31	31	31	67	67	67	60441	0	32331	102100000000000	295	32.1305	31.8791	31.5913	34.0722	33.3696	32.777
	0.111858	-0.132308	Q02892	Q02892	Nucleolar GTP-binding protein 1	NOG1	1831	Color2 [A=255, R=169, G=169, B=169]	1	4					13	13	13	247	247	247	74409	0	22703	1381100000	49	26.9924	27.0282	26.8955	27.5517	26.8912	26.0762
+	2.08624	1.22634	Q02908	Q02908	Elongator complex protein 3	ELP3	1832	Color2 [A=255, R=169, G=169, B=169]	1	4					23	23	23	512	512	512	63656	0	10018	10816000000	135	28.9708	29.0709	28.7703	30.5353	30.2288	29.7269
	0.279887	0.657701	Q02931	Q02931	NET1-associated nuclear protein 1	NAN1	1833	Color2 [A=255, R=169, G=169, B=169]	1	4					8	8	8	113	113	113	10124	0	15753	641980000	27	26.2542	25.745	23.3255	26.3198	25.4348	25.5432
+	1.58611	5.11413	Q02932	Q02932	Importin beta-like protein KAP120	KAP120	1834	Color2 [A=255, R=169, G=169, B=169]	1	4					45	45	45	46	46	46	11962	0	32331	36883000000	288	29.2533	27.0481	24.2372	32.5277	31.7808	31.5725
	0.609192	-0.416366	Q02948	Q02948	Vacuolar protein sorting-associated protein 30	VPS30	1837	Color2 [A=255, R=169, G=169, B=169]	1	4					5	5	5	113	113	113	6326	0	24685	12587000000	51	29.5494	29.6615	30.0864	29.149	29.8638	29.0355
	0.225127	-0.608674	Q02979	Q02979	Glycerophosphodiester phosphodiesterase GDE1	GDE1	1840	Color2 [A=255, R=169, G=169, B=169]	1	4					48	48	48	452	452	452	13801	0	25213	9801200000	203	28.064	30.3192	29.6308	27.1173	29.7918	29.2788
	0.124012	0.0853907	Q03010	Q03010	Transcriptional regulatory protein UME1	UME1	1841	Color2 [A=255, R=169, G=169, B=169]	1	4					4	4	4	13	13	13	51021	0	29503	362410000	21	24.3344	24.7224	25.1399	24.9427	24.6276	24.8826
	0.356639	-0.139229	Q03048	Q03048	Cofilin	COF1	1844	Color2 [A=255, R=169, G=169, B=169]	1	4					12	12	12	832	832	832	15901	0	32331	84908000000	161	32.8259	32.2908	32.601	32.4068	32.3659	32.5273
	1.02199	-0.418903	Q03088	Q03088	Styryl dye vacuolar localization protein 3	SVL3	1845	Color2 [A=255, R=169, G=169, B=169]	1	4					15	15	15	241	241	241	92143	0	168	8998900000	90	29.4496	29.7409	29.8925	28.9937	29.3863	29.4463
	0.18135	-0.176445	Q03102	Q03102	Uncharacterized membrane protein YML131W		1846	Color2 [A=255, R=169, G=169, B=169]	1	4					14	14	14	51	51	51	39976	0	11098	13698000000	107	30.5745	29.7067	29.5398	29.8532	30.0305	29.4079
	0.587779	-0.800159	Q03104	Q03104	Meiotic sister chromatid recombination protein 1	MSC1	1847	Color2 [A=255, R=169, G=169, B=169]	1	4					18	18	18	448	448	448	59588	0	16159	6437200000	98	29.4207	29.5075	28.4238	28.9478	28.6706	27.333
	0.731038	-1.28278	Q03144	Q03144	Pyridoxal 5-phosphate synthase subunit SNO1	SNO1	1849	Color2 [A=255, R=169, G=169, B=169]	1	4					9	9	9	638	638	638	24906	0	94986	4523900000	40	28.6913	29.5002	27.9665	28.3427	27.8401	26.1267
	0.121793	0.128702	Q03148	Q03148	Pyridoxal 5-phosphate synthase subunit SNZ1	SNZ1	1850	Color2 [A=255, R=169, G=169, B=169]	1	4					17	10	10	69	582	582	31817	0	40619	2569200000	42	28.0088	27.4433	26.8135	27.8919	27.4205	27.3393
	0.727363	0.674134	Q03161	Q03161	Glucose-6-phosphate 1-epimerase		1852	Color2 [A=255, R=169, G=169, B=169]	1	4					19	19	19	791	791	791	33955	0	11009	7394000000	92	28.8395	28.1539	28.3157	28.3897	29.3224	29.6195
	0.269549	-0.282921	Q03195	Q03195	Translation initiation factor RLI1	RLI1	1855	Color2 [A=255, R=169, G=169, B=169]	1	4					21	21	21	377	377	377	6834	0	72487	3035400000	76	28.3572	27.3137	27.4903	26.9015	27.7513	27.6597
	1.09077	0.630434	Q03254	Q03254	RNA polymerase II subunit A C-terminal domain phosphatase	FCP1	1858	Color2 [A=255, R=169, G=169, B=169]	1	4					12	12	12	292	292	292	8344	0	45595	1223000000	46	26.1792	25.7621	26.2571	26.4507	26.4949	27.144
	0.542541	1.3836	Q03262	Q03262	Phosphoribomutase	PRM15	1859	Color2 [A=255, R=169, G=169, B=169]	1	4					9	9	9	15	15	15	71068	0	17566	2117400000	28	26.9776	26.7496	23.7071	26.4202	27.4298	27.7351
	0.735527	1.68574	Q03280	Q03280	E3 ubiquitin-protein ligase TOM1	TOM1	1862	Color2 [A=255, R=169, G=169, B=169]	1	4					100	100	100	374	374	374	37418	0	32331	12711000000	361	30.3185	28.694	26.861	30.9239	30.1945	29.8123
	0.793853	0.412789	Q03305	Q03305	Protein arginine N-methyltransferase 2	RMT2	1863	Color2 [A=255, R=169, G=169, B=169]	1	4					10	10	10	325	325	325	47469	0	29627	4980200000	46	27.8503	28.1673	28.4314	28.8648	28.5519	28.2706
	1.26898	1.03155	Q03435	Q03435	Non-histone protein 10	NHP10	1868	Color2 [A=255, R=169, G=169, B=169]	1	4					3	3	3	192	192	192	23857	0	82021	445150000	14	24.7451	25.4487	24.3135	26.175	25.5211	25.906
	0.686888	1.22169	Q03496	Q03496	tRNA (cytidine(32)-2-O)-methyltransferase non-catalytic subunit TRM732	TRM732	1870	Color2 [A=255, R=169, G=169, B=169]	1	4					27	27	27	259	259	259	16358	0	79994	2836400000	89	27.4686	25.3176	26.629	27.0014	27.3834	28.6954
	1.56856	-0.339532	Q03497;P48562	Q03497	Serine/threonine-protein kinase STE20	STE20	1871	Color2 [A=255, R=169, G=169, B=169]	1	4					12	12	12	199	199	199	10236	0	50932	1682800000	47	26.9653	27.0471	27.015	26.5922	26.5549	26.8617
	0.358682	-0.212257	Q03532	Q03532	ATP-dependent RNA helicase HAS1	HAS1	1873	Color2 [A=255, R=169, G=169, B=169]	1	4					22	22	22	539	539	539	56717	0	7436	4488900000	122	28.6422	28.7331	28.7737	28.9403	28.4733	28.0986
	0.0449721	-0.0096302	Q03533	Q03533	Serine/threonine-protein kinase TDA1	TDA1	1874	Color2 [A=255, R=169, G=169, B=169]	1	4					8	8	8	181	181	181	66219	0	2532	1257500000	30	26.4722	26.5098	26.342	26.3552	26.4074	26.5325
	0.228653	0.17924	Q03558	Q03558	NADPH dehydrogenase 2	OYE2	1875	Color2 [A=255, R=169, G=169, B=169]	1	4					31	28	28	758	712	712	4501	0	32331	29660000000	236	30.7941	30.4694	30.7836	30.3418	30.9069	31.3361
	0.0341273	-0.0212504	Q03629	Q03629	Uncharacterized protein YML079W	YML079W	1877	Color2 [A=255, R=169, G=169, B=169]	1	4					4	4	4	274	274	274	22461	0	36097	1687300000	26	27.1357	26.7664	26.8564	26.5624	26.9606	27.1718
	1.11112	0.91102	Q03661	Q03661	Silent chromatin protein ESC1	ESC1	1881	Color2 [A=255, R=169, G=169, B=169]	1	4					7	7	7	66	66	66	18714	0	7603	1386300000	39	25.3673	26.3662	26.5484	26.8466	27.2353	26.933
	1.12889	1.07199	Q03677	Q03677	1,2-dihydroxy-3-keto-5-methylthiopentene dioxygenase	ADI1	1883	Color2 [A=255, R=169, G=169, B=169]	1	4					5	5	5	346	346	346	20879	0	1332	1007600000	24	26.1671	25.275	24.7466	26.3761	26.2377	26.7909
	1.0039	-0.726931	Q03690	Q03690	Clustered mitochondria protein 1	CLU1	1884	Color2 [A=255, R=169, G=169, B=169]	1	4					61	61	61	558	558	558	14516	0	32331	23218000000	396	31.5439	30.9758	30.8797	30.9417	30.0908	30.1861
	1.08533	-1.05777	Q03705	Q03705	EKC/KEOPS complex subunit CGI121	CGI121	1886	Color2 [A=255, R=169, G=169, B=169]	1	4					5	5	5	32	32	32	20662	0	18753	1019400000	25	27.2136	26.4026	27.0123	26.3262	25.0565	26.0725
	0.298015	-0.642881	Q03735	Q03735	RNA-binding protein NAB6	NAB6	1887	Color2 [A=255, R=169, G=169, B=169]	1	4					7	7	7	81	81	81	12614	0	92806	654940000	25	26.3951	26.0166	25.7312	26.7686	23.8321	25.6135
	0.886139	-0.374672	Q03769	Q03769	Epsin-5	ENT5	1891	Color2 [A=255, R=169, G=169, B=169]	1	4					7	7	7	175	175	175	47321	0	39282	1483200000	32	26.696	27.2685	27.0805	26.445	26.6861	26.7899
	0.0741297	0.0678641	Q03771	Q03771	UPF0661 TPR repeat-containing protein YDR161W	YDR161W	1892	Color2 [A=255, R=169, G=169, B=169]	1	4					9	9	9	295	295	295	42942	0	26442	2382500000	53	27.0558	27.5305	27.869	27.8022	27.7389	27.1178
	0.258238	0.147539	Q03774	Q03774	tRNA (guanine-N(7)-)-methyltransferase non-catalytic subunit TRM82	TRM82	1893	Color2 [A=255, R=169, G=169, B=169]	1	4					23	23	23	66	66	66	50487	0	13766	7981700000	122	29.5377	28.9911	28.8535	29.4531	29.1685	29.2032
	0.195244	-0.351738	Q03782	Q03782	56 kDa U1 small nuclear ribonucleoprotein component	SNU56	1894	Color2 [A=255, R=169, G=169, B=169]	1	4					2	2	2	53	53	53	56498	0	32326	148650000	9	23.9875	24.7761	24.7338	22.9885	24.2454	25.2082
+	2.36533	-1.21609	Q03833	Q03833	Transcriptional activator/repressor GIS1	GIS1	1899	Color2 [A=255, R=169, G=169, B=169]	1	4					12	12	12	153	153	153	9948	0	20023	1637700000	40	27.3198	27.5701	27.5307	26.561	26.3136	25.8976
	1.04041	-0.731538	Q03835	Q03835	Monothiol glutaredoxin-3	GRX3	1901	Color2 [A=255, R=169, G=169, B=169]	1	4					9	7	7	28	252	252	28261	0	92517	56750000000	136	31.9176	32.0068	32.3567	31.9565	31.1566	30.9734
	0.375472	0.739722	Q03862	Q03862	Probable metalloprotease ARX1	ARX1	1902	Color2 [A=255, R=169, G=169, B=169]	1	4					11	11	11	331	331	331	65212	0	28221	537160000	25	26.5369	24.5718	23.7725	25.5337	25.7243	25.8424
	0.00308413	-0.00222524	Q03940	Q03940	RuvB-like protein 1	RVB1	1905	Color2 [A=255, R=169, G=169, B=169]	1	4					29	29	29	67	67	67	50452	0	32331	26782000000	221	30.5629	31.0032	30.8246	30.4023	30.9419	31.0398
	0.313516	-0.434087	Q03957	Q03957	CTD kinase subunit alpha	CTK1	1907	Color2 [A=255, R=169, G=169, B=169]	1	4					6	6	6	121	121	121	605	0	12866	226710000	15	24.8518	24.6501	24.6411	25.3011	23.3636	24.1761
	0.987905	1.25108	Q04004	Q04004	Phosducin-like protein 1	PLP1	1910	Color2 [A=255, R=169, G=169, B=169]	1	4					6	6	6	222	222	222	26622	0	86967	1311400000	35	26.5636	25.7579	24.8293	27.605	26.64	26.6591
	0.611089	-0.193717	Q04062	Q04062	26S proteasome regulatory subunit RPN9	RPN9	1916	Color2 [A=255, R=169, G=169, B=169]	1	4					14	14	14	412	412	412	45782	0	71674	7395700000	84	29.2176	29.2909	29.212	28.7673	29.168	29.204
	0.499588	-0.413602	Q04066	Q04066	Kynurenine formamidase	BNA7	1917	Color2 [A=255, R=169, G=169, B=169]	1	4					10	10	10	571	571	571	29991	0	68763	2002900000	53	27.0146	27.6968	27.6623	26.667	26.8617	27.6042
	0.961002	-0.297277	Q04067	Q04067	Eukaryotic translation initiation factor 3 subunit G	TIF35	1918	Color2 [A=255, R=169, G=169, B=169]	1	4					13	13	13	464	464	464	30501	0	92847	4513200000	78	28.3343	28.3853	28.1671	27.7887	27.9727	28.2334
	0.599868	-0.595584	Q04119	Q04119	Endopolyphosphatase	PPN1	1922	Color2 [A=255, R=169, G=169, B=169]	1	4					13	13	13	312	312	312	78343	0	98015	3998900000	56	27.6842	29.197	28.4609	27.7529	28.015	27.7875
	1.23232	-0.446763	Q04120	Q04120	Peroxiredoxin TSA2	TSA2	1923	Color2 [A=255, R=169, G=169, B=169]	1	4					13	12	12	612	571	571	21615	0	59709	7027400000	89	28.8584	29.3502	29.3799	28.7843	28.749	28.7149
+	2.42788	2.61221	Q04175	Q04175	Importin beta SMX1	SXM1	1924	Color2 [A=255, R=169, G=169, B=169]	1	4					45	45	45	573	573	573	1084	0	32331	77689000000	318	31.1183	30.3643	30.059	33.6276	33.1414	32.6094
	0.347539	0.258155	Q04178	Q04178	Hypoxanthine-guanine phosphoribosyltransferase	HPT1	1926	Color2 [A=255, R=169, G=169, B=169]	1	4					17	17	17	805	805	805	2519	0	21197	15508000000	154	30.0225	29.2986	29.7489	29.5518	29.9636	30.3289
	0.0825574	-0.142069	Q04217	Q04217	Probable ATP-dependent RNA helicase DHR1	ECM16	1928	Color2 [A=255, R=169, G=169, B=169]	1	4					8	8	8	86	86	86	14495	0	71904	205800000	21	24.8965	24.9105	23.0827	24.2436	24.108	24.112
	0.396528	-0.280634	Q04225	Q04225	Ribosome assembly protein RRB1	RRB1	1929	Color2 [A=255, R=169, G=169, B=169]	1	4					12	12	12	319	319	319	57261	0	10858	4695000000	66	28.3045	28.7528	28.5465	28.7271	28.2415	27.7933
	0.497943	-0.430582	Q04233	Q04233	Protein GIS4	GIS4	1931	Color2 [A=255, R=169, G=169, B=169]	1	4					13	13	13	185	185	185	87138	0	66687	1892600000	66	27.4323	27.5042	27.2279	27.6668	26.7757	26.4302
	0.690676	1.35015	Q04235	Q04235	tRNA wybutosine-synthesizing protein 2	TRM12	1932	Color2 [A=255, R=169, G=169, B=169]	1	4					10	10	10	275	275	275	52726	0	30838	1029800000	33	26.7582	23.6889	25.2774	26.6733	26.428	26.6737
	0.538784	0.276581	Q04304	Q04304	UPF0659 protein YMR090W		1934	Color2 [A=255, R=169, G=169, B=169]	1	4					16	16	16	758	758	758	24882	0	78135	4943800000	87	28.5021	28.124	28.1039	28.1638	28.6053	28.7906
	0.6866	0.460332	Q04336	Q04336	Uncharacterized protein YMR196W		1937	Color2 [A=255, R=169, G=169, B=169]	1	4					60	60	60	648	648	648	12662	0	32331	52101000000	437	31.9999	31.2946	31.0044	31.7524	31.9176	32.0099
	0.426358	-0.318034	Q04372	Q04372	Type 2A phosphatase-associated protein 42	TAP42	1942	Color2 [A=255, R=169, G=169, B=169]	1	4					15	15	15	544	544	544	42567	0	10468	2068900000	57	26.9039	27.8025	27.5964	26.8053	27.1697	27.3738
	0.761608	-0.521687	Q04373	Q04373	Pumilio homology domain family member 6	PUF6	1943	Color2 [A=255, R=169, G=169, B=169]	1	4					21	21	21	34	34	34	75105	0	4908	5562600000	89	29.0268	29.292	29.1124	29.2084	28.4761	28.1816
	0.0922292	-0.150479	Q04409	Q04409	Putative glucokinase-2	EMI2	1946	Color2 [A=255, R=169, G=169, B=169]	1	4					39	38	38	682	682	682	5592	0	30149	24076000000	239	30.2187	30.7736	30.7592	29.3501	30.7872	31.1628
	0.489166	-1.38227	Q04410	Q04410	GRASP65 homolog protein 1	GRH1	1947	Color2 [A=255, R=169, G=169, B=169]	1	4					9	9	9	315	315	315	41118	0	22266	2500200000	44	27.5767	27.917	27.8913	23.9614	27.6042	27.6726
	0.0568516	0.157192	Q04430	Q04430	Pantothenate kinase CAB1	CAB1	1949	Color2 [A=255, R=169, G=169, B=169]	1	4					7	7	7	221	221	221	40903	0	21262	1356700000	37	25.7499	25.6791	26.2011	24.2417	26.4303	27.4296
	0.161312	-0.122833	Q04432	Q04432	Glutathione-independent glyoxalase HSP31	HSP31	1950	Color2 [A=255, R=169, G=169, B=169]	1	4					8	8	8	481	481	481	2567	0	24088	1089500000	25	26.4746	26.4642	25.9632	25.7429	26.2605	26.5301
	1.39277	0.774059	Q04439	Q04439	Myosin-5	MYO5	1953	Color2 [A=255, R=169, G=169, B=169]	1	4					29	29	23	286	286	216	1369	0	14014	5966100000	102	28.3423	28.1946	27.5564	28.8017	28.6423	28.9714
	0.776652	-1.50145	Q04458	Q04458	Fatty aldehyde dehydrogenase HFD1	HFD1	1954	Color2 [A=255, R=169, G=169, B=169]	1	4					11	11	11	282	282	282	59978	0	26662	1625300000	50	27.71	27.5045	26.4568	26.6455	26.3967	24.1246
	0.310149	0.173757	Q04491	Q04491	Protein transport protein SEC13	SEC13	1956	Color2 [A=255, R=169, G=169, B=169]	1	4					25	25	25	976	976	976	33043	0	32331	40360000000	217	31.7543	31.3681	31.0083	31.6947	31.4333	31.5241
	0.819125	-0.413417	Q04493	Q04493	Prefoldin subunit 5	GIM5	1957	Color2 [A=255, R=169, G=169, B=169]	1	4					9	9	9	62	62	62	18356	0	603	5895100000	53	28.6245	28.838	29.0617	28.1603	28.3121	28.8116
	0.74903	0.321822	Q04533	Q04533	Putative cystathionine gamma-synthase YML082W	YML082W	1958	Color2 [A=255, R=169, G=169, B=169]	1	4					12	12	12	211	211	211	74313	0	25441	1965600000	49	27.0134	26.7869	27.3963	27.5393	27.2435	27.3792
	0.67189	-0.785119	Q04600	Q04600	Translation machinery-associated protein 64	TMA64	1961	Color2 [A=255, R=169, G=169, B=169]	1	4					16	16	16	366	366	366	63991	0	70699	3235100000	64	27.4366	28.4724	28.9093	26.9597	27.5014	28.0018
	0.605052	0.643275	Q04636	Q04636	FACT complex subunit POB3	POB3	1963	Color2 [A=255, R=169, G=169, B=169]	1	4					24	24	24	545	545	545	62993	0	23827	17878000000	157	29.2021	29.8222	30.2731	29.8258	30.3311	31.0703
	0.422767	-0.307933	Q04660	Q04660	Ribosome biogenesis protein ERB1	ERB1	1964	Color2 [A=255, R=169, G=169, B=169]	1	4					19	19	19	342	342	342	91704	0	62766	3266400000	72	27.6287	28.4345	28.6125	28.0544	27.8764	27.8212
	0.721281	-1.72655	Q04693	Q04693	Pre-mRNA-splicing factor RSE1	RSE1	1965	Color2 [A=255, R=169, G=169, B=169]	1	4					34	34	34	327	327	327	15378	0	1812	4605800000	105	27.216	30.3589	29.7238	26.3496	28.1078	27.6616
	0.944605	1.27232	Q04739	Q04739	SNF1 protein kinase subunit beta-3	GAL83	1967	Color2 [A=255, R=169, G=169, B=169]	1	4					6	4	4	194	149	149	46648	0	16756	1606900000	28	24.2875	26.0583	26.0952	26.3815	27.081	26.7955
	0.528653	0.552394	Q04773	Q04773	Uncharacterized protein YMR074C		1968	Color2 [A=255, R=169, G=169, B=169]	1	4					6	6	6	366	366	366	15977	0	2834	918610000	29	25.339	25.3898	25.8815	25.6675	25.6584	26.9416
	0.00268029	-0.00240262	Q04781	Q04781	E3 ubiquitin-protein ligase listerin	RKR1	1969	Color2 [A=255, R=169, G=169, B=169]	1	4					9	9	9	71	71	71	18018	0	2859	497520000	40	25.6946	24.9599	25.3825	25.7443	25.1691	25.1163
	0.00810935	0.0100371	Q04792	Q04792	Glutamate decarboxylase	GAD1	1970	Color2 [A=255, R=169, G=169, B=169]	1	4					30	30	30	677	677	677	65989	0	29548	32328000000	242	31.0286	30.9554	31.0589	30.2285	31.2852	31.5593
	1.02336	0.826307	Q04847	Q04847	Non-SCF-type F-box protein ROY1	ROY1	1971	Color2 [A=255, R=169, G=169, B=169]	1	4					15	15	15	351	351	351	64404	0	6307	4689100000	67	28.5274	27.8001	27.2904	28.9277	28.5113	28.6579
	0.583425	-1.04423	Q04867	Q04867	Putative methyltransferase YMR310C		1972	Color2 [A=255, R=169, G=169, B=169]	1	4					9	9	9	315	315	315	35852	0	5768	3235700000	54	26.9756	29.136	29.4388	27.2822	27.8512	27.2844
	0.170742	-0.231794	Q04869	Q04869	Uncharacterized protein YMR315W		1973	Color2 [A=255, R=169, G=169, B=169]	1	4					23	23	23	722	722	722	38215	0	18227	20929000000	138	31.5118	30.0173	29.9624	30.3884	30.1266	30.2811
+	3.02621	2.20366	Q04894	Q04894	NADP-dependent alcohol dehydrogenase 6	ADH6	1974	Color2 [A=255, R=169, G=169, B=169]	1	4					25	25	25	792	792	792	39617	0	2255	85173000000	264	30.6321	30.0825	30.423	32.9349	32.5499	32.2637
	0.2086	-0.234455	Q04947	Q04947	Reticulon-like protein 1	RTN1	1978	Color2 [A=255, R=169, G=169, B=169]	1	4					15	15	15	512	512	512	32916	0	75755	5248300000	86	29.1456	28.6631	27.9715	28.8894	28.1868	28.0006
	0.492393	-0.86539	Q05015	Q05015	Family of serine hydrolases 2	FSH2	1979	Color2 [A=255, R=169, G=169, B=169]	1	4					3	3	3	278	278	278	24533	0	37744	954640000	19	26.4552	26.4801	26.4681	24.0716	26.3114	26.4242
	0.695712	-0.276054	Q05016	Q05016	Uncharacterized oxidoreductase YMR226C		1980	Color2 [A=255, R=169, G=169, B=169]	1	4					24	24	24	873	873	873	29158	0	32331	59701000000	260	32.1537	32.0136	32.2557	31.549	31.931	32.1148
	1.2552	-0.69659	Q05022	Q05022	rRNA biogenesis protein RRP5	RRP5	1982	Color2 [A=255, R=169, G=169, B=169]	1	4					92	92	92	562	562	562	19313	0	32331	51662000000	561	32.1487	32.5739	32.4262	32.0979	31.6536	31.3075
	1.58289	0.805802	Q05029	Q05029	Protein BCH1	BCH1	1983	Color2 [A=255, R=169, G=169, B=169]	1	4					23	23	22	417	417	407	82048	0	22468	11820000000	133	29.3083	28.8852	29.071	29.5216	29.958	30.2024
	0.725161	-0.671296	Q05050	Q05050	Eisosome protein 1	EIS1	1985	Color2 [A=255, R=169, G=169, B=169]	1	4					34	34	34	421	421	421	93344	0	11894	5344500000	128	29.09	29.1363	28.7389	29.0698	28.1986	27.6829
	0.307633	-0.578451	Q05123	Q05123	Actin-like protein ARP9	ARP9	1986	Color2 [A=255, R=169, G=169, B=169]	1	4					6	6	6	186	186	186	53074	0	99025	435170000	20	25.517	24.8233	25.0908	24.336	23.4147	25.9452
	0.326204	-0.261326	Q05506	Q05506	Arginine--tRNA ligase, cytoplasmic		1988	Color2 [A=255, R=169, G=169, B=169]	1	4					61	61	60	842	842	825	69524	0	32331	1013700000000000	553	33.2854	32.5161	32.5358	32.1326	32.5632	32.8575
	0.329553	-0.224204	Q05515	Q05515	Survival factor 1	SVF1	1989	Color2 [A=255, R=169, G=169, B=169]	1	4					20	20	20	551	551	551	54367	0	32331	69751000000	298	32.5351	32.2124	31.9557	32.4536	31.8479	31.7291
	1.43834	0.769968	Q05583	Q05583	Cytosolic iron-sulfur protein assembly protein 1	CIA1	1993	Color2 [A=255, R=169, G=169, B=169]	1	4					18	18	18	561	561	561	37274	0	1952	16639000000	171	29.3385	29.733	29.6815	30.7585	30.2837	30.0206
	0.276523	0.895093	Q05775	Q05775	Eukaryotic translation initiation factor 3 subunit J	HCR1	1997	Color2 [A=255, R=169, G=169, B=169]	1	4					9	9	9	40	40	40	29564	0	26095	1548400000	29	27.215	27.3299	23.3811	26.908	26.7121	26.9911
	1.14166	-0.222973	Q05785	Q05785	Epsin-2	ENT2	1999	Color2 [A=255, R=169, G=169, B=169]	1	4					16	16	14	385	385	351	71806	0	22719	5519800000	94	28.7856	28.7634	28.8012	28.3838	28.6881	28.6094
	0.694854	2.11581	Q05791	Q05791	Cell division cycle protein 123	CDC123	2001	Color2 [A=255, R=169, G=169, B=169]	1	4					9	9	9	406	406	406	41851	0	16826	2187300000	27	27.2995	26.7977	22.9245	28.0058	27.76	27.6034
	0.514656	-1.56991	Q05871	Q05871	3,2-trans-enoyl-CoA isomerase	ECI1	2003	Color2 [A=255, R=169, G=169, B=169]	1	4					17	17	17	536	536	536	31698	0	83173	10378000000	107	27.5427	30.2811	30.7284	26.1809	28.5971	29.0645
	0.288149	-0.622625	Q05874	Q05874	Protein N-methyltransferase NNT1	NNT1	2004	Color2 [A=255, R=169, G=169, B=169]	1	4					5	5	5	257	257	257	29632	0	30074	1825700000	31	26.9527	26.8513	26.9326	24.5499	27.0461	27.2727
	1.13169	0.516401	Q05881	Q05881	Uncharacterized protein YLR287C	YLR287C	2005	Color2 [A=255, R=169, G=169, B=169]	1	4					13	13	13	389	389	389	40927	0	6423	4476800000	81	28.2699	27.9898	27.6832	28.6633	28.2373	28.5916
	1.35056	0.739697	Q05905	Q05905	Protein HRI1	HRI1	2006	Color2 [A=255, R=169, G=169, B=169]	1	4					10	10	10	557	557	557	275	0	80018	5634800000	64	28.6768	27.8316	28.1756	29.0476	29.0337	28.8217
	0.0987596	-0.223754	Q05911	Q05911	Adenylosuccinate lyase	ADE13	2007	Color2 [A=255, R=169, G=169, B=169]	1	4					32	32	32	666	666	666	5451	0	32331	47585000000	263	30.7821	31.9624	31.8903	29.8914	31.9448	32.1273
	0.0192755	0.074735	Q05933	Q05933	Actin-related protein 2/3 complex subunit 3	ARC18	2008	Color2 [A=255, R=169, G=169, B=169]	1	4					11	11	11	803	803	803	20578	0	17966	8461300000	64	27.5724	29.1891	28.9798	26.324	29.4397	30.2017
	2.12762	0.448114	Q05946	Q05946	U3 small nucleolar RNA-associated protein 13	UTP13	2010	Color2 [A=255, R=169, G=169, B=169]	1	4					6	6	6	95	95	95	91031	0	31023	737740000	32	25.728	25.6607	25.537	26.2134	25.9715	26.0853
	0.501089	0.265373	Q05979	Q05979	Kynureninase	BNA5	2012	Color2 [A=255, R=169, G=169, B=169]	1	4					16	16	16	49	49	49	51031	0	1054	6985900000	85	29.027	28.2798	28.7125	28.776	29.0083	29.0312
	0.12441	-0.520554	Q06010	Q06010	A-factor-processing enzyme	STE23	2013	Color2 [A=255, R=169, G=169, B=169]	1	4					20	20	20	25	25	25	11758	0	67575	2749800000	60	27.2265	26.8534	27.2352	23.6179	27.4499	28.6856
	0.620798	0.491255	Q06053	Q06053	tRNA-dihydrouridine(47) synthase [NAD(P)(+)]	DUS3	2014	Color2 [A=255, R=169, G=169, B=169]	1	4					35	35	35	623	623	623	76595	0	24154	8965300000	176	29.7464	28.8047	28.8333	29.971	29.4461	29.441
	0.713001	0.391311	Q06063	Q06063	tRNA-dihydrouridine(20a/20b) synthase [NAD(P)+]	DUS4	2015	Color2 [A=255, R=169, G=169, B=169]	1	4					8	8	8	322	322	322	41696	0	33779	1026400000	37	26.2857	26.0755	26.2602	26.9384	26.1305	26.7264
	0.146697	0.0958099	Q06103	Q06103	26S proteasome regulatory subunit RPN7	RPN7	2017	Color2 [A=255, R=169, G=169, B=169]	1	4					13	13	13	329	329	329	48958	0	40304	3474100000	69	28.1461	27.9504	27.4923	27.8076	27.8171	28.2516
	0.20521	0.464212	Q06137	Q06137	Putative 6-phosphofructo-2-kinase/fructose-2,6-bisphosphatase YLR345W;6-phosphofructo-2-kinase;Fructose-2,6-bisphosphatase	YLR345W	2020	Color2 [A=255, R=169, G=169, B=169]	1	4					12	12	12	316	316	316	58385	0	70844	1552100000	51	27.1588	25.5572	25.4477	25.2339	26.7925	27.5298
+	2.34278	2.27692	Q06142	Q06142	Importin subunit beta-1	KAP95	2021	Color2 [A=255, R=169, G=169, B=169]	1	4					40	40	40	549	549	549	94775	0	32331	1588100000000000	447	32.2301	31.7173	31.4163	34.6389	34.0109	33.5448
	0.239667	0.141027	Q06146	Q06146	Uncharacterized protein YLR257W	YLR257W	2022	Color2 [A=255, R=169, G=169, B=169]	1	4					7	7	7	283	283	283	35998	0	23779	768840000	21	26.0084	25.7358	26.1906	25.8352	26.0414	26.4813
	0.182785	0.0605176	Q06151	Q06151	m7GpppX diphosphatase	DCS1	2024	Color2 [A=255, R=169, G=169, B=169]	1	4					34	34	34	783	783	783	40769	0	32331	92576000000	367	32.5469	32.3418	32.41	32.2722	32.593	32.615
	0.709241	1.99614	Q06177	Q06177	Translation machinery-associated protein 10	TMA10	2027	Color2 [A=255, R=169, G=169, B=169]	1	4					4	4	4	535	535	535	98337	0	10397	908760000	13	24.947	26.7412	22.3191	26.5773	26.6617	26.7568
	0.178796	-0.537267	Q06205	Q06205	FK506-binding protein 4	FPR4	2029	Color2 [A=255, R=169, G=169, B=169]	1	4					14	13	13	291	247	247	43903	0	33028	8455400000	57	27.0736	30.1865	30.1708	27.6481	29.1848	28.9861
	0.672435	-1.13804	Q06214	Q06214	WD repeat-containing protein JIP5	JIP5	2031	Color2 [A=255, R=169, G=169, B=169]	1	4					23	23	23	52	52	52	55263	0	26532	6057800000	100	28.1247	30.0387	30.1327	27.5163	28.502	28.8637
	0.645348	-2.81064	Q06217	Q06217	Small nuclear ribonucleoprotein Sm D2	SMD2	2032	Color2 [A=255, R=169, G=169, B=169]	1	4					7	7	7	664	664	664	12853	0	1785	5726400000	31	28.0984	30.1965	29.9858	22.915	28.4392	28.4945
	0.629484	-0.434059	Q06218	Q06218	ATP-dependent RNA helicase DBP9	DBP9	2033	Color2 [A=255, R=169, G=169, B=169]	1	4					11	11	11	239	239	239	68059	0	3654	1034000000	41	26.5055	26.8943	26.5135	26.7553	26.036	25.8198
	1.06651	-1.10618	Q06224	Q06224	Endoribonuclease YSH1	YSH1	2034	Color2 [A=255, R=169, G=169, B=169]	1	4					5	5	5	99	99	99	87673	0	88098	267750000	19	25.2153	24.7951	25.0857	23.0795	23.9894	24.7087
	1.21107	0.888465	Q06252	Q06252	Uncharacterized protein YLR179C		2036	Color2 [A=255, R=169, G=169, B=169]	1	4					6	6	6	488	488	488	22151	0	24176	2263400000	31	27.1791	26.3181	26.5135	27.1608	27.5733	27.9421
	0.00263377	0.00214831	Q06263	Q06263	Vacuolar protein sorting-associated protein VTA1	VTA1	2037	Color2 [A=255, R=169, G=169, B=169]	1	4					8	8	8	37	37	37	37315	0	7958	4069100000	54	28.0701	28.3466	28.1662	27.9922	27.896	28.7011
	0.640257	-0.768885	Q06336	Q06336	ADP-ribosylation factor-binding protein GGA1	GGA1	2040	Color2 [A=255, R=169, G=169, B=169]	1	4					28	28	28	652	652	652	62319	0	26517	11726000000	164	29.552	30.2837	30.1376	28.2557	29.5312	29.8799
	0.252774	0.141729	Q06338	Q06338	Protein BCP1	BCP1	2041	Color2 [A=255, R=169, G=169, B=169]	1	4					12	12	12	544	544	544	32661	0	10909	6816100000	61	29.0466	28.513	28.6255	28.5996	28.885	29.1257
	0.538834	-1.25373	Q06344	Q06344	Pre-rRNA-processing protein ESF1	ESF1	2042	Color2 [A=255, R=169, G=169, B=169]	1	4					8	8	8	193	193	193	72409	0	22117	1284100000	37	26.1137	27.156	26.8362	23.492	26.5183	26.3343
+	2.79178	-0.692321	Q06385	Q06385	Vacuolar protein sorting-associated protein 74	VPS74	2044	Color2 [A=255, R=169, G=169, B=169]	1	4					28	28	28	788	788	788	39286	0	32331	18210000000	200	30.6407	30.6311	30.4323	29.9879	29.7787	29.8604
	0.0527912	0.0442785	Q06406	Q06406	U6 snRNA-associated Sm-like protein LSm6	LSM6	2046	Color2 [A=255, R=169, G=169, B=169]	1	4					5	5	5	849	849	849	93975	0	59026	4094500000	47	27.7688	28.3581	28.3794	28.6289	27.9874	28.0228
	0.151989	-0.146934	Q06408	Q06408	Transaminated amino acid decarboxylase	ARO10	2048	Color2 [A=255, R=169, G=169, B=169]	1	4					12	12	12	184	184	184	71384	0	20779	2063000000	53	27.3639	27.1777	26.6792	26.4328	26.8866	27.4606
	0.800672	2.52925	Q06410	Q06410	Autophagy-related protein 17	ATG17	2049	Color2 [A=255, R=169, G=169, B=169]	1	4					20	20	20	513	513	513	48656	0	97995	5305900000	84	26.4061	28.9132	24.1159	29.8248	28.9688	28.2293
	1.35561	-0.494018	Q06440	Q06440	Coronin-like protein	CRN1	2050	Color2 [A=255, R=169, G=169, B=169]	1	4					28	28	28	518	518	518	72552	0	10776	12316000000	217	30.3934	30.0599	29.8331	29.702	29.555	29.5473
	0.293697	-0.20712	Q06489	Q06489	Methylthioribose-1-phosphate isomerase	MRI1	2053	Color2 [A=255, R=169, G=169, B=169]	1	4					15	15	15	547	547	547	4502	0	23407	8737900000	108	29.6135	29.0957	29.1982	28.7354	29.0063	29.5444
	0.669281	0.654471	Q06494	Q06494	Putative pyridoxal reductase	YPR127W	2054	Color2 [A=255, R=169, G=169, B=169]	1	4					19	19	19	574	574	574	386	0	6552	5502400000	78	28.5001	27.8341	27.1992	28.0594	28.5696	28.8679
	0.344432	-1.18088	Q06505	Q06505	Transcription factor SPN1	SPN1	2056	Color2 [A=255, R=169, G=169, B=169]	1	4					17	17	17	527	527	527	46082	0	93901	3094900000	73	27.1604	28.0035	28.1741	23.8286	28.0297	27.9371
	1.205	-0.893501	Q06506	Q06506	Ribosomal RNA-processing protein 9	RRP9	2057	Color2 [A=255, R=169, G=169, B=169]	1	4					27	27	27	489	489	489	65053	0	22806	15169000000	177	30.1106	30.7717	31.297	29.8931	29.8932	29.7125
	0.118637	0.0795536	Q06523	Q06523	Uncharacterized protein YPR148C	YPR148C	2060	Color2 [A=255, R=169, G=169, B=169]	1	4					23	23	23	533	533	533	49279	0	32331	9364800000	132	29.632	29.2114	28.9275	29.4043	29.0794	29.5259
	1.3941	0.980035	Q06543	Q06543	GPN-loop GTPase 3	GPN3	2063	Color2 [A=255, R=169, G=169, B=169]	1	4					7	7	7	456	456	456	30653	0	16292	7689500000	63	27.902	27.791	28.2413	29.3888	29.101	28.3847
	0.180186	0.385647	Q06592	Q06592	Histone acetyltransferase HPA2	HPA2	2064	Color2 [A=255, R=169, G=169, B=169]	1	4					5	5	5	423	423	423	18333	0	63976	1474200000	23	27.2153	27.1126	24.9054	26.5172	26.4602	27.4128
	0.0361609	0.0308844	Q06608	Q06608	Pyridoxamine 5-phosphate oxidase homolog	YPR172W	2065	Color2 [A=255, R=169, G=169, B=169]	1	4					7	7	7	545	545	545	22507	0	3155	1434600000	33	26.4339	26.826	26.502	26.1953	26.5594	27.0998
	0.278847	0.18482	Q06624	Q06624	DNA damage tolerance protein RHC31	AOS1	2067	Color2 [A=255, R=169, G=169, B=169]	1	4					11	11	11	441	441	441	39273	0	93839	4876000000	71	28.6014	28.1157	28.4737	28.8134	28.1351	28.7968
	0.163145	0.158805	Q06625	Q06625	Glycogen debranching enzyme;4-alpha-glucanotransferase;Amylo-alpha-1,6-glucosidase	GDB1	2068	Color2 [A=255, R=169, G=169, B=169]	1	4					52	52	52	456	456	456	17497	0	32331	22813000000	319	31.1126	30.3794	29.8526	30.6339	30.5598	30.6272
+	2.70117	-2.64976	Q06631	Q06631	Protein BFR2	BFR2	2071	Color2 [A=255, R=169, G=169, B=169]	1	4					5	5	5	99	99	99	61202	0	96606	572460000	18	26.1461	26.6619	26.4294	23.5263	23.3336	24.4283
	1.59563	1.31386	Q06672	Q06672	Pre-rRNA-processing protein TSR2	TSR2	2074	Color2 [A=255, R=169, G=169, B=169]	1	4					4	4	4	263	263	263	23713	0	27887	2423100000	35	25.7857	26.4496	26.5539	27.0007	27.7931	27.937
	1.19654	-1.51333	Q06677	Q06677	Auxilin-like clathrin uncoating factor SWA2	SWA2	2076	Color2 [A=255, R=169, G=169, B=169]	1	4					6	6	6	13	13	13	75019	0	33525	1488100000	31	27.5676	27.4091	27.4484	26.5583	26.5502	24.7766
	0.863847	0.435709	Q06682	Q06682	UBX domain-containing protein 5	UBX5	2079	Color2 [A=255, R=169, G=169, B=169]	1	4					7	7	7	184	184	184	56736	0	2125	1286100000	35	26.6151	26.3737	26.0612	26.4868	26.7904	27.0799
	0.968981	-0.516645	Q06685	Q06685	Inositol hexakisphosphate and diphosphoinositol-pentakisphosphate kinase	VIP1	2080	Color2 [A=255, R=169, G=169, B=169]	1	4					32	32	32	326	326	326	12975	0	88678	5320100000	143	28.9758	28.9583	28.673	28.418	28.7133	27.9259
	0.0727034	-0.178502	Q06697	Q06697	Cell division control protein 73	CDC73	2083	Color2 [A=255, R=169, G=169, B=169]	1	4					5	5	5	165	165	165	44456	0	23784	804630000	29	25.9415	25.3524	25.7701	23.8258	26.2789	26.4237
	1.01384	-1.32136	Q06698	Q06698	Putative ATP-dependent RNA helicase YLR419W	YLR419W	2084	Color2 [A=255, R=169, G=169, B=169]	1	4					42	42	42	325	325	325	16304	0	80935	2563300000	114	27.4418	28.9427	28.6771	27.766	26.9439	26.3876
	0.464378	-1.71891	Q06704	Q06704	Golgin IMH1	IMH1	2085	Color2 [A=255, R=169, G=169, B=169]	1	4					20	20	20	294	294	294	10522	0	71995	3172200000	45	25.5548	29.463	29.5263	28.0136	26.5258	24.848
+	2.29875	1.09339	Q06706	Q06706	Elongator complex protein 1	IKI3	2086	Color2 [A=255, R=169, G=169, B=169]	1	4					61	61	61	516	516	516	15299	0	32331	35255000000	399	30.4556	30.8945	30.6482	31.8092	31.9887	31.4806
	0.424391	-2.55044	Q06839	Q06839	PX domain-containing protein YPR097W	YPR097W	2093	Color2 [A=255, R=169, G=169, B=169]	1	4					20	20	20	218	218	218	12308	0	40632	29105000000	73	30.9091	31.4367	31.5892	23.6476	31.3085	31.3276
	1.17765	0.925115	Q07381	Q07381	Ribosome biogenesis protein TSR1	TSR1	2097	Color2 [A=255, R=169, G=169, B=169]	1	4					24	24	24	367	367	367	90746	0	14967	4465900000	95	27.9025	28.1761	27.3942	28.9304	29.1355	28.1822
	0.81767	0.711917	Q07395	Q07395	Synchronized import protein 1	SYO1	2098	Color2 [A=255, R=169, G=169, B=169]	1	4					21	21	21	461	461	461	70164	0	30419	15851000000	158	30.0083	29.7844	29.6778	31.2673	30.409	29.9299
	0.12908	0.18468	Q07418	Q07418	Peroxisomal membrane protein import receptor PEX19	PEX19	2099	Color2 [A=255, R=169, G=169, B=169]	1	4					9	9	9	301	301	301	38706	0	67184	1259900000	45	26.3904	25.9692	26.1076	26.1436	25.5714	27.3063
	0.593169	-0.316263	Q07457	Q07457	E3 ubiquitin-protein ligase BRE1	BRE1	2102	Color2 [A=255, R=169, G=169, B=169]	1	4					2	2	2	37	37	37	80691	0	41824	194420000	17	24.5475	23.8818	24.4764	24.1401	24.0458	23.771
	0.124043	0.171398	Q07478	Q07478	ATP-dependent RNA helicase SUB2	SUB2	2103	Color2 [A=255, R=169, G=169, B=169]	1	4					37	37	37	722	722	722	50308	0	32331	88546000000	383	31.8365	32.5437	32.4509	31.5764	32.6651	33.1039
	0.893424	-0.444361	Q07505	Q07505	Putative carboxymethylenebutenolidase	YDL086W	2104	Color2 [A=255, R=169, G=169, B=169]	1	4					19	19	19	769	769	769	30837	0	32331	44371000000	217	31.5544	31.599	31.8039	30.8036	31.2657	31.5549
	0.845363	2.3984	Q07527	Q07527	tRNA (guanosine(18)-2-O)-methyltransferase	TRM3	2106	Color2 [A=255, R=169, G=169, B=169]	1	4					40	40	40	352	352	352	16505	0	11999	8243700000	162	29.2986	27.5048	24.7898	29.796	29.3437	29.6487
	0.413358	0.225512	Q07551	Q07551	NADPH-dependent alpha-keto amide reductase		2108	Color2 [A=255, R=169, G=169, B=169]	1	4					27	27	27	923	923	923	3556	0	2949	61015000000	223	32.0921	31.6069	31.6587	31.6668	32.1467	32.2208
	0.28128	-0.590297	Q07589	Q07589	Uncharacterized protein YDL144C	YDL144C	2109	Color2 [A=255, R=169, G=169, B=169]	1	4					9	9	9	393	393	393	39782	0	1168	1177400000	32	26.5573	26.3944	26.3294	24.1549	26.7572	26.5982
	0.975814	-0.901686	Q07623	Q07623	Nucleolar protein 6	NOP6	2110	Color2 [A=255, R=169, G=169, B=169]	1	4					7	7	7	409	409	409	25216	0	82958	1705300000	46	27.0446	28.0953	27.9737	27.3459	26.4268	26.6359
	0.40515	0.355701	Q07653	Q07653	Protein HBT1	HBT1	2112	Color2 [A=255, R=169, G=169, B=169]	1	4					13	13	13	171	171	171	11361	0	86432	1675500000	56	27.0892	26.8799	26.1587	27.5498	26.7888	26.8564
	0.529302	-1.87515	Q07688	Q07688	Phosphorelay intermediate protein YPD1	YPD1	2115	Color2 [A=255, R=169, G=169, B=169]	1	4					7	7	7	443	443	443	19168	0	27811	3913000000	36	28.3911	28.3384	27.9626	23.2554	27.7159	28.0953
	0.0302645	0.0716152	Q07716	Q07716	Altered inheritance of mitochondria protein 6	AIM6	2116	Color2 [A=255, R=169, G=169, B=169]	1	4					10	10	10	297	297	297	44382	0	1777	723130000	38	24.6325	25.688	25.5596	23.9996	25.631	26.4644
+	2.81277	1.66318	Q07800	Q07800	Phosphatase PSR1	PSR1	2119	Color2 [A=255, R=169, G=169, B=169]	1	4					9	9	7	283	283	218	4793	0	618	1821200000	46	26.0167	25.4361	26.0824	27.5257	27.3827	27.6163
	0.890361	-0.996204	Q07807	Q07807	mRNA-binding protein PUF3	PUF3	2120	Color2 [A=255, R=169, G=169, B=169]	1	4					20	20	20	265	265	265	98067	0	7996	3637800000	97	29.0542	28.3586	28.488	28.5519	27.4081	26.9523
	0.398659	0.825012	Q07878	Q07878	Vacuolar protein sorting-associated protein 13	VPS13	2124	Color2 [A=255, R=169, G=169, B=169]	1	4					25	25	25	103	103	103	35785	0	80407	1011700000	64	24.489	26.083	23.276	25.0024	25.2446	26.076
	0.0665762	-0.0522245	Q07896	Q07896	Nucleolar complex-associated protein 3	NOC3	2125	Color2 [A=255, R=169, G=169, B=169]	1	4					8	8	8	125	125	125	75581	0	21805	314770000	29	24.9555	24.7909	24.6567	25.216	24.3195	24.7109
	1.53612	-1.48984	Q07897	Q07897	Protein CMS1	CMS1	2126	Color2 [A=255, R=169, G=169, B=169]	1	4					11	11	11	399	399	399	33394	0	42474	1901000000	36	27.3748	28.1877	28.4977	27.0224	26.5713	25.997
	0.775867	0.718529	Q07915	Q07915	Ribosome biogenesis protein RLP24	RLP24	2128	Color2 [A=255, R=169, G=169, B=169]	1	4					3	3	3	156	156	156	23975	0	50134	975630000	18	25.5633	26.5617	25.142	26.5885	26.3468	26.4874
	0.179232	-0.0724684	Q07938	Q07938	S-methyl-5-thioadenosine phosphorylase	MEU1	2130	Color2 [A=255, R=169, G=169, B=169]	1	4					10	10	10	377	377	377	37856	0	68211	2286100000	53	27.3192	27.7095	27.2049	27.3169	27.3271	27.3721
	1.06803	2.18985	Q08162	Q08162	Exosome complex exonuclease DIS3	DIS3	2136	Color2 [A=255, R=169, G=169, B=169]	1	4					17	17	17	213	213	213	11371	0	71026	1908800000	46	26.9372	25.6366	23.6771	27.6634	27.8792	27.2778
	0.452028	0.51885	Q08193	Q08193	1,3-beta-glucanosyltransferase GAS5	GAS5	2137	Color2 [A=255, R=169, G=169, B=169]	1	4					6	6	6	178	178	178	51869	0	19478	1115500000	27	26.965	25.4596	25.7055	26.4321	26.3659	26.8887
+	2.74403	2.2689	Q08202	Q08202	Protein OPI10	OPI10	2138	Color2 [A=255, R=169, G=169, B=169]	1	4					15	15	15	63	63	63	27166	0	31289	20673000000	121	28.4831	28.9382	28.6512	31.5137	30.6525	30.713
	1.6759	-0.991737	Q08208	Q08208	Nucleolar protein 12	NOP12	2139	Color2 [A=255, R=169, G=169, B=169]	1	4					16	16	16	373	373	373	51941	0	54684	2992700000	69	28.2054	28.661	28.8414	27.9569	27.4304	27.3454
	0.78765	-0.702038	Q08235	Q08235	Ribosome biogenesis protein BRX1	BRX1	2144	Color2 [A=255, R=169, G=169, B=169]	1	4					8	8	8	364	364	364	33531	0	39794	3175700000	42	28.0183	28.5811	28.6965	28.2821	27.8377	27.0701
	1.13745	1.55917	Q08245	Q08245	Protein ZEO1	ZEO1	2146	Color2 [A=255, R=169, G=169, B=169]	1	4					3	3	3	212	212	212	12589	0	23745	538040000	24	24.7469	24.6302	23.1935	25.526	25.1822	26.5399
	0.247254	0.146306	Q08285	Q08285	Exosome complex component RRP40	RRP40	2149	Color2 [A=255, R=169, G=169, B=169]	1	4					4	4	4	279	279	279	26556	0	24469	1271500000	23	26.9255	26.6443	26.3354	27.1024	26.6273	26.6144
	0.797265	-1.37294	Q08287	Q08287	60S ribosome subunit biogenesis protein NOP8	NOP8	2150	Color2 [A=255, R=169, G=169, B=169]	1	4					15	15	15	345	345	345	56965	0	65117	1375300000	44	26.0809	28.0615	28.5745	25.7328	26.4737	26.3915
	0.0294775	0.0361926	Q08412	Q08412	Ubiquitin-binding protein CUE5	CUE5	2151	Color2 [A=255, R=169, G=169, B=169]	1	4					15	15	15	426	426	426	46869	0	83673	4536400000	78	27.5882	28.8751	28.4629	28.3272	28.0717	28.6359
	0.160913	0.0895538	Q08421	Q08421	Enhancer of translation termination 1	ETT1	2152	Color2 [A=255, R=169, G=169, B=169]	1	4					14	14	14	345	345	345	47351	0	44344	7074100000	78	29.0501	29.1703	28.6415	29.2952	28.9996	28.8358
	0.914778	0.219275	Q08438	Q08438	Phosphopantothenoylcysteine decarboxylase subunit VHS3	VHS3	2153	Color2 [A=255, R=169, G=169, B=169]	1	4					11	11	7	248	248	197	73648	0	56809	3362700000	53	27.873	27.9666	27.8002	27.9882	28.3009	28.0085
	0.825182	-0.401672	Q08444	Q08444	20S-pre-rRNA D-site endonuclease NOB1	NOB1	2154	Color2 [A=255, R=169, G=169, B=169]	1	4					14	14	14	368	368	368	51741	0	51067	2307100000	62	27.5638	27.8899	28.1055	27.6966	27.1467	27.511
	0.690683	-0.482208	Q08446	Q08446	Protein SGT1	SGT1	2155	Color2 [A=255, R=169, G=169, B=169]	1	4					7	7	7	20	20	20	44859	0	19083	797920000	20	25.6797	26.4507	26.3955	25.5887	25.4137	26.0769
	0.370618	-0.607024	Q08484	Q08484	GTPase-activating protein GYP1	GYP1	2156	Color2 [A=255, R=169, G=169, B=169]	1	4					4	4	4	78	78	78	73288	44228	19512	179390000	9	24.1803	24.8993	25.2311	24.6472	22.9486	24.8938
	0.28224	-1.0867	Q08558	Q08558	Delta(3,5)-Delta(2,4)-dienoyl-CoA isomerase	DCI1	2159	Color2 [A=255, R=169, G=169, B=169]	1	4					10	10	10	528	528	528	30058	0	36861	2753400000	44	25.2189	28.424	28.932	24.3918	27.3137	27.6093
	0.735854	0.255752	Q08601	Q08601	Metacaspase-1	MCA1	2161	Color2 [A=255, R=169, G=169, B=169]	1	4					7	7	7	315	315	315	47982	0	13656	3563500000	49	27.6412	27.6175	27.6439	27.612	28.1631	27.8947
	0.0210781	0.0355701	Q08641	Q08641	tRNA(Thr) (cytosine(32)-N(3))-methyltransferase	ABP140	2163	Color2 [A=255, R=169, G=169, B=169]	1	4					15	15	15	255	255	255	71485	0	11035	3146200000	75	27.6937	27.8563	27.6166	26.7292	27.8961	28.648
	0.125622	0.0818583	Q08647	Q08647	Multisubstrate pseudouridine synthase 7	PUS7	2164	Color2 [A=255, R=169, G=169, B=169]	1	4					22	22	22	438	438	438	77001	0	16337	7419800000	124	29.4817	28.8938	28.8078	29.3623	29.0186	29.048
	0.637695	-0.197181	Q08689	Q08689	N-terminal acetyltransferase A complex subunit NAT5	NAT5	2168	Color2 [A=255, R=169, G=169, B=169]	1	4					6	6	6	551	551	551	19726	0	3864	2161200000	27	27.3101	27.5154	27.6137	27.4266	27.3476	27.0735
	0.550879	-1.73772	Q08723	Q08723	26S proteasome regulatory subunit RPN8	RPN8	2169	Color2 [A=255, R=169, G=169, B=169]	1	4					13	13	13	536	536	536	38312	0	76221	1925400000	41	27.5282	27.4134	27.3658	22.9083	27.1661	27.0198
	0.569489	-0.570612	Q08732	Q08732	Serine/threonine-protein kinase HRK1	HRK1	2171	Color2 [A=255, R=169, G=169, B=169]	1	4					8	8	8	161	161	161	85695	0	67923	602030000	26	25.8423	25.889	25.6845	24.3548	25.7323	25.6168
	0.00646817	0.00711314	Q08745;P46784	Q08745;P46784	40S ribosomal protein S10-A;40S ribosomal protein S10-B	RPS10A;RPS10B	2172	Color2 [A=255, R=169, G=169, B=169]	1	4					11	11	11	819	819	819	12739	0	2317	1622800000000000	179	33.0711	33.6212	34.2532	33.8743	33.6161	33.4765
+	2.0731	2.32335	Q08754	Q08754	Bud site selection protein 7	BUD7	2174	Color2 [A=255, R=169, G=169, B=169]	1	4					13	12	12	193	184	184	84829	0	28131	1476600000	39	25.9959	24.5435	24.5895	27.4668	27.249	27.383
	0.190209	0.31545	Q08816	Q08816	Uncharacterized protein YOR352W	YOR352W	2175	Color2 [A=255, R=169, G=169, B=169]	1	4					9	9	9	385	385	385	39274	0	25793	932410000	28	25.54	25.398	25.6266	24.8848	25.5949	27.0313
	0.259128	-0.285197	Q08911	Q08911	Formate dehydrogenase 1	FDH1	2178	Color2 [A=255, R=169, G=169, B=169]	1	4					40	40	40	904	904	904	41714	0	32331	1344600000000000	415	34.1004	33.0128	32.6746	32.8277	33.1173	32.9873
	1.49255	1.10555	Q08920	Q08920	Nuclear cap-binding protein subunit 2	CBC2	2179	Color2 [A=255, R=169, G=169, B=169]	1	4					9	9	9	418	418	418	23774	0	28324	4719400000	59	28.0444	27.7535	27.7416	29.6085	28.639	28.6087
	0.653831	0.248696	Q08925	Q08925	RNA-binding protein MRN1	MRN1	2182	Color2 [A=255, R=169, G=169, B=169]	1	4					16	16	16	322	322	322	68663	0	96113	3987800000	74	28.3385	28.0494	28.1072	28.674	28.1626	28.4047
	0.576333	1.21492	Q08951	Q08951	AP-3 complex subunit delta	APL5	2184	Color2 [A=255, R=169, G=169, B=169]	1	4					29	29	29	339	339	339	10692	0	88331	3998800000	90	26.1669	27.7274	26.9951	26.5315	28.9731	29.0295
	0.592419	-0.567478	Q08962	Q08962	60S ribosome subunit biogenesis protein NIP7	NIP7	2187	Color2 [A=255, R=169, G=169, B=169]	1	4					11	11	11	707	707	707	2038	0	46556	6717000000	70	28.9034	29.5914	30.136	29.3718	29.0038	28.5528
	0.792576	-1.92778	Q08963	Q08963	U2 small nuclear ribonucleoprotein A	LEA1	2188	Color2 [A=255, R=169, G=169, B=169]	1	4					16	16	16	807	807	807	27193	0	82476	5877000000	64	27.5079	30.5576	30.2358	27.2821	28.5871	26.6488
	0.479725	0.990782	Q08965	Q08965	Ribosome biogenesis protein BMS1	BMS1	2189	Color2 [A=255, R=169, G=169, B=169]	1	4					3	3	3	29	29	29	13557	0	4627	105550000	13	23.9855	23.6955	23.3756	24.6285	23.1773	26.2231
	0.385848	0.855808	Q08969	Q08969	Protein GRE1	GRE1	2190	Color2 [A=255, R=169, G=169, B=169]	1	4					6	6	6	315	315	315	19025	0	50582	1250700000	35	26.4589	26.7661	24.2742	25.9913	26.4011	27.6741
	0.17291	0.15495	Q08971	Q08971	Protein PBDC1 homolog	YPL225W	2191	Color2 [A=255, R=169, G=169, B=169]	1	4					11	11	11	589	589	589	17445	0	54795	2889900000	41	27.5452	27.1982	27.7489	27.2783	27.4359	28.2429
	0.104976	-0.385087	Q08972	Q08972	[NU+] prion formation protein 1	NEW1	2192	Color2 [A=255, R=169, G=169, B=169]	1	4					60	60	60	558	558	558	13433	0	32331	18323000000	275	28.9995	30.5116	30.3074	27.1121	30.4679	31.0832
	0.410021	0.345669	Q08977	Q08977	UPF0662 protein YPL260W	YPL260W	2193	Color2 [A=255, R=169, G=169, B=169]	1	4					48	48	48	717	717	717	62779	0	32331	1175900000000000	471	33.2478	32.7017	32.2473	33.498	32.9051	32.8308
	0.479133	-1.60659	Q08979	Q08979	Kelch repeat-containing protein 3	KEL3	2194	Color2 [A=255, R=169, G=169, B=169]	1	4					20	20	20	344	344	344	75432	0	85176	4650600000	65	27.8464	28.7071	29.7317	24.5075	28.0182	28.9397
	0.258734	-0.400219	Q08985;Q04898	Q08985	Homocysteine S-methyltransferase 2	SAM4	2195	Color2 [A=255, R=169, G=169, B=169]	1	4					9	9	9	397	397	397	36668	0	2544	1358400000	27	26.7234	26.5982	26.9748	25.1599	26.8634	27.0724
	0.980449	-0.663949	Q12000	Q12000	Translation machinery-associated protein 46	TMA46	2197	Color2 [A=255, R=169, G=169, B=169]	1	4					3	3	3	11	11	11	39514	0	90693	479900000	14	25.5281	25.5519	26.217	24.7357	25.5057	25.0637
	0.265159	0.213255	Q12009	Q12009	tRNA (guanine-N(7)-)-methyltransferase	TRM8	2199	Color2 [A=255, R=169, G=169, B=169]	1	4					13	13	13	399	399	399	33391	0	66229	6453600000	73	29.4248	28.443	28.504	29.0717	28.9112	29.0287
	0.883949	1.44586	Q12017	Q12017	Phosducin-like protein 2	PLP2	2201	Color2 [A=255, R=169, G=169, B=169]	1	4					5	5	5	234	234	234	32793	0	13609	1526300000	33	26.8293	24.5023	24.6205	26.9069	26.7839	26.5988
	0.641681	0.329192	Q12018	Q12018	Cell division control protein 53	CDC53	2202	Color2 [A=255, R=169, G=169, B=169]	1	4					31	31	31	455	455	455	93943	0	10446	5616100000	153	28.7116	28.3484	27.9694	28.5493	28.6252	28.8425
	0.0503221	-0.218337	Q12019	Q12019	Midasin	MDN1	2203	Color2 [A=255, R=169, G=169, B=169]	1	4					54	54	54	138	138	138	5593	0	14912	4529200000	131	27.7595	28.0777	27.3269	24.5664	28.7456	29.1969
	0.330764	-0.190735	Q12024	Q12024	Ribosome biogenesis protein YTM1	YTM1	2204	Color2 [A=255, R=169, G=169, B=169]	1	4					12	12	12	361	361	361	51358	0	47973	2584600000	55	27.2768	27.8374	28.0568	27.6227	27.5245	27.4515
	0.468812	0.136396	Q12028	Q12028	AP-1 complex subunit gamma-1	APL4	2205	Color2 [A=255, R=169, G=169, B=169]	1	4					17	17	17	288	288	288	93623	0	51463	2046800000	78	27.458	27.1474	27.0449	27.3766	27.3719	27.311
	0.572486	-0.435059	Q12034	Q12034	Protein SLF1	SLF1	2208	Color2 [A=255, R=169, G=169, B=169]	1	4					7	7	7	235	235	235	50942	0	54877	557680000	22	25.9515	26.2839	26.3076	26.3554	25.5985	25.2839
+	2.01945	-1.2555	Q12044	Q12044	Regulator of calcineurin 2	RCN2	2209	Color2 [A=255, R=169, G=169, B=169]	1	4					7	7	7	442	442	442	29255	0	3812	2468400000	46	27.8005	28.3281	28.1878	26.4137	27.0693	27.0669
	0.214186	-0.106538	Q12055	Q12055	Adenylate kinase isoenzyme 6 homolog FAP7	FAP7	2213	Color2 [A=255, R=169, G=169, B=169]	1	4					9	9	9	558	558	558	22723	0	36911	4078500000	62	28.2309	28.2885	28.0387	28.4324	27.941	27.8651
	1.52378	1.67045	Q12059	Q12059	NEDD8-activating enzyme E1 regulatory subunit	ULA1	2214	Color2 [A=255, R=169, G=169, B=169]	1	4					8	8	8	232	232	232	52852	0	14193	642740000	19	25.5344	23.8051	24.5204	26.4255	26.2255	26.2202
+	2.61271	1.56445	Q12068	Q12068	NADPH-dependent methylglyoxal reductase GRE2	GRE2	2215	Color2 [A=255, R=169, G=169, B=169]	1	4					30	30	30	804	804	804	38169	0	32331	44274000000	264	30.4776	29.9235	30.132	31.4177	31.8674	31.9414
	0.662107	0.521336	Q12074	Q12074	Spermidine synthase	SPE3	2218	Color2 [A=255, R=169, G=169, B=169]	1	4					21	21	21	816	816	816	33324	0	31724	49539000000	245	30.7818	31.2516	31.5094	31.135	31.9194	32.0524
	0.410767	1.0913	Q12091	Q12091	Damage response protein 1	DAP1	2222	Color2 [A=255, R=169, G=169, B=169]	1	4					6	6	6	783	783	783	16757	0	6792	1740000000	23	26.5583	26.9293	23.4612	26.9205	26.2371	27.0652
	0.445373	-0.31278	Q12109	Q12109	Tryptophan--tRNA ligase, cytoplasmic	WRS1	2227	Color2 [A=255, R=169, G=169, B=169]	1	4					26	26	26	669	669	669	4935	0	21361	7800200000	129	29.6032	29.0579	28.8029	28.4818	28.9274	29.1164
	0.405071	0.923247	Q12113;Q12501;Q03494;P25384;P0C2J3;P0CX64;P0CX63;Q12439;Q12293;Q03483;Q99303;Q12392;Q12260;P25383;P0C2J4;P0CX62;P0CX61	Q12113;Q12501;Q03494;P25384;P0C2J3;P0CX64;P0CX63;Q12439;Q12293;Q03483;Q99303;Q12392;Q12260;P25383;P0C2J4	Transposon Ty2-OR1 Gag-Pol polyprotein;Capsid protein;Ty2 protease;Integrase;Reverse transcriptase/ribonuclease H;Transposon Ty2-OR2 Gag-Pol polyprotein;Capsid protein;Ty2 protease;Integrase;Reverse transcriptase/ribonuclease H;Transposon Ty2-DR2 Gag-Pol polyprotein;Capsid protein;Ty2 protease;Integrase;Reverse transcriptase/ribonuclease H;Transposon Ty2-C Gag-Pol polyprotein;Capsid protein;Ty2 p…	TY2B-OR1;TY2B-OR2;TY2B-DR2;TY2B-C;TY2B-LR1;TY2B-GR2;TY2B-F;TY2A-OR1;TY2A-OR2;TY2A-DR2;TY2A-DR3;TY2A-DR1;TY2A-B;TY2A-C;TY2A-LR1	2229	Color2 [A=255, R=169, G=169, B=169]	1	4					15	10	2	9	56	17	20198	0	29351	2423400000	49	27.9125	25.2078	27.2669	28.5116	27.9014	26.7438
	0.656982	-0.537381	Q12114	Q12114	Chitin biosynthesis protein CHS5	CHS5	2230	Color2 [A=255, R=169, G=169, B=169]	1	4					13	13	13	261	261	261	73638	0	78474	1650300000	40	27.3758	27.863	26.6903	26.491	26.8435	26.9825
+	1.97315	-1.19001	Q12118	Q12118	Small glutamine-rich tetratricopeptide repeat-containing protein 2	SGT2	2231	Color2 [A=255, R=169, G=169, B=169]	1	4					33	33	33	786	786	786	37218	0	32331	1265600000000000	473	33.2905	33.752	33.8956	32.4994	32.1083	32.7605
	0.187375	-0.366484	Q12122	Q12122	Homocitrate synthase, mitochondrial	LYS21	2232	Color2 [A=255, R=169, G=169, B=169]	1	4					33	33	8	739	739	205	48594	0	32331	47356000000	235	32.8136	31.0759	30.8182	32.0145	30.7367	30.8569
	0.60529	0.296411	Q12123	Q12123	Inactive diphosphatase DCS2	DCS2	2233	Color2 [A=255, R=169, G=169, B=169]	1	4					28	28	28	773	773	773	4094	0	229	36677000000	217	31.0845	31.1838	30.9801	30.958	31.5572	31.6224
+	2.27849	-1.2693	Q12125	Q12125	Golgi to ER traffic protein 4	GET4	2234	Color2 [A=255, R=169, G=169, B=169]	1	4					16	16	16	596	596	596	3628	0	60673	5985100000	104	29.1719	29.4749	29.1884	28.178	28.2538	27.5956
	0.806997	1.32364	Q12153	Q12153	Ribosome biogenesis protein SSF2	SSF2	2239	Color2 [A=255, R=169, G=169, B=169]	1	4					6	6	3	132	132	62	51855	0	11616	621460000	17	24.8466	25.7657	23.3334	26.5076	25.7591	25.65
	0.0487883	0.0202885	Q12154	Q12154	ATPase GET3	GET3	2240	Color2 [A=255, R=169, G=169, B=169]	1	4					26	26	26	726	726	726	39353	0	32331	58425000000	264	32.0701	31.7987	31.6622	31.8764	31.7244	31.9911
	0.432651	0.276824	Q12156	Q12156	Protein AIM7	AIM7	2241	Color2 [A=255, R=169, G=169, B=169]	1	4					4	4	4	329	329	329	1713	0	1855	4972400000	47	28.6002	27.8828	28.0639	28.3201	28.2616	28.7957
	0.160068	-0.178834	Q12159	Q12159	RNA annealing protein YRA1	YRA1	2242	Color2 [A=255, R=169, G=169, B=169]	1	4					12	12	12	478	478	478	24955	0	10047	20084000000	128	30.2	30.7701	31.0676	31.1622	30.238	30.101
	0.01548	0.0217228	Q12161	Q12161	RING finger protein PSH1	PSH1	2244	Color2 [A=255, R=169, G=169, B=169]	1	4					8	8	8	172	172	172	47068	0	56003	2841600000	51	26.8141	28.2135	28.0275	27.5365	28.0145	27.5692
	0.860357	2.19183	Q12163	Q12163	NAP1-binding protein 2	NBP2	2245	Color2 [A=255, R=169, G=169, B=169]	1	4					7	7	7	436	436	436	2657	0	18319	3392100000	43	27.2819	27.4227	24.026	29.2406	28.2055	27.86
	0.0985201	-0.0911821	Q12176	Q12176	Ribosome biogenesis protein MAK21	MAK21	2248	Color2 [A=255, R=169, G=169, B=169]	1	4					14	14	14	195	195	195	11668	0	68006	4636000000	54	29.1757	28.951	29.1539	29.5041	29.1066	28.3965
	1.17191	-1.30239	Q12181	Q12181	NADPH-dependent diflavin oxidoreductase 1	TAH18	2250	Color2 [A=255, R=169, G=169, B=169]	1	4					19	19	19	406	406	406	72327	0	69135	1999800000	53	27.0564	28.1707	28.3026	25.8575	26.8982	26.8669
	0.0881315	0.0867672	Q12189	Q12189	Ribose-5-phosphate isomerase	RKI1	2251	Color2 [A=255, R=169, G=169, B=169]	1	4					18	18	18	833	833	833	28258	0	11166	13577000000	117	29.2291	29.9239	30.0127	29.3179	30.0044	30.1037
+	4.68976	4.06345	Q12206	Q12206	Transcriptional modulator WTM2	WTM2	2257	Color2 [A=255, R=169, G=169, B=169]	1	4					11	11	11	381	381	381	51951	0	81709	2335100000	38	23.8036	24.3337	24.1049	28.2793	27.9895	28.1637
	1.362	0.77623	Q12211;P53167	Q12211	tRNA pseudouridine synthase 1	PUS1	2259	Color2 [A=255, R=169, G=169, B=169]	1	4					24	24	24	498	498	498	62142	0	11359	7588000000	129	29.0622	28.5067	28.3335	29.7021	29.202	29.327
	2.28911	0.601869	Q12230	Q12230	Sphingolipid long chain base-responsive protein LSP1	LSP1	2262	Color2 [A=255, R=169, G=169, B=169]	1	4					22	21	21	587	587	587	38071	0	20684	36322000000	164	31.0555	31.0698	31.0264	31.8136	31.4484	31.6953
+	2.8694	1.24314	Q12242	Q12242	UBA domain-containing protein RUP1	RUP1	2266	Color2 [A=255, R=169, G=169, B=169]	1	4					14	14	14	346	346	346	7536	0	71582	2597600000	39	26.7135	26.5889	26.8969	28.2279	27.8918	27.809
	0.728499	-0.345358	Q12250	Q12250	26S proteasome regulatory subunit RPN5	RPN5	2268	Color2 [A=255, R=169, G=169, B=169]	1	4					15	15	15	396	396	396	51768	0	18367	6133800000	78	28.5057	29.1159	28.8923	28.2755	28.7047	28.4977
+	3.25051	-1.0911	Q12265	Q12265	Ribose-phosphate pyrophosphokinase 5	PRS5	2272	Color2 [A=255, R=169, G=169, B=169]	1	4					35	35	35	692	692	692	53504	0	32331	44323000000	298	32.0521	32.1575	32.0389	31.1885	30.8439	30.9429
	0.965831	-1.36693	Q12272	Q12272	tRNA 2-phosphotransferase	TPT1	2274	Color2 [A=255, R=169, G=169, B=169]	1	4					5	5	5	426	426	426	26196	0	43623	843060000	22	27.0481	26.7384	26.6883	26.6561	25.3103	24.4077
	1.51633	-1.63418	Q12285	Q12285	Ubiquitin-like protein MDY2	MDY2	2276	Color2 [A=255, R=169, G=169, B=169]	1	4					12	12	12	665	665	665	23732	0	62221	6322400000	77	29.4394	29.8263	29.6099	28.6283	28.3063	27.0385
	1.73373	-0.428387	Q12305	Q12305	Thiosulfate sulfurtransferase RDL1, mitochondrial	RDL1	2279	Color2 [A=255, R=169, G=169, B=169]	1	4					7	7	7	827	827	827	15413	0	17172	1776900000	31	27.2416	27.008	27.0066	26.5581	26.8146	26.5983
	0.104817	0.0679944	Q12306	Q12306	Ubiquitin-like protein SMT3	SMT3	2280	Color2 [A=255, R=169, G=169, B=169]	1	4					5	5	5	475	475	475	11597	0	43527	10267000000	55	29.2377	29.3416	29.3429	29.1608	29.1283	29.8373
	0.380305	0.168233	Q12314	Q12314	Protein arginine N-methyltransferase SFM1	SFM1	2282	Color2 [A=255, R=169, G=169, B=169]	1	4					14	14	14	638	638	638	24743	0	79624	6967200000	85	28.9223	28.6476	28.7679	28.6119	29.1299	29.1006
	0.184653	-0.383849	Q12329	Q12329	Heat shock protein 42	HSP42	2284	Color2 [A=255, R=169, G=169, B=169]	1	4					11	11	11	309	309	309	42816	0	26215	8237300000	77	28.137	29.4922	29.7093	27.5616	28.9407	29.6846
	0.202449	0.0527903	Q12335	Q12335	Protoplast secreted protein 2	PST2	2286	Color2 [A=255, R=169, G=169, B=169]	1	4					13	12	12	939	904	904	20965	0	32331	1042400000000000	204	32.7993	32.5912	32.5498	32.7802	32.7465	32.5721
	0.732415	-0.722394	Q12339	Q12339	rRNA-processing protein UTP23	UTP23	2287	Color2 [A=255, R=169, G=169, B=169]	1	4					9	9	9	394	394	394	28801	0	31516	1207600000	35	26.3067	27.2109	27.6576	26.7363	25.9986	26.2731
	0.353066	0.342538	Q12341	Q12341	Histone acetyltransferase type B catalytic subunit	HAT1	2288	Color2 [A=255, R=169, G=169, B=169]	1	4					30	30	30	682	682	682	43872	0	15642	11458000000	205	29.7374	29.5793	29.2837	30.6221	29.6349	29.371
	0.135921	-0.296228	Q12344	Q12344	GTPase-activating protein GYP5	GYP5	2289	Color2 [A=255, R=169, G=169, B=169]	1	4					15	15	15	195	195	195	1018	0	6286	1368900000	53	26.2744	26.7065	26.6231	24.6941	26.6962	27.325
	0.19851	-0.0703061	Q12362	Q12362	Bifunctional protein RIB2;tRNA pseudouridine(32) synthase, cytoplasmic;Diaminohydroxyphosphoribosylaminopyrimidine deaminase	RIB2	2293	Color2 [A=255, R=169, G=169, B=169]	1	4					19	19	19	423	423	423	67035	0	81539	4215300000	87	28.4973	28.417	28.3781	28.622	28.2026	28.2569
	0.147286	-0.0950254	Q12363	Q12363	Transcriptional modulator WTM1	WTM1	2294	Color2 [A=255, R=169, G=169, B=169]	1	4					26	26	26	698	698	698	48382	0	32331	1378900000000000	297	33.449	32.9794	33.2002	32.786	33.0871	33.4704
	0.214661	-0.175577	Q12373	Q12373	HAT1-interacting factor 1	HIF1	2296	Color2 [A=255, R=169, G=169, B=169]	1	4					11	11	11	364	364	364	43428	0	16362	12006000000	97	29.9034	30.0728	30.08	30.4418	29.3884	29.6992
	0.820377	0.322584	Q12377	Q12377	26S proteasome regulatory subunit RPN6	RPN6	2297	Color2 [A=255, R=169, G=169, B=169]	1	4					15	15	15	459	459	459	49773	0	89964	7079900000	70	28.9276	28.7262	28.4507	28.8021	29.0626	29.2075
	0.387085	0.709834	Q12383	Q12383	tRNA:m(4)X modification enzyme TRM13	TRM13	2298	Color2 [A=255, R=169, G=169, B=169]	1	4					11	11	11	366	366	366	54094	0	44108	802050000	32	26.6385	25.5423	23.987	26.1152	25.97	26.2121
	0.0454317	-0.0279757	Q12386	Q12386	Actin-like protein ARP8	ARP8	2299	Color2 [A=255, R=169, G=169, B=169]	1	4					15	15	15	243	243	243	10021	0	52055	8482200000	69	29.4039	29.2103	28.8448	29.3484	28.8914	29.1351
+	2.63922	2.67837	Q12387	Q12387	N-terminal acetyltransferase B complex subunit MDM20	MDM20	2300	Color2 [A=255, R=169, G=169, B=169]	1	4					19	19	19	261	261	261	92808	0	41294	1834400000	55	25.0067	24.3731	25.5178	28.022	27.5745	27.3362
	0.865621	0.358032	Q12400	Q12400	tRNA (guanine(9)-N1)-methyltransferase	TRM10	2303	Color2 [A=255, R=169, G=169, B=169]	1	4					11	11	11	382	382	382	3452	0	44798	2519200000	42	27.5787	27.3571	27.2284	28.0527	27.4972	27.6883
	1.04942	-0.742612	Q12408	Q12408	Phosphatidylglycerol/phosphatidylinositol transfer protein	NPC2	2308	Color2 [A=255, R=169, G=169, B=169]	1	4					3	3	3	289	289	289	19063	0	22835	2469100000	27	27.8227	27.8801	27.8028	27.5168	27.3221	26.4389
	0.735391	1.22068	Q12421	Q12421	Autophagy-related protein 31	ATG31	2310	Color2 [A=255, R=169, G=169, B=169]	1	4					6	6	6	316	316	316	22191	0	5162	437830000	16	23.5599	24.9486	25.8415	26.7044	25.4372	25.8703
	0.449186	-1.60652	Q12434	Q12434	Rho GDP-dissociation inhibitor	RDI1	2315	Color2 [A=255, R=169, G=169, B=169]	1	4					8	8	8	446	446	446	23138	0	52217	5077200000	44	28.173	28.1699	28.1134	23.4746	27.904	28.2582
	0.278155	-0.183826	Q12447	Q12447	Polyamine N-acetyltransferase 1	PAA1	2317	Color2 [A=255, R=169, G=169, B=169]	1	4					19	19	19	932	932	932	21947	0	17537	50101000000	173	31.7625	31.611	31.7695	31.1056	31.4817	32.0043
	0.478258	-1.15162	Q12449	Q12449	Hsp90 co-chaperone AHA1	AHA1	2318	Color2 [A=255, R=169, G=169, B=169]	1	4					24	24	24	586	586	586	39435	0	14954	15306000000	126	29.463	31.5305	29.7518	27.5976	30.4289	29.2639
	0.0455844	-0.175276	Q12453	Q12453	Cytoplasmic export protein 1	CEX1	2321	Color2 [A=255, R=169, G=169, B=169]	1	4					22	22	22	31	31	31	84768	0	61601	3706200000	88	26.1641	28.3549	27.9033	25.0713	28.0606	28.7645
	0.40018	-0.262281	Q12458	Q12458	Putative reductase 1	YPR1	2324	Color2 [A=255, R=169, G=169, B=169]	1	4					11	10	10	535	503	503	34755	0	56358	1755800000	39	27.6398	26.9005	26.8341	26.7184	26.8109	27.0582
	0.779797	-0.517265	Q12460	Q12460	Nucleolar protein 56	NOP56	2325	Color2 [A=255, R=169, G=169, B=169]	1	4					42	42	41	746	746	746	56863	0	32331	188900000000000	508	33.8052	34.256	34.3746	34.1259	33.4453	33.3127
	0.846795	0.878777	Q12461	Q12461	Serine/threonine-protein phosphatase 2A activator 2	RRD2	2326	Color2 [A=255, R=169, G=169, B=169]	1	4					9	9	9	31	31	31	41452	0	18881	1259600000	32	26.3679	25.2548	26.7028	26.6246	27.0154	27.3217
	0.519247	0.64231	Q12463	Q12463	tRNA (guanine(10)-N2)-methyltransferase	TRM11	2328	Color2 [A=255, R=169, G=169, B=169]	1	4					15	15	15	469	469	469	50072	0	75743	3428100000	80	28.2941	27.4354	26.7045	28.6599	28.0343	27.6668
	0.232436	0.280094	Q12464	Q12464	RuvB-like protein 2	RVB2	2329	Color2 [A=255, R=169, G=169, B=169]	1	4					31	31	31	686	686	686	51611	0	32331	24369000000	266	29.8912	30.6432	30.6333	29.8969	30.8619	31.2492
	1.51751	-0.409537	Q12494	Q12494	Inositol hexakisphosphate kinase 1	KCS1	2333	Color2 [A=255, R=169, G=169, B=169]	1	4					9	9	9	93	93	93	11955	0	29745	1884600000	51	26.9555	27.3262	27.2611	26.7154	26.7278	26.8709
	0.664993	0.52448	Q12496	Q12496	Uncharacterized protein YOL098C		2334	Color2 [A=255, R=169, G=169, B=169]	1	4					42	42	42	456	456	456	11839	0	15794	13078000000	180	30.1214	29.328	29.0623	30.115	29.7127	30.2575
	0.858238	-0.662211	Q12499	Q12499	Nucleolar protein 58	NOP58	2335	Color2 [A=255, R=169, G=169, B=169]	1	4					34	33	33	665	665	665	56956	0	32331	2038400000000000	388	34.0102	34.2835	34.4522	34.239	33.3901	33.1303
	0.239526	0.269618	Q12500	Q12500	Late secretory pathway protein AVL9	AVL9	2336	Color2 [A=255, R=169, G=169, B=169]	1	4					28	28	28	425	425	425	86425	0	1041	7838600000	137	29.4873	28.8405	28.6922	29.8972	29.3154	28.6163
	0.32391	0.207293	Q12504	Q12504	Ribosomal lysine N-methyltransferase 4	RKM4	2338	Color2 [A=255, R=169, G=169, B=169]	1	4					27	27	27	504	504	504	57288	0	2165	18342000000	172	29.9791	30.0987	29.9814	30.7085	30.1556	29.8171
+	2.57175	3.07209	Q12509	Q12509	Actin-like protein ARP6	ARP6	2339	Color2 [A=255, R=169, G=169, B=169]	1	4					11	11	11	345	345	345	50043	0	3644	2206300000	45	25.5587	24.7199	24.0702	28.1337	27.8845	27.5469
	0.451144	-0.751041	Q12514	Q12514	General negative regulator of transcription subunit 5	NOT5	2342	Color2 [A=255, R=169, G=169, B=169]	1	4					11	11	11	321	321	321	65854	0	5143	1351100000	28	26.3529	26.9516	26.6071	24.4972	26.5163	26.645
	0.866415	-0.768871	Q12515	Q12515	Protein PAR32	PAR32	2343	Color2 [A=255, R=169, G=169, B=169]	1	4					4	4	4	21	21	21	31886	0	12671	449980000	19	25.3672	25.6075	25.925	25.024	24.1412	25.4279
	0.970318	-2.83054	Q12522	Q12522	Eukaryotic translation initiation factor 6	TIF6	2346	Color2 [A=255, R=169, G=169, B=169]	1	4					6	6	6	347	347	347	26457	0	18572	4145100000	25	28.5432	28.6391	28.6704	28.4868	24.7996	24.0747
+	2.32283	2.16918	Q12524	Q12524	Peroxisomal coenzyme A diphosphatase 1, peroxisomal	PCD1	2348	Color2 [A=255, R=169, G=169, B=169]	1	4					11	11	11	382	382	382	39754	0	15149	1152200000	27	23.687	24.6933	24.6859	26.2197	26.8597	26.4943
	0.334926	-0.245931	Q12532	Q12532	Ribosome quality control complex subunit 2	RQC2	2350	Color2 [A=255, R=169, G=169, B=169]	1	4					20	20	20	231	231	231	11907	0	65007	2955200000	82	27.8022	28.1246	27.9532	28.2506	27.6285	27.263
	0.112079	0.142038	Q12672	Q12672	60S ribosomal protein L21-B	RPL21B	2351	Color2 [A=255, R=169, G=169, B=169]	1	4					12	3	3	60	144	144	18274	0	83023	5722800000	23	28.2948	28.099	28.8344	29.3394	28.0092	28.3057
	0.259831	-0.490348	Q12680	Q12680	Glutamate synthase [NADH]	GLT1	2352	Color2 [A=255, R=169, G=169, B=169]	1	4					50	50	50	298	298	298	2381	0	15841	11318000000	256	29.2626	29.8898	29.6116	27.6672	29.5647	30.061
	0.288454	-0.326984	Q12690	Q12690	60S ribosomal protein L13-A	RPL13A	2353	Color2 [A=255, R=169, G=169, B=169]	1	4					15	15	1	538	538	146	22554	0	86442	1444900000000000	193	33.3735	33.7259	33.8671	34.1948	32.9364	32.8543
	0.380858	-0.382179	Q12692	Q12692	Histone H2A.Z	HTZ1	2354	Color2 [A=255, R=169, G=169, B=169]	1	4					4	3	3	299	299	299	14282	0	64369	1207800000	20	26.5048	27.0019	26.9932	27.2136	26.1983	25.9414
	1.0035	-0.897788	Q12753	Q12753	Transcriptional activator HAA1	HAA1	2358	Color2 [A=255, R=169, G=169, B=169]	1	4					4	4	4	45	45	45	7667	0	62001	723640000	34	26.1123	26.288	26.2897	26.141	24.7619	25.0937
	0.143114	0.0880744	Q12754	Q12754	Ribosomal RNA-processing protein 12	RRP12	2359	Color2 [A=255, R=169, G=169, B=169]	1	4					40	40	40	41	41	41	13751	0	17412	12093000000	251	29.6762	29.9528	29.6176	30.1775	29.8598	29.4736
	0.638665	-0.623337	Q3E705	Q3E705	rRNA-processing protein EFG1	EFG1	2360	Color2 [A=255, R=169, G=169, B=169]	1	4					6	6	6	313	313	313	27121	0	10703	734430000	27	26.0367	26.465	26.7868	26.1565	25.0411	26.2208
	0.0362174	0.045852	Q3E754	Q3E754	40S ribosomal protein S21-B	RPS21B	2361	Color2 [A=255, R=169, G=169, B=169]	1	4					11	11	1	931	931	184	97597	0	19327	47070000000	126	30.8931	32.212	32.0741	31.7435	31.946	31.6272
	0.28099	-0.250916	Q3E7Y3;P0C0W1	Q3E7Y3;P0C0W1	40S ribosomal protein S22-B;40S ribosomal protein S22-A	RPS22B;RPS22A	2364	Color2 [A=255, R=169, G=169, B=169]	1	4					14	14	14	815	815	815	14626	0	32331	3104700000000000	341	33.975	34.6355	35.0804	34.5987	34.3001	34.0394
	1.37405	-1.3147	Q3E841	Q3E841	Uncharacterized protein YNR034W-A	YNR034W-A	2367	Color2 [A=255, R=169, G=169, B=169]	1	4					10	10	10	908	908	908	10781	0	19901	12158000000	74	29.6323	30.6619	30.5124	29.3093	29.2177	28.3355
	0.446506	-0.796818	Q6Q547	Q6Q547	H/ACA ribonucleoprotein complex subunit 3	NOP10	2368	Color2 [A=255, R=169, G=169, B=169]	1	4					5	5	5	672	672	672	66356	0	20784	10007000000	63	28.3577	30.2948	30.7191	28.8154	28.6861	29.4796
	0.372047	-0.890766	Q86ZR7	Q86ZR7	Putative uncharacterized hydrolase YKL033W-A	YKL033W-A	2369	Color2 [A=255, R=169, G=169, B=169]	1	4					13	13	13	585	585	585	2617	0	59849	3182700000	45	29.4906	27.3187	26.3292	27.5518	26.5044	26.4099
	0.723951	0.441197	Q92325	Q92325	Cullin-associated NEDD8-dissociated protein 1 homolog	LAG2	2371	Color2 [A=255, R=169, G=169, B=169]	1	4					17	17	17	305	305	305	75638	0	1199	4622500000	74	28.4651	28.0126	27.7064	28.8408	28.3761	28.2908
+	1.97755	5.22035	Q99189	Q99189	mRNA transport regulator MTR10	MTR10	2375	Color2 [A=255, R=169, G=169, B=169]	1	4					36	36	36	445	445	445	11074	0	32331	20825000000	163	28.2633	25.7925	24.42	31.8238	31.3353	30.9777
	2.07397	0.499653	Q99210	Q99210	Maf-like protein YOR111W		2378	Color2 [A=255, R=169, G=169, B=169]	1	4					11	11	11	595	595	595	26477	0	14095	4825200000	72	28.1807	28.1236	28.0946	28.8315	28.5119	28.5544
	0.827985	0.190442	Q99216	Q99216	Pre-rRNA-processing protein PNO1	PNO1	2379	Color2 [A=255, R=169, G=169, B=169]	1	4					11	11	11	394	394	394	30331	0	1856	2197500000	57	27.2369	27.3563	27.1604	27.6044	27.2933	27.4272
	0.813946	0.787333	Q99257	Q99257	mRNA export factor MEX67	MEX67	2383	Color2 [A=255, R=169, G=169, B=169]	1	4					13	13	13	329	329	329	67351	0	6335	4371000000	65	27.3553	28.069	27.7455	29.1143	28.6563	27.7612
	0.242865	0.421925	Q99258	Q99258	3,4-dihydroxy-2-butanone 4-phosphate synthase	RIB3	2384	Color2 [A=255, R=169, G=169, B=169]	1	4					10	10	10	466	466	466	22567	0	90148	1551700000	40	26.3592	25.8884	26.209	25.3798	26.6392	27.7034
	0.74069	-2.07936	Q99288	Q99288	Broad-range acid phosphatase DET1	DET1	2388	Color2 [A=255, R=169, G=169, B=169]	1	4					8	8	8	329	329	329	39172	0	57882	1532200000	32	26.0897	27.684	27.7556	23.2792	24.7374	27.2747
+	2.46556	3.82389	Q99312	Q99312	IMP-specific 5-nucleotidase 1	ISN1	2390	Color2 [A=255, R=169, G=169, B=169]	1	4					37	37	37	776	776	776	51329	0	32331	48364000000	215	29.3386	28.7273	27.7894	33.2271	32.3088	31.791
	0.483504	-0.463072	Q99321	Q99321	Diphosphoinositol polyphosphate phosphohydrolase DDP1	DDP1	2391	Color2 [A=255, R=169, G=169, B=169]	1	4					14	14	14	707	707	707	21572	0	68089	5266700000	65	29.3566	28.5167	28.2892	28.7776	27.9589	28.0368
	1.12004	-0.609418	Q99369	Q99369	Family of serine hydrolases 3	FSH3	2394	Color2 [A=255, R=169, G=169, B=169]	1	4					16	16	16	65	65	65	30418	0	12735	4625200000	87	28.9231	28.749	28.2496	28.2825	27.7418	28.0693
+	2.94552	2.53812	Q99383	Q99383	Nuclear polyadenylated RNA-binding protein 4	HRP1	2395	Color2 [A=255, R=169, G=169, B=169]	1	4					15	15	15	346	346	346	59649	0	32331	9253500000	84	27.6537	27.6744	27.4466	30.4971	30.3474	29.5444

## Sheet: Sheet3
Significant	-LOG(P-value)	Difference	Protein IDs	Majority protein IDs	Protein names	Gene names	id	Symbol color	Symbol type	Symbol size	Show label	Only identified by site	Reverse	Potential contaminant	Peptides	Razor + unique peptides	Unique peptides	Sequence coverage [%]	Unique + razor sequence coverage [%]	Unique sequence coverage [%]	Mol. weight [kDa]	Q-value	Score	Intensity	MS/MS count	Cysteine_1	Cysteine_2	Cysteine_3	Tom6_Pfa_1	Tom6_Pfa_2	Tom6_Pfa_3
	0.441957	1.27722	O13547	O13547	Covalently-linked cell wall protein 14	CCW14	46	Color2 [A=255, R=169, G=169, B=169]	1	10					3	3	3	181	181	181	23268	0	71522	1473600000	23	27.288	26.8577	23.485	27.3933	26.5468	27.5222
	0.838788	-0.795389	O13563	O13563	26S proteasome regulatory subunit RPN13	RPN13	47	Color2 [A=255, R=169, G=169, B=169]	1	10					3	3	3	192	192	192	17902	0	73689	819860000	21	26.1507	26.0347	25.7823	24.4727	25.9485	25.1603
	0.649329	-0.268293	O13585	O13585	Dilute domain-containing protein YPR089W		48	Color2 [A=255, R=169, G=169, B=169]	1	10					7	7	7	101	101	101	10258	0	10547	1405800000	32	26.7754	26.9484	26.5472	26.5963	26.6705	26.1994
	0.554938	-0.636755	O14455	O14455	60S ribosomal protein L36-B	RPL36B	49	Color2 [A=255, R=169, G=169, B=169]	1	10					8	8	2	50	50	10	11135	0	5629	65479000000	126	31.798	32.6696	32.5806	32.4086	31.7915	30.9378
	1.46596	-0.630528	O14467	O14467	Multiprotein-bridging factor 1	MBF1	50	Color2 [A=255, R=169, G=169, B=169]	1	10					10	10	10	536	536	536	16403	0	16306	4624000000	43	28.3622	28.7164	28.6796	28.1341	28.1063	27.6262
	0.292704	-0.228258	P00044;P00045	P00044	Cytochrome c iso-1	CYC1	52	Color2 [A=255, R=169, G=169, B=169]	1	10					4	4	4	431	431	431	12182	0	89399	2315000000	22	28.0978	28.2404	27.7221	28.2207	27.8764	27.2784
	0.511137	-0.136287	P00175	P00175	Cytochrome b2, mitochondrial	CYB2	55	Color2 [A=255, R=169, G=169, B=169]	1	10					19	19	19	391	391	391	65539	0	11193	13170000000	135	30.0321	30.1001	29.841	29.7706	29.7642	30.0295
	0.239297	0.293967	P00330	P00330	Alcohol dehydrogenase 1	ADH1	56	Color2 [A=255, R=169, G=169, B=169]	1	10					32	32	25	718	718	618	36849	0	32331	6391300000000000	581	35.9985	35.0541	35.0335	36.3605	35.1409	35.4665
	0.602996	0.15365	P00331	P00331	Alcohol dehydrogenase 2	ADH2	57	Color2 [A=255, R=169, G=169, B=169]	1	10					28	22	22	704	583	583	36731	0	32331	3931200000000000	535	34.829	34.5241	34.4632	34.7301	34.779	34.7683
	0.25482	-0.166006	P00358	P00358	Glyceraldehyde-3-phosphate dehydrogenase 2	TDH2	58	Color2 [A=255, R=169, G=169, B=169]	1	10					37	8	8	904	346	346	35846	0	26306	33236000000	102	31.4418	30.7437	30.8406	30.685	30.7235	31.1197
	0.395882	4.28705	P00359	P00359	Glyceraldehyde-3-phosphate dehydrogenase 3	TDH3	59	Color2 [A=255, R=169, G=169, B=169]	1	10					43	43	14	919	919	476	35746	0	32331	1.6647e+16	1745	50.2923	36.4598	50.0802	49.8391	49.8388	50.0155
	0.170115	-0.0973663	P00360	P00360	Glyceraldehyde-3-phosphate dehydrogenase 1	TDH1	60	Color2 [A=255, R=169, G=169, B=169]	1	10					38	26	25	901	777	705	3575	0	32331	2284300000000000	431	34.2303	33.5652	33.8826	33.6501	33.7502	33.9857
	0.747454	-0.457397	P00445	P00445	Superoxide dismutase [Cu-Zn]	SOD1	64	Color2 [A=255, R=169, G=169, B=169]	1	10					13	13	13	994	994	994	15854	0	16165	14740000000	83	30.7194	30.0131	30.0072	30.0017	29.8706	29.4951
	0.281736	0.925445	P00447	P00447	Superoxide dismutase [Mn], mitochondrial	SOD2	65	Color2 [A=255, R=169, G=169, B=169]	1	10					8	8	8	464	464	464	25774	0	31061	1880400000	36	27.5885	27.6468	23.7031	27.451	27.4582	26.8055
	0.113613	-0.0230846	P00498	P00498	ATP phosphoribosyltransferase	HIS1	66	Color2 [A=255, R=169, G=169, B=169]	1	10					23	23	23	848	848	848	32266	0	21823	25135000000	198	30.8012	30.7574	30.9924	30.8273	30.801	30.8535
	0.0967979	0.115658	P00546	P00546	Cyclin-dependent kinase 1	CDC28	67	Color2 [A=255, R=169, G=169, B=169]	1	10					23	23	21	711	711	648	34061	0	9309	15377000000	157	29.5015	30.6783	30.5643	29.9836	30.4155	30.692
	0.113368	-0.0651677	P00549	P00549	Pyruvate kinase 1	CDC19	68	Color2 [A=255, R=169, G=169, B=169]	1	10					55	55	52	888	888	868	54544	0	32331	5767100000000000	985	35.867	35.4529	35.1614	35.5069	35.4006	35.3783
	0.40624	-3.58751	P00560	P00560	Phosphoglycerate kinase	PGK1	69	Color2 [A=255, R=169, G=169, B=169]	1	10					60	60	60	942	942	942	44738	0	32331	7409700000000000	1034	46.7111	35.4807	35.5418	36.2618	35.2845	35.4248
	0.671051	0.445879	P00729	P00729	Carboxypeptidase Y	PRC1	72	Color2 [A=255, R=169, G=169, B=169]	1	10					12	12	12	306	306	306	59801	0	20964	10611000000	59	29.3312	29.4894	29.0654	30.2058	29.7637	29.2541
	0.0497333	-0.0099055	P00812	P00812	Arginase	CAR1	73	Color2 [A=255, R=169, G=169, B=169]	1	10					22	22	22	706	706	706	35662	0	31281	1189100000000000	234	32.9788	33.0151	32.9874	32.9189	32.914	33.1188
	0.59795	0.247533	P00815	P00815	Histidine biosynthesis trifunctional protein;Phosphoribosyl-AMP cyclohydrolase;Phosphoribosyl-ATP pyrophosphohydrolase;Histidinol dehydrogenase	HIS4	74	Color2 [A=255, R=169, G=169, B=169]	1	10					32	32	32	437	437	437	8772	0	30996	24706000000	224	30.692	30.2972	30.8111	30.7432	30.7502	31.0495
	0.294912	-0.144114	P00817	P00817	Inorganic pyrophosphatase	IPP1	75	Color2 [A=255, R=169, G=169, B=169]	1	10					17	17	17	756	756	756	32299	0	14203	15018000000	130	30.4504	29.9221	29.895	30.0404	30.0105	29.7843
	0.0396929	-0.0810013	P00830	P00830	ATP synthase subunit beta, mitochondrial	ATP2	76	Color2 [A=255, R=169, G=169, B=169]	1	10					27	27	27	74	74	74	54793	0	21944	14032000000	135	30.5023	30.989	29.1691	30.5878	30.5507	29.2789
	0.142641	-0.370423	P00890	P00890	Citrate synthase, mitochondrial	CIT1	77	Color2 [A=255, R=169, G=169, B=169]	1	10					16	15	15	424	382	382	53359	0	74695	7145300000	96	29.9229	29.9352	27.8198	29.4985	29.5283	27.5399
	0.291639	0.313142	P00899	P00899	Anthranilate synthase component 1	TRP2	78	Color2 [A=255, R=169, G=169, B=169]	1	10					32	32	32	686	686	686	56767	0	32331	41152000000	289	31.9622	31.1167	31.0335	32.2758	31.1894	31.5867
	0.0646056	-0.0404663	P00924	P00924	Enolase 1	ENO1	79	Color2 [A=255, R=169, G=169, B=169]	1	10					37	18	18	773	391	391	46816	0	25142	1412400000000000	296	33.7488	33.3459	32.9946	33.3274	33.3081	33.3323
	0.243307	0.106031	P00925	P00925	Enolase 2	ENO2	80	Color2 [A=255, R=169, G=169, B=169]	1	10					42	42	23	874	874	492	46914	0	32331	4940400000000000	807	35.1484	34.6115	34.6882	34.8818	34.8851	34.9993
	0.382836	0.28334	P00931	P00931	Tryptophan synthase	TRP5	81	Color2 [A=255, R=169, G=169, B=169]	1	10					49	49	49	752	752	752	76625	0	32331	61705000000	398	31.7019	31.8808	31.5933	31.6062	31.825	32.5947
	0.0353228	0.0536639	P00937	P00937	Multifunctional tryptophan biosynthesis protein;Anthranilate synthase component 2;Indole-3-glycerol phosphate synthase	TRP3	82	Color2 [A=255, R=169, G=169, B=169]	1	10					30	30	30	764	764	764	53489	0	31785	22411000000	174	29.865	31.1988	30.7166	29.9814	30.9141	31.0458
	0.0545352	-0.0348371	P00942	P00942	Triosephosphate isomerase	TPI1	83	Color2 [A=255, R=169, G=169, B=169]	1	10					22	22	22	891	891	891	26795	0	32331	92514000000	206	33.1309	32.4606	32.4873	32.689	32.671	32.6142
	0.0285977	-0.0139732	P00950	P00950	Phosphoglycerate mutase 1	GPM1	84	Color2 [A=255, R=169, G=169, B=169]	1	10					24	24	24	83	83	83	27608	0	24371	1411700000000000	295	33.6621	33.1264	33.2734	33.3517	33.2697	33.3985
	0.0139331	-0.0123571	P00958	P00958	Methionine--tRNA ligase, cytoplasmic	MES1	85	Color2 [A=255, R=169, G=169, B=169]	1	10					50	50	50	698	698	698	85677	0	32331	34128000000	330	31.5524	30.9028	30.633	31.0271	31.1986	30.8253
	0.890387	-0.982585	P01094	P01094	Protease A inhibitor 3	PAI3	86	Color2 [A=255, R=169, G=169, B=169]	1	10					4	4	4	515	515	515	77074	0	92866	516720000	21	24.7643	25.1858	24.8996	23.8914	24.8673	23.1432
	0.264686	-0.133846	P01120	P01120	Ras-like protein 2	RAS2	87	Color2 [A=255, R=169, G=169, B=169]	1	10					12	12	12	553	553	553	34705	0	16226	2957300000	67	27.8024	27.1935	27.4028	27.4927	27.1668	27.3376
	0.367382	0.206879	P01123	P01123	GTP-binding protein YPT1	YPT1	88	Color2 [A=255, R=169, G=169, B=169]	1	10					21	21	21	82	82	82	23214	0	32331	39511000000	228	31.5474	31.5306	31.2972	32.0984	31.3711	31.5263
	0.51883	-0.382454	P02294;P02293	P02294;P02293	Histone H2B.2;Histone H2B.1	HTB2;HTB1	89	Color2 [A=255, R=169, G=169, B=169]	1	10					7	7	7	42	42	42	14237	0	95023	39858000000	78	31.621	32.0115	32.0463	32.0297	31.4882	31.0135
	0.28544	-0.296989	P02309	P02309	Histone H4	HHF1	90	Color2 [A=255, R=169, G=169, B=169]	1	10					8	8	8	524	524	524	11368	0	24005	8048500000	67	28.5524	29.6788	29.7678	29.2183	29.1561	28.7335
	1.40343	-1.29131	P02400	P02400	60S acidic ribosomal protein P2-beta	RPP2B	91	Color2 [A=255, R=169, G=169, B=169]	1	10					7	7	7	564	564	564	1105	0	1121	11914000000	78	29.5011	30.6939	30.6477	29.1547	29.1802	28.6339
	0.381868	-0.337165	P02406	P02406	60S ribosomal protein L28	RPL28	92	Color2 [A=255, R=169, G=169, B=169]	1	10					12	12	12	55	55	55	16721	0	57148	45357000000	132	31.5326	31.6883	31.3604	31.8248	31.1627	30.5824
	0.803345	-0.829463	P14127;P02407	P14127;P02407	40S ribosomal protein S17-B;40S ribosomal protein S17-A	RPS17B;RPS17A	93	Color2 [A=255, R=169, G=169, B=169]	1	10					15	15	15	654	654	654	15803	0	17481	2859700000000000	257	33.7306	34.6955	35.0769	34.106	33.7004	33.2082
	1.34851	0.421185	P02557	P02557	Tubulin beta chain	TUB2	94	Color2 [A=255, R=169, G=169, B=169]	1	10					27	27	27	639	639	639	50922	0	32331	2081400000000000	473	33.4887	33.3598	33.3414	34.0417	33.5647	33.847
	0.0183385	0.0126108	P02829	P02829	ATP-dependent molecular chaperone HSP82	HSP82	95	Color2 [A=255, R=169, G=169, B=169]	1	10					65	13	13	633	15	15	81405	0	23856	45689000000	165	31.8923	31.3659	31.2539	31.5961	31.6662	31.2875
	0.108983	-0.271063	P02992	P02992	Elongation factor Tu, mitochondrial	TUF1	96	Color2 [A=255, R=169, G=169, B=169]	1	10					12	12	12	368	368	368	47972	0	30511	1603400000	39	26.5393	27.6849	27.0297	25.1519	27.49	27.7988
	0.0038019	-0.0744247	P02994	P02994	Elongation factor 1-alpha	TEF1	97	Color2 [A=255, R=169, G=169, B=169]	1	10					48	48	48	766	766	766	50032	0	32331	1.3712e+16	1463	36.4144	36.5119	50.1357	36.4633	36.4316	49.9438
	0.0150429	-0.0113494	P03871	P03871	Partitioning protein REP1	REP1	98	Color2 [A=255, R=169, G=169, B=169]	1	10					15	15	15	595	595	595	43231	0	1091	7033000000	81	29.1018	29.235	28.8843	29.3939	29.1678	28.6253
	0.145256	0.214503	P03965	P03965	Carbamoyl-phosphate synthase arginine-specific large chain	CPA2	101	Color2 [A=255, R=169, G=169, B=169]	1	10					58	55	55	568	555	555	12391	0	32331	48045000000	385	32.3195	31.5483	30.8342	32.3092	31.8958	31.1407
	0.0549228	-0.0855293	P04046	P04046	Amidophosphoribosyltransferase	ADE4	102	Color2 [A=255, R=169, G=169, B=169]	1	10					36	36	36	763	763	763	56719	0	28558	24102000000	238	31.6145	30.6445	30.2415	31.3476	30.7611	30.1353
	0.0213565	0.0276197	P04050	P04050	DNA-directed RNA polymerase II subunit RPB1	RPO21	103	Color2 [A=255, R=169, G=169, B=169]	1	10					69	69	68	51	51	504	19161	0	32331	31523000000	359	31.0578	30.5808	30.0842	31.1058	30.7115	29.9885
	0.00515189	0.00203323	P04076	P04076	Argininosuccinate lyase	ARG4	105	Color2 [A=255, R=169, G=169, B=169]	1	10					31	31	31	551	551	551	51989	0	16536	26012000000	221	31.03	30.7	30.6413	30.8733	30.7888	30.7153
	1.3224	-0.340228	P04147	P04147	Polyadenylate-binding protein, cytoplasmic and nuclear	PAB1	106	Color2 [A=255, R=169, G=169, B=169]	1	10					55	55	55	813	813	813	64343	0	32331	4921500000000000	832	35.3019	35.2396	35.2555	35.1629	34.7931	34.8203
	0.447051	0.714582	P04161	P04161	Phosphoribosylglycinamide formyltransferase	ADE8	107	Color2 [A=255, R=169, G=169, B=169]	1	10					7	7	7	453	453	453	2354	0	18527	1302500000	24	26.6301	24.9191	24.3597	26.0008	25.8918	26.16
	0.945584	-0.812757	P04449	P04449	60S ribosomal protein L24-A	RPL24A	108	Color2 [A=255, R=169, G=169, B=169]	1	10					8	8	2	284	284	77	17613	0	37206	47105000000	85	31.8425	32.1628	32.069	31.7503	31.4335	30.4523
	0.905832	-0.949902	P04456	P04456	60S ribosomal protein L25	RPL25	109	Color2 [A=255, R=169, G=169, B=169]	1	10					14	14	14	57	57	57	15757	0	13646	1226200000000000	206	33.1024	33.4734	33.4976	33.212	32.4352	31.5765
	0.188519	-0.19224	P04801	P04801	Threonine--tRNA ligase, cytoplasmic	THS1	113	Color2 [A=255, R=169, G=169, B=169]	1	10					64	64	64	702	702	702	84519	0	32331	2201800000000000	697	34.2015	33.34	33.1513	33.7374	33.3959	32.9829
	0.894267	-0.767476	P04802	P04802	Aspartate--tRNA ligase, cytoplasmic	DPS1	114	Color2 [A=255, R=169, G=169, B=169]	1	10					66	66	66	781	781	781	63515	0	32331	8092700000000000	1131	36.4052	35.9611	35.9348	36.0271	35.2072	34.7643
	0.120529	0.159946	P04806	P04806	Hexokinase-1	HXK1	115	Color2 [A=255, R=169, G=169, B=169]	1	10					56	56	53	905	905	905	53738	0	32331	6888200000000000	1005	34.7835	34.9549	35.5894	34.6476	35.0974	36.0626
	0.236985	0.18243	P04807	P04807	Hexokinase-2	HXK2	116	Color2 [A=255, R=169, G=169, B=169]	1	10					43	40	40	907	891	891	53942	0	32331	3434300000000000	706	34.2573	33.996	34.3412	34.1976	34.0055	34.9386
	1.4844	-2.34926	P04819	P04819	DNA ligase 1	CDC9	117	Color2 [A=255, R=169, G=169, B=169]	1	10					7	7	7	102	102	102	84827	0	41459	286810000	12	25.9697	26.294	25.8953	23.8414	24.8814	22.3884
	0.0479222	-0.130519	P04840	P04840	Mitochondrial outer membrane protein porin 1	POR1	119	Color2 [A=255, R=169, G=169, B=169]	1	10					18	18	18	774	774	774	30428	0	24258	13036000000	104	30.3352	31.0992	28.7037	30.3413	30.6921	28.7131
	0.45096	-0.594729	P04912;P04911	P04912;P04911	Histone H2A.2;Histone H2A.1	HTA2;HTA1	120	Color2 [A=255, R=169, G=169, B=169]	1	10					6	6	5	348	348	348	13989	0	11199	31292000000	51	30.702	32.3923	31.5407	31.4123	31.0241	30.4145
	0.0461419	-0.0821546	P05030;P19657	P05030;P19657	Plasma membrane ATPase 1;Plasma membrane ATPase 2	PMA1;PMA2	121	Color2 [A=255, R=169, G=169, B=169]	1	10					27	27	27	393	393	393	99618	0	32331	13410000000	181	30.542	30.606	29.1692	30.166	30.6146	29.2902
	0.063693	-0.0602004	P05150	P05150	Ornithine carbamoyltransferase	ARG3	122	Color2 [A=255, R=169, G=169, B=169]	1	10					14	14	14	512	512	512	37845	0	14174	6956200000	84	28.6673	29.231	29.2211	28.4512	29.1408	29.3468
	1.57973	-0.855043	P05317	P05317	60S acidic ribosomal protein P0	RPP0	123	Color2 [A=255, R=169, G=169, B=169]	1	10					16	16	16	433	433	433	33717	0	32331	2808500000000000	302	34.5014	35.0213	34.9166	34.2917	33.9536	33.6289
+	2.63187	-1.17445	P05318	P05318	60S acidic ribosomal protein P1-alpha	RPP1A	124	Color2 [A=255, R=169, G=169, B=169]	1	10					3	3	3	509	509	509	10908	0	14744	7514700000	26	29.6775	29.9205	30.1849	28.6071	28.7431	28.9094
	1.04147	-0.933086	P05319	P05319	60S acidic ribosomal protein P2-alpha	RPP2A	125	Color2 [A=255, R=169, G=169, B=169]	1	10					7	7	7	566	566	566	10746	0	7865	14207000000	59	29.5467	30.8001	30.6875	29.5708	29.5096	29.1547
	0.294485	-0.120509	P05373	P05373	Delta-aminolevulinic acid dehydratase	HEM2	126	Color2 [A=255, R=169, G=169, B=169]	1	10					18	18	18	617	617	617	3774	0	2309	45872000000	216	31.7039	31.2218	31.6222	31.4215	31.5065	31.2583
	0.00117705	0.000680288	P05453	P05453	Eukaryotic peptide chain release factor GTP-binding subunit	SUP35	129	Color2 [A=255, R=169, G=169, B=169]	1	10					14	14	14	255	255	255	7655	0	46077	2938900000	61	27.7839	27.9037	27.3606	27.8435	27.6806	27.5262
	0.0283035	0.0815474	P05626	P05626	ATP synthase subunit 4, mitochondrial	ATP4	130	Color2 [A=255, R=169, G=169, B=169]	1	10					6	6	6	275	275	275	26925	0	94962	770500000	19	26.8019	27.1316	24.3095	26.1631	26.818	25.5066
	0.454867	-0.341221	P05694	P05694	5-methyltetrahydropteroyltriglutamate--homocysteine methyltransferase	MET6	131	Color2 [A=255, R=169, G=169, B=169]	1	10					47	47	47	679	679	679	85859	0	32331	25098000000	309	31.5316	30.553	30.6133	30.5176	30.47	30.6867
	1.02164	-0.618663	P05737	P05737	60S ribosomal protein L7-A	RPL7A	132	Color2 [A=255, R=169, G=169, B=169]	1	10					21	21	1	717	717	37	27638	0	32331	3084200000000000	357	34.7813	34.9394	34.6276	34.5516	34.2952	33.6455
	1.03917	-0.959459	P05739	P05739	60S ribosomal protein L6-B	RPL6B	134	Color2 [A=255, R=169, G=169, B=169]	1	10					23	23	13	75	75	403	19986	0	23618	1950800000000000	272	34.0189	34.4161	34.4244	33.9681	33.4562	32.5568
	1.1294	-1.12886	P05740	P05740	60S ribosomal protein L17-A	RPL17A	135	Color2 [A=255, R=169, G=169, B=169]	1	10					11	11	1	582	582	54	20549	0	1863	1564700000000000	207	33.8157	34.1525	34.1932	33.7071	32.9354	32.1325
	0.849218	-0.795532	P05744	P05744	60S ribosomal protein L33-A	RPL33A	136	Color2 [A=255, R=169, G=169, B=169]	1	10					8	3	3	458	252	252	12154	0	49097	23184000000	35	30.7668	31.108	31.6041	30.9898	30.3629	29.7397
	0.336115	0.771333	P05745	P05745	60S ribosomal protein L36-A	RPL36A	137	Color2 [A=255, R=169, G=169, B=169]	1	10					8	2	2	50	10	10	11124	0	31521	1157300000	16	27.3053	25.0705	24.1532	26.1981	26.5641	26.0809
	0.353919	-0.531246	P05748	P05748	60S ribosomal protein L15-A	RPL15A	138	Color2 [A=255, R=169, G=169, B=169]	1	10					13	13	4	426	426	108	24422	0	11845	60105000000	105	32.0296	32.0545	31.5035	32.1554	31.6693	30.1691
	0.840597	-0.746681	P05749	P05749	60S ribosomal protein L22-A	RPL22A	139	Color2 [A=255, R=169, G=169, B=169]	1	10					6	6	4	678	678	612	13693	0	15976	20362000000	51	30.6031	31.4802	31.2043	30.9262	30.3036	29.8177
	0.474478	-5.10747	P05750	P05750	40S ribosomal protein S3	RPS3	140	Color2 [A=255, R=169, G=169, B=169]	1	10					29	29	29	812	812	812	26502	0	32331	8254700000000000	747	35.5539	36.4087	49.9639	35.6612	35.5603	35.3827
	1.00423	-0.840331	P05755	P05755	40S ribosomal protein S9-B	RPS9B	141	Color2 [A=255, R=169, G=169, B=169]	1	10					26	26	1	677	677	82	22298	0	21279	4554700000000000	571	34.6027	35.4052	35.7792	34.6393	34.5696	34.0572
	0.759266	-0.724289	P05756	P05756	40S ribosomal protein S13	RPS13	142	Color2 [A=255, R=169, G=169, B=169]	1	10					12	12	12	649	649	649	17029	0	78044	3047600000000000	229	34.0644	34.8963	35.2681	34.4462	34.0505	33.5592
	0.586897	-0.282722	P05759;P0CH09;P0CH08;P0CG63	P05759;P0CH09;P0CH08;P0CG63	Ubiquitin-40S ribosomal protein S31;Ubiquitin;40S ribosomal protein S31;Ubiquitin-60S ribosomal protein L40;Ubiquitin;60S ribosomal protein L40;Polyubiquitin;Ubiquitin	RPS31;RPL40B;RPL40A;UBI4	143	Color2 [A=255, R=169, G=169, B=169]	1	10					17	17	17	671	671	671	17216	0	16443	73879000000	292	32.2277	32.3582	32.4935	32.4593	31.9932	31.7787
	0.703112	0.701457	P06100	P06100	General negative regulator of transcription subunit 2	CDC36	144	Color2 [A=255, R=169, G=169, B=169]	1	10					5	5	5	518	518	518	22362	0	83177	803060000	20	25.1664	26.0233	24.5946	25.5965	26.0857	26.2064
	0.709653	0.122891	P06101	P06101	Hsp90 co-chaperone Cdc37	CDC37	145	Color2 [A=255, R=169, G=169, B=169]	1	10					27	27	27	613	613	613	58384	0	17222	11198000000	157	29.4704	29.2965	29.2086	29.4572	29.4742	29.4128
	0.0524703	-0.0683384	P06102	P06102	General negative regulator of transcription subunit 3	NOT3	146	Color2 [A=255, R=169, G=169, B=169]	1	10					20	20	20	293	293	293	94402	0	58767	1865800000	69	26.2784	27.092	26.8403	25.9141	27.0924	26.9992
	0.0454937	-0.0243549	P06103	P06103	Eukaryotic translation initiation factor 3 subunit B	PRT1	147	Color2 [A=255, R=169, G=169, B=169]	1	10					22	22	22	367	367	367	88129	0	73998	4630900000	87	28.7191	28.294	28.189	28.2064	28.4617	28.461
	0.282817	-0.122528	P06105	P06105	Protein SCP160	SCP160	149	Color2 [A=255, R=169, G=169, B=169]	1	10					65	65	65	579	579	579	13481	0	26555	16805000000	343	30.6473	30.4683	30.0712	30.2532	30.3478	30.2182
	0.0547922	0.140397	P06106	P06106	Protein MET17;O-acetylhomoserine sulfhydrylase;O-acetylserine sulfhydrylase	MET17	150	Color2 [A=255, R=169, G=169, B=169]	1	10					32	32	32	714	714	714	48671	0	32331	3012500000000000	475	32.9178	33.9242	34.8684	32.9706	33.8542	35.3068
	0.878793	0.150897	P06115	P06115	Catalase T	CTT1	151	Color2 [A=255, R=169, G=169, B=169]	1	10					32	32	32	698	698	698	64583	0	32331	53801000000	330	31.9575	31.9799	31.7801	32.1547	32.0107	32.0048
	1.00285	0.604816	P06169	P06169	Pyruvate decarboxylase isozyme 1	PDC1	153	Color2 [A=255, R=169, G=169, B=169]	1	10					45	45	35	838	838	643	61495	0	32331	1.2099e+16	1022	35.653	35.2139	35.3777	35.78	35.755	36.524
	0.166762	0.085137	P06208;Q12166	P06208	2-isopropylmalate synthase	LEU4	154	Color2 [A=255, R=169, G=169, B=169]	1	10					41	41	41	674	674	674	68408	0	32331	53047000000	320	32.2393	31.8201	31.6087	31.9487	31.9001	32.0748
	0.022276	0.0836506	P06244	P06244	cAMP-dependent protein kinase type 1	TPK1	156	Color2 [A=255, R=169, G=169, B=169]	1	10					13	13	9	368	368	267	46075	0	56252	2600500000	57	25.3519	27.9316	28.327	25.6444	27.8248	28.3921
	0.726901	-0.464951	P06367	P06367	40S ribosomal protein S14-A	RPS14A	158	Color2 [A=255, R=169, G=169, B=169]	1	10					15	15	1	766	766	51	14536	0	30842	2181200000000000	334	33.568	34.2038	34.4603	33.7997	33.6598	33.3776
+	2.0299	-0.83345	P06634	P06634	ATP-dependent RNA helicase DED1	DED1	159	Color2 [A=255, R=169, G=169, B=169]	1	10					35	35	28	672	672	589	65552	0	32331	45119000000	347	31.8332	32.0525	32.0752	31.4093	31.1917	30.8596
	1.14624	0.582104	P06738	P06738	Glycogen phosphorylase	GPH1	162	Color2 [A=255, R=169, G=169, B=169]	1	10					74	74	74	798	798	798	10327	0	32331	4115700000000000	1000	34.5138	33.9301	33.7566	34.6686	34.7551	34.5231
	0.286171	0.216684	P06780	P06780	GTP-binding protein RHO1	RHO1	165	Color2 [A=255, R=169, G=169, B=169]	1	10					7	7	7	478	478	478	23152	0	18857	10822000000	45	29.2205	29.4158	28.8454	29.2537	29.8687	29.0093
	1.73802	0.6896	P06782	P06782	Carbon catabolite-derepressing protein kinase	SNF1	166	Color2 [A=255, R=169, G=169, B=169]	1	10					21	21	21	376	376	376	72045	0	2202	17949000000	171	29.3385	29.4546	29.51	29.7834	30.3332	30.2554
	0.367642	-0.116047	P06785	P06785	Thymidylate synthase	CDC21	167	Color2 [A=255, R=169, G=169, B=169]	1	10					7	7	7	27	27	27	35047	0	26943	1904800000	45	27.0457	27.0333	27.3782	27.0714	26.9045	27.1331
	0.00485682	-0.00581932	P06787	P06787	Calmodulin	CMD1	169	Color2 [A=255, R=169, G=169, B=169]	1	10					9	9	9	633	633	633	16135	0	13786	3583700000	54	26.9965	28.1655	27.3827	27.3785	27.8817	27.267
	0.0923746	0.110647	P07149	P07149	Fatty acid synthase subunit beta;3-hydroxyacyl-[acyl-carrier-protein] dehydratase;Enoyl-[acyl-carrier-protein] reductase [NADH];[Acyl-carrier-protein] acetyltransferase;[Acyl-carrier-protein] malonyltransferase;S-acyl fatty acid synthase thioesterase	FAS1	172	Color2 [A=255, R=169, G=169, B=169]	1	10					112	112	112	654	654	654	22869	0	32331	98347000000	835	33.4141	32.6582	32.0975	32.9405	33.1005	32.4607
	0.0054766	0.00565147	P07170	P07170	Adenylate kinase	ADK1	173	Color2 [A=255, R=169, G=169, B=169]	1	10					12	12	12	635	635	635	24254	0	50239	7813600000	80	29.5414	28.8516	28.639	29.4142	28.861	28.7737
	0.499062	1.22017	P07172	P07172	Histidinol-phosphate aminotransferase	HIS5	174	Color2 [A=255, R=169, G=169, B=169]	1	10					7	7	7	182	182	182	42646	0	14156	1403600000	27	26.5734	26.5014	23.3902	26.5146	26.5066	27.1043
	0.215595	0.087663	P07244	P07244	Bifunctional purine biosynthetic protein ADE5,7;Phosphoribosylamine--glycine ligase;Phosphoribosylformylglycinamidine cyclo-ligase	ADE5,7	176	Color2 [A=255, R=169, G=169, B=169]	1	10					42	42	42	739	739	739	86067	0	32331	94143000000	463	32.887	32.4137	32.4176	32.6826	32.6723	32.6265
	0.457918	-0.361395	P07245;P09440	P07245	C-1-tetrahydrofolate synthase, cytoplasmic;Methylenetetrahydrofolate dehydrogenase;Methenyltetrahydrofolate cyclohydrolase;Formyltetrahydrofolate synthetase	ADE3	177	Color2 [A=255, R=169, G=169, B=169]	1	10					31	31	31	556	556	556	1022	0	25721	9377900000	175	29.9123	29.2578	29.0698	28.9141	29.4924	28.7492
	1.03544	2.00501	P07250	P07250	Inositol polyphosphate multikinase	ARG82	180	Color2 [A=255, R=169, G=169, B=169]	1	10					11	11	11	493	493	493	40353	0	10894	2815200000	34	27.2959	24.4613	24.7967	27.2408	27.5141	27.814
	0.00454219	0.0092659	P07251	P07251	ATP synthase subunit alpha, mitochondrial	ATP1	181	Color2 [A=255, R=169, G=169, B=169]	1	10					31	31	31	596	596	596	58607	0	19818	19658000000	220	30.9352	31.3561	29.6192	30.9532	31.1608	29.8242
	0.0517238	0.133828	P07257	P07257	Cytochrome b-c1 complex subunit 2, mitochondrial	QCR2	183	Color2 [A=255, R=169, G=169, B=169]	1	10					18	18	18	538	538	538	40478	0	84759	5565400000	103	28.8899	29.9453	27.3069	29.0059	29.5387	27.9989
	0.298042	0.203489	P07259	P07259	Protein URA2;Glutamine-dependent carbamoyl-phosphate synthase;Aspartate carbamoyltransferase	URA2	184	Color2 [A=255, R=169, G=169, B=169]	1	10					144	144	141	697	697	687	24504	0	32331	1885100000000000	1061	33.3316	33.8358	33.3961	33.2873	34.0511	33.8356
+	2.40173	-0.600978	P07260	P07260	Eukaryotic translation initiation factor 4E	CDC33	185	Color2 [A=255, R=169, G=169, B=169]	1	10					18	18	18	704	704	704	24254	0	32331	37459000000	185	31.6988	31.8851	31.8301	31.37	31.0977	31.1432
	0.159294	0.0740547	P07262	P07262	NADP-specific glutamate dehydrogenase 1	GDH1	187	Color2 [A=255, R=169, G=169, B=169]	1	10					35	35	24	863	863	676	49569	0	32331	60605000000	306	32.1548	31.6416	32.0559	31.8855	32.0441	32.1449
	0.566311	-0.467635	P07263	P07263	Histidine--tRNA ligase, mitochondrial	HTS1	188	Color2 [A=255, R=169, G=169, B=169]	1	10					44	44	44	606	606	606	59952	0	32331	74111000000	404	33.1018	32.3484	32.2632	32.6036	31.9101	31.7969
	0.173612	0.11574	P07264	P07264	3-isopropylmalate dehydratase	LEU1	189	Color2 [A=255, R=169, G=169, B=169]	1	10					51	51	51	652	652	652	85793	0	32331	86908000000	522	32.8499	32.3242	32.3516	32.8819	32.2632	32.7279
	0.369986	-0.170778	P07267	P07267	Saccharopepsin	PEP4	190	Color2 [A=255, R=169, G=169, B=169]	1	10					22	22	22	437	437	437	44498	0	32331	58794000000	204	32.1978	32.4373	31.9655	31.7714	32.2384	32.0784
	1.42467	-1.41612	P07269	P07269	Regulatory protein PHO2	PHO2	191	Color2 [A=255, R=169, G=169, B=169]	1	10					4	4	4	12	12	12	6339	0	56864	496450000	13	25.8397	25.753	25.4766	23.6908	23.9725	25.1577
	0.0729316	-0.0937347	P07273	P07273	Transcription elongation factor S-II	DST1	192	Color2 [A=255, R=169, G=169, B=169]	1	10					9	9	9	337	337	337	34843	0	42561	1590700000	55	26.9725	26.0576	26.4671	27.1294	25.9645	26.1221
	0.535253	0.316541	P07274	P07274	Profilin	PFY1	193	Color2 [A=255, R=169, G=169, B=169]	1	10					10	10	10	952	952	952	13677	0	21291	31004000000	153	30.7231	30.8561	30.9791	31.1663	30.7376	31.6039
	0.806478	0.374806	P07277	P07277	Mevalonate kinase	ERG12	194	Color2 [A=255, R=169, G=169, B=169]	1	10					20	20	20	709	709	709	48459	0	32331	18220000000	159	30.5086	30.1204	29.8762	30.7551	30.4938	30.3807
	0.0873979	-0.262527	P07278	P07278	cAMP-dependent protein kinase regulatory subunit	BCY1	195	Color2 [A=255, R=169, G=169, B=169]	1	10					32	32	32	779	779	779	47218	0	32331	35243000000	200	30.0417	32.2505	32.5922	30.0164	31.6774	32.403
	0.925111	-0.833411	P07281;P07280	P07281;P07280	40S ribosomal protein S19-B;40S ribosomal protein S19-A	RPS19B;RPS19A	196	Color2 [A=255, R=169, G=169, B=169]	1	10					12	12	12	632	632	632	15891	0	32331	2122600000000000	294	33.5027	34.4754	34.8567	33.3577	33.6845	33.2924
	0.0383007	0.0643094	P07283	P07283	Phosphomannomutase	SEC53	197	Color2 [A=255, R=169, G=169, B=169]	1	10					32	32	32	858	858	858	29063	0	32331	1503300000000000	342	33.9132	32.8152	32.9601	34.1327	32.5734	33.1753
	0.680902	-0.319917	P07284	P07284	Serine--tRNA ligase, cytoplasmic	SES1	198	Color2 [A=255, R=169, G=169, B=169]	1	10					44	44	44	84	84	84	53309	0	32331	1397700000000000	428	33.776	33.1553	33.1469	33.1093	33.0595	32.9497
	0.051135	-0.232325	P07285	P07285	Anthranilate phosphoribosyltransferase	TRP4	199	Color2 [A=255, R=169, G=169, B=169]	1	10					12	12	12	447	447	447	41374	0	60164	2396600000	49	25.2944	26.8201	27.9893	24.0392	26.6538	28.7138
+	2.28828	-0.766294	P07347	P07347	N-terminal acetyltransferase A complex catalytic subunit ARD1	ARD1	201	Color2 [A=255, R=169, G=169, B=169]	1	10					11	11	11	471	471	471	27603	0	33642	3508800000	71	28.0181	28.4209	28.3342	27.4439	27.6176	27.4128
	0.0498106	0.0658601	P07560	P07560	Ras-related protein SEC4	SEC4	202	Color2 [A=255, R=169, G=169, B=169]	1	10					17	17	16	828	828	828	23505	0	14109	25635000000	123	30.4841	31.5413	31.5547	30.8937	31.0673	31.8167
	0.389813	-0.226385	P07703	P07703	DNA-directed RNA polymerases I and III subunit RPAC1	RPC40	203	Color2 [A=255, R=169, G=169, B=169]	1	10					24	24	24	758	758	758	37686	0	32331	36382000000	236	31.2906	32.1307	31.7257	31.5452	31.4933	31.4293
	0.194687	-0.19958	P07806	P07806	Valine--tRNA ligase, mitochondrial	VAS1	204	Color2 [A=255, R=169, G=169, B=169]	1	10					82	82	82	708	708	708	12577	0	32331	1692100000000000	778	34.1182	33.1673	33.245	33.6651	33.4359	32.8308
	0.336134	0.0838057	P07884	P07884	tRNA dimethylallyltransferase, mitochondrial	MOD5	206	Color2 [A=255, R=169, G=169, B=169]	1	10					9	9	9	271	271	271	50236	0	25707	956330000	29	26.3019	26.1271	26.1459	26.4473	26.1693	26.2097
	0.0239423	0.0308336	P07991	P07991	Ornithine aminotransferase	CAR2	207	Color2 [A=255, R=169, G=169, B=169]	1	10					29	29	29	851	851	851	46085	0	32331	60927000000	312	32.7334	31.684	31.4291	32.2913	31.8997	31.748
	0.0470144	-0.0718486	P08417	P08417	Fumarate hydratase, mitochondrial	FUM1	210	Color2 [A=255, R=169, G=169, B=169]	1	10					15	15	15	445	445	445	53151	0	28198	3113000000	64	28.547	28.7851	27.3409	28.3256	28.5121	27.6198
	0.166489	-0.0979691	P08465	P08465	Homoserine O-acetyltransferase	MET2	211	Color2 [A=255, R=169, G=169, B=169]	1	10					13	13	13	323	323	323	53659	0	3527	3586800000	71	28.45	27.9783	27.9039	28.2526	27.7634	28.0223
	0.32411	0.404275	P08518	P08518	DNA-directed RNA polymerase II subunit RPB2	RPB2	212	Color2 [A=255, R=169, G=169, B=169]	1	10					59	59	59	501	501	501	13875	0	32331	27911000000	365	30.7482	29.9967	29.3387	30.8698	30.5955	29.8312
	0.332499	-0.192078	P08524	P08524	Farnesyl pyrophosphate synthase	ERG20	213	Color2 [A=255, R=169, G=169, B=169]	1	10					20	20	20	48	48	48	40483	0	1036	10836000000	105	30.1125	29.4633	29.416	29.5621	29.5385	29.3149
	0.427475	-1.11482	P08536	P08536	Sulfate adenylyltransferase	MET3	214	Color2 [A=255, R=169, G=169, B=169]	1	10					11	11	11	378	378	378	57724	0	56033	2091400000	36	27.2676	26.3466	26.5205	26.4743	26.8633	23.4527
	0.0531316	0.11526	P08566	P08566	Pentafunctional AROM polypeptide;3-dehydroquinate synthase;3-phosphoshikimate 1-carboxyvinyltransferase;Shikimate kinase;3-dehydroquinate dehydratase;Shikimate dehydrogenase	ARO1	215	Color2 [A=255, R=169, G=169, B=169]	1	10					100	100	100	737	737	737	17475	0	32331	64010000000	619	31.0521	31.9873	32.4108	30.7187	32.2445	32.8328
	0.0139549	-0.0256869	P08679	P08679	Citrate synthase, peroxisomal	CIT2	217	Color2 [A=255, R=169, G=169, B=169]	1	10					18	18	16	567	567	50	51413	0	94587	4342200000	69	27.3184	28.6276	28.6539	27.4696	28.1302	28.9231
	0.139085	-0.107753	P09032	P09032	Translation initiation factor eIF-2B subunit gamma	GCD1	218	Color2 [A=255, R=169, G=169, B=169]	1	10					25	25	25	583	583	583	65699	0	22366	14404000000	172	29.4884	30.3883	30.0686	29.665	30.0519	29.9051
	1.2061	-0.744469	P09064	P09064	Eukaryotic translation initiation factor 2 subunit beta	SUI3	219	Color2 [A=255, R=169, G=169, B=169]	1	10					30	30	30	747	747	747	31574	0	17294	23058000000	190	30.6873	31.1455	31.0501	30.5778	30.3458	29.7258
	0.663003	0.209099	P09201	P09201	Fructose-1,6-bisphosphatase	FBP1	220	Color2 [A=255, R=169, G=169, B=169]	1	10					25	25	25	635	635	635	38262	0	32331	178500000000000	409	33.5318	33.3367	33.4467	33.6922	33.4011	33.8492
	0.0505419	0.0466843	P09232	P09232	Cerevisin	PRB1	221	Color2 [A=255, R=169, G=169, B=169]	1	10					13	13	13	187	187	187	69621	0	98865	9252600000	84	29.5834	29.3578	28.8916	29.6248	29.5054	28.8427
+	2.81408	1.69563	P09435	P09435	Heat shock protein SSA3	SSA3	222	Color2 [A=255, R=0, G=0, B=0]	7	10					52	30	30	715	552	552	70546	0	32331	55648000000	305	30.931	31.058	30.5233	32.8318	32.4096	32.3578
	0.28732	0.207686	P09436	P09436	Isoleucine--tRNA ligase, cytoplasmic	ILS1	223	Color2 [A=255, R=169, G=169, B=169]	1	10					91	91	91	758	758	758	12298	0	32331	100900000000000	660	33.0858	32.2373	32.2066	32.7816	32.7451	32.6262
	1.01921	0.319758	P09733	P09733	Tubulin alpha-1 chain	TUB1	226	Color2 [A=255, R=169, G=169, B=169]	1	10					29	29	21	671	671	488	49799	0	32331	123800000000000	359	32.9055	32.885	32.7052	33.4102	32.9696	33.0752
	0.702067	0.264566	P09734	P09734	Tubulin alpha-3 chain	TUB3	227	Color2 [A=255, R=169, G=169, B=169]	1	10					28	20	20	71	544	544	49693	0	32331	27545000000	189	30.7951	30.9701	30.6358	31.2949	31.0948	30.805
	0.306958	-0.352976	P09880	P09880	tRNA ligase	TRL1	228	Color2 [A=255, R=169, G=169, B=169]	1	10					25	25	25	335	335	335	95336	0	62429	2947400000	84	28.4196	27.0635	27.1311	27.3635	27.3217	26.8701
	0.0836959	0.0454254	P09938	P09938	Ribonucleoside-diphosphate reductase small chain 1	RNR2	229	Color2 [A=255, R=169, G=169, B=169]	1	10					36	36	36	672	672	672	46147	0	32331	2087100000000000	542	33.8966	33.5051	33.9548	33.7823	33.6335	34.0769
	0.69267	-0.612849	Q3E792;P0C0T4	Q3E792;P0C0T4	40S ribosomal protein S25-A;40S ribosomal protein S25-B	RPS25A;RPS25B	232	Color2 [A=255, R=169, G=169, B=169]	1	10					9	9	9	463	463	463	12039	0	72768	159200000000000	179	33.1514	33.8653	34.379	33.3875	33.3614	32.8083
	1.17152	-0.940793	Q3E757;P0C0W9	Q3E757;P0C0W9	60S ribosomal protein L11-B;60S ribosomal protein L11-A	RPL11B;RPL11A	234	Color2 [A=255, R=169, G=169, B=169]	1	10					14	14	14	644	644	644	19749	0	13351	1310600000000000	183	33.4204	33.8242	33.8567	33.3633	32.7665	32.149
	0.29212	-0.401711	P0C0X0	P0C0X0	40S ribosomal protein S28-B	RPS28B	235	Color2 [A=255, R=169, G=169, B=169]	1	10					9	9	1	731	731	164	75647	0	82141	95803000000	173	32.0008	32.3918	33.7848	32.1643	32.5794	32.2285
	0.712467	-0.635056	P0C2H6;P0C2H7	P0C2H6;P0C2H7	60S ribosomal protein L27-A;60S ribosomal protein L27-B	RPL27A;RPL27B	236	Color2 [A=255, R=169, G=169, B=169]	1	10					13	13	13	566	566	566	15531	0	21801	1334200000000000	177	33.5085	33.5463	33.3552	33.5698	32.7543	32.1808
	0.647509	-0.636146	P0C2H8	P0C2H8	60S ribosomal protein L31-A	RPL31A	237	Color2 [A=255, R=169, G=169, B=169]	1	10					11	11	1	717	717	8	12953	0	14823	71581000000	128	32.5094	32.9651	32.7697	32.7889	32.2153	31.3315
+	2.33494	2.68609	P0CS90	P0CS90	Heat shock protein SSC1, mitochondrial	SSC1	239	Color2 [A=255, R=0, G=0, B=0]	7	10					32	32	24	482	482	384	70627	0	20051	23229000000	209	28.9508	29.4016	28.1039	32.0202	31.0785	31.4159
	0.0105333	0.0147368	P0CT04	P0CT04	Protease B inhibitor 2	PBI2	240	Color2 [A=255, R=169, G=169, B=169]	1	10					8	8	8	853	853	853	85897	0	94398	3506600000	38	28.1881	28.1022	27.6756	28.8616	27.6755	27.4731
	0.0768521	-0.0854626	P0CX11;P0CX10;P42222	P0CX11;P0CX10;P42222	Enolase-related protein 2;Enolase-related protein 1;Enolase-related protein 3	ERR2;ERR1;ERR3	242	Color2 [A=255, R=169, G=169, B=169]	1	10					19	19	19	60	60	60	47327	0	14075	11265000000	135	29.5643	30.0287	29.1138	29.4985	29.976	28.976
	0.86022	-0.78273	P0CX24;P0CX23	P0CX24;P0CX23	60S ribosomal protein L20-B;60S ribosomal protein L20-A	RPL20B;RPL20A	243	Color2 [A=255, R=169, G=169, B=169]	1	10					18	18	18	68	68	68	20437	0	15136	1810400000000000	300	33.7868	34.1091	34.073	33.8888	33.2623	32.4696
	0.823622	-0.759819	P0CX26;P0CX25	P0CX26;P0CX25	60S ribosomal protein L43-B;60S ribosomal protein L43-A	RPL43B;RPL43A	244	Color2 [A=255, R=169, G=169, B=169]	1	10					8	8	8	543	543	543	10091	0	69077	22518000000	78	30.4635	30.8391	30.9249	30.6864	29.9721	29.2895
	1.24711	-0.971448	P0CX30;P0CX29	P0CX30;P0CX29	40S ribosomal protein S23-B;40S ribosomal protein S23-A	RPS23B;RPS23A	246	Color2 [A=255, R=169, G=169, B=169]	1	10					9	9	9	441	441	441	16038	0	12653	96900000000	119	32.231	33.123	33.371	31.9464	32.1363	31.728
	0.93888	-0.874841	P0CX32;P0CX31	P0CX32;P0CX31	40S ribosomal protein S24-B;40S ribosomal protein S24-A	RPS24B;RPS24A	247	Color2 [A=255, R=169, G=169, B=169]	1	10					17	17	17	659	659	659	15329	0	10188	3056900000000000	317	34.0096	34.9632	35.2873	34.2483	33.8548	33.5324
	0.690918	-0.832069	P0CX34;P0CX33	P0CX34;P0CX33	40S ribosomal protein S30-B;40S ribosomal protein S30-A	RPS30B;RPS30A	248	Color2 [A=255, R=169, G=169, B=169]	1	10					4	4	4	317	317	317	71184	0	1085	9772400000	30	28.7713	29.8543	30.4615	29.2317	28.939	28.4202
	0.790966	-0.665362	P0CX36;P0CX35	P0CX36;P0CX35	40S ribosomal protein S4-B;40S ribosomal protein S4-A	RPS4B;RPS4A	249	Color2 [A=255, R=169, G=169, B=169]	1	10					36	36	36	755	755	755	2941	0	32331	5734200000000000	745	34.9357	35.5972	36.0502	35.2224	34.8852	34.4795
	1.08803	-0.883408	P0CX38;P0CX37	P0CX38;P0CX37	40S ribosomal protein S6-B;40S ribosomal protein S6-A	RPS6B;RPS6A	250	Color2 [A=255, R=169, G=169, B=169]	1	10					28	28	28	644	644	644	26996	0	32331	3672500000000000	422	34.4418	35.1342	35.3384	34.483	34.2057	33.5754
	1.1126	-0.935422	P0CX40;P0CX39	P0CX40;P0CX39	40S ribosomal protein S8-B;40S ribosomal protein S8-A	RPS8B;RPS8A	251	Color2 [A=255, R=169, G=169, B=169]	1	10					14	14	14	575	575	575	22489	0	32331	2927100000000000	324	34.1377	34.8106	35.1831	34.2059	33.7808	33.3383
	0.290807	-0.180538	P0CX42;P0CX41	P0CX42;P0CX41	60S ribosomal protein L23-B;60S ribosomal protein L23-A	RPL23B;RPL23A	252	Color2 [A=255, R=169, G=169, B=169]	1	10					10	10	10	547	547	547	14473	0	50387	59655000000	156	31.735	32.3668	32.2681	32.1463	32.0473	31.6347
	1.1781	-0.784134	P0CX44;P0CX43	P0CX44;P0CX43	60S ribosomal protein L1-B;60S ribosomal protein L1-A	RPL1B;RPL1A	253	Color2 [A=255, R=169, G=169, B=169]	1	10					22	22	22	599	599	599	24485	0	26911	2570300000000000	465	34.2325	34.6352	34.5957	34.1942	33.7115	33.2053
	0.675743	-0.626934	P0CX46;P0CX45	P0CX46;P0CX45	60S ribosomal protein L2-B;60S ribosomal protein L2-A	RPL2B;RPL2A	254	Color2 [A=255, R=169, G=169, B=169]	1	10					18	18	18	583	583	583	27408	0	32331	1864500000000000	296	33.7832	34.0389	34.184	33.9864	33.5289	32.6099
	1.17763	-0.688928	P0CX48;P0CX47	P0CX48;P0CX47	40S ribosomal protein S11-B;40S ribosomal protein S11-A	RPS11B;RPS11A	255	Color2 [A=255, R=169, G=169, B=169]	1	10					13	13	13	571	571	571	17749	0	1013	3613200000000000	241	34.4064	35.0594	35.0716	34.4067	34.2197	33.8441
	0.426937	-0.466783	P0CX50;P0CX49	P0CX50;P0CX49	60S ribosomal protein L18-B;60S ribosomal protein L18-A	RPL18B;RPL18A	256	Color2 [A=255, R=169, G=169, B=169]	1	10					10	10	10	452	452	452	20563	0	8265	64050000000	104	32.0307	32.4519	31.9136	32.4751	31.5475	30.9732
	1.19661	-0.976578	P0CX52;P0CX51	P0CX52;P0CX51	40S ribosomal protein S16-B;40S ribosomal protein S16-A	RPS16B;RPS16A	257	Color2 [A=255, R=169, G=169, B=169]	1	10					18	18	18	755	755	755	15847	0	18634	4395700000000000	492	34.7142	35.5854	35.8055	34.6119	34.5502	34.0133
	1.40044	-0.780156	P0CX54;P0CX53	P0CX54;P0CX53	60S ribosomal protein L12-B;60S ribosomal protein L12-A	RPL12B;RPL12A	258	Color2 [A=255, R=169, G=169, B=169]	1	10					12	12	12	673	673	673	17822	0	30338	2285300000000000	316	34.1835	34.7009	34.7844	34.1089	33.7249	33.4945
	1.20378	-1.03091	P0CX56;P0CX55	P0CX56;P0CX55	40S ribosomal protein S18-B;40S ribosomal protein S18-A	RPS18B;RPS18A	259	Color2 [A=255, R=169, G=169, B=169]	1	10					17	17	17	719	719	719	17037	0	32331	487900000000000	484	34.8324	35.6593	35.9728	34.6713	34.6736	34.0269
	0.54734	-0.770003	P0CX83;P0CX82	P0CX83;P0CX82	60S ribosomal protein L19-B;60S ribosomal protein L19-A	RPL19B;RPL19A	261	Color2 [A=255, R=169, G=169, B=169]	1	10					16	16	16	45	45	45	21704	0	15796	74307000000	144	32.4744	32.5586	32.3108	32.516	32.0455	30.4723
	0.877774	-0.948047	P0CX85;P0CX84	P0CX85;P0CX84	60S ribosomal protein L35-B;60S ribosomal protein L35-A	RPL35B;RPL35A	262	Color2 [A=255, R=169, G=169, B=169]	1	10					14	14	14	608	608	608	13909	0	21403	1021200000000000	140	33.0291	33.4495	33.4171	33.1282	32.4622	31.4612
	1.12083	-0.747468	P10080	P10080	Single-stranded nucleic acid-binding protein	SBP1	263	Color2 [A=255, R=169, G=169, B=169]	1	10					23	23	23	639	639	639	32989	0	32331	1521300000000000	368	33.2689	34.1171	34.0895	33.3628	32.9783	32.8919
	0.527484	0.159279	P10081	P10081	ATP-dependent RNA helicase eIF4A	TIF1	264	Color2 [A=255, R=169, G=169, B=169]	1	10					36	36	36	841	841	841	44697	0	32331	6992600000000000	787	35.5902	35.2485	35.2918	35.5823	35.3836	35.6425
	0.0411772	-0.15398	P10591	P10591	Heat shock protein SSA1	SSA1	266	Color2 [A=255, R=0, G=0, B=0]	7	10					72	72	23	886	886	322	69656	0	32331	3.4397e+16	2792	50.4343	50.6033	50.5969	51.5651	47.8501	51.7574
+	1.94359	1.13378	P10592	P10592	Heat shock protein SSA2	SSA2	267	Color2 [A=255, R=0, G=0, B=0]	7	10					64	16	13	825	258	221	69469	0	32331	1136800000000000	262	32.0176	32.2034	32.0465	33.3731	32.7365	33.5593
	0.257266	0.247718	P10659	P10659	S-adenosylmethionine synthase 1	SAM1	270	Color2 [A=255, R=169, G=169, B=169]	1	10					34	34	15	906	906	534	41818	0	32331	74597000000	308	32.7457	32.238	31.9214	33.0989	32.073	32.4762
	0.866993	-0.74912	P10664	P10664	60S ribosomal protein L4-A	RPL4A	271	Color2 [A=255, R=169, G=169, B=169]	1	10					21	21	2	682	682	44	39092	0	32331	3986900000000000	470	35.1744	35.3124	34.9778	34.9829	34.5718	33.6626
	0.18406	0.357365	P10869	P10869	Aspartokinase	HOM3	274	Color2 [A=255, R=169, G=169, B=169]	1	10					34	34	34	67	67	67	58109	0	32331	20631000000	188	29.2028	30.5119	30.647	29.3675	30.7445	31.3219
	0.836375	-0.876369	P10962	P10962	Protein MAK16	MAK16	275	Color2 [A=255, R=169, G=169, B=169]	1	10					5	5	5	18	18	18	35695	0	3902	459250000	26	24.4651	25.5352	25.6568	24.4807	24.788	23.7593
	0.0961538	0.192172	P10963	P10963	Phosphoenolpyruvate carboxykinase [ATP]	PCK1	276	Color2 [A=255, R=169, G=169, B=169]	1	10					47	47	47	845	845	845	60983	0	32331	4636300000000000	847	33.6052	34.8783	35.4951	34.0439	34.9159	35.5953
	0.459074	-0.51562	P10964	P10964	DNA-directed RNA polymerase I subunit RPA190	RPA190	277	Color2 [A=255, R=169, G=169, B=169]	1	10					65	64	64	491	486	486	18643	0	32331	20382000000	318	30.2105	31.3511	30.6384	29.6237	30.8442	30.1852
	0.892364	-0.561705	P11075	P11075	Protein transport protein SEC7	SEC7	278	Color2 [A=255, R=169, G=169, B=169]	1	10					53	53	53	324	324	324	22688	0	26357	9761600000	201	29.3777	30.1308	29.514	29.0207	29.4599	28.8566
	0.0374145	0.0357399	P11076	P11076	ADP-ribosylation factor 1	ARF1	279	Color2 [A=255, R=169, G=169, B=169]	1	10					18	8	8	801	47	47	20529	0	2742	25994000000	96	31.2203	31.411	30.8508	31.7188	30.765	31.1056
	0.152286	0.165784	P11154	P11154	Pyruvate carboxylase 1	PYC1	280	Color2 [A=255, R=169, G=169, B=169]	1	10					76	76	36	611	611	304	1301	0	32331	2584700000000000	893	34.5415	34.1094	33.4117	34.4006	34.4487	33.7106
	0.119365	0.115463	P11412	P11412	Glucose-6-phosphate 1-dehydrogenase	ZWF1	281	Color2 [A=255, R=169, G=169, B=169]	1	10					41	41	41	871	871	871	57521	0	32331	64047000000	360	32.0005	31.9556	32.0574	31.5767	32.0057	32.7774
+	7.09547	15.4735	P11484	P11484	Heat shock protein SSB1	SSB1	283	Color2 [A=255, R=0, G=0, B=0]	7	10					68	68	6	847	847	126	66601	0	32331	3.1453e+16	2308	35.9776	36.3292	36.3024	51.5097	51.6054	51.9147
	0.736899	-0.714769	P11491	P11491	Repressible alkaline phosphatase;Soluble alkaline phosphatase	PHO8	284	Color2 [A=255, R=169, G=169, B=169]	1	10					7	7	7	194	194	194	63003	0	22678	515130000	28	25.8737	25.7897	25.6172	24.3318	25.843	24.9614
	0.822241	-2.83621	P11632	P11632	Non-histone chromosomal protein 6A	NHP6A	285	Color2 [A=255, R=169, G=169, B=169]	1	10					8	8	8	634	634	634	10802	0	20702	3593500000	48	28.2623	28.2486	28.2186	28.5905	24.0572	23.5732
	0.565002	-0.647128	P11633	P11633	Non-histone chromosomal protein 6B	NHP6B	286	Color2 [A=255, R=169, G=169, B=169]	1	10					8	8	8	586	586	586	11476	0	1294	9769700000	72	29.9414	29.6008	29.7353	30.0966	28.4786	28.7609
	0.0473423	-0.0339088	P11745	P11745	Ran GTPase-activating protein 1	RNA1	287	Color2 [A=255, R=169, G=169, B=169]	1	10					38	38	38	821	821	821	45815	0	32331	97339000000	420	33.0241	32.4842	32.3657	32.855	32.3884	32.5289
	0.0185892	-0.016777	P11792	P11792	Serine/threonine-protein kinase SCH9	SCH9	290	Color2 [A=255, R=169, G=169, B=169]	1	10					13	13	13	199	199	199	9181	0	4607	3045800000	51	27.1592	27.3933	27.7515	26.952	27.515	27.7867
	0.183922	-0.274506	P11938	P11938	DNA-binding protein RAP1	RAP1	291	Color2 [A=255, R=169, G=169, B=169]	1	10					14	14	14	248	248	248	92412	0	64605	2586400000	62	28.2886	27.2148	27.2545	28.1744	27.0859	26.6741
	0.130623	-0.0313752	P11986	P11986	Inositol-3-phosphate synthase	INO1	292	Color2 [A=255, R=169, G=169, B=169]	1	10					27	27	27	497	497	497	59641	0	18379	14606000000	199	30.201	29.9682	29.9227	30.0221	29.9615	30.0141
	0.119187	0.20569	P12385	P12385	Eukaryotic peptide chain release factor subunit 1	SUP45	293	Color2 [A=255, R=169, G=169, B=169]	1	10					37	37	37	67	67	67	49005	0	32331	48616000000	271	30.6153	31.5908	31.7761	30.5546	31.7405	32.3041
+	3.57593	3.5918	P12611	P12611	Growth regulation protein	WHI2	294	Color2 [A=255, R=169, G=169, B=169]	1	10					13	13	13	317	317	317	55345	0	67117	4500800000	61	24.3412	25.1211	25.2753	28.3816	28.5307	28.6006
	0.254951	-0.124793	P12612	P12612	T-complex protein 1 subunit alpha	TCP1	295	Color2 [A=255, R=169, G=169, B=169]	1	10					30	30	30	58	58	58	6048	0	18692	16444000000	202	30.6382	30.2462	30.0645	30.3072	30.2656	30.0017
	0.17801	-0.176037	P12683	P12683	3-hydroxy-3-methylglutaryl-coenzyme A reductase 1	HMG1	296	Color2 [A=255, R=169, G=169, B=169]	1	10					8	8	6	102	102	75	11562	0	21867	441250000	28	25.8441	25.7064	25.1601	25.2208	26.0003	24.9614
	0.136401	0.153597	P12688	P12688	Serine/threonine-protein kinase YPK1	YPK1	298	Color2 [A=255, R=169, G=169, B=169]	1	10					29	29	23	472	472	379	76479	0	13526	7996400000	184	28.6752	29.5735	29.2162	28.7101	29.3953	29.8203
	0.186862	0.128887	P12709	P12709	Glucose-6-phosphate isomerase	PGI1	300	Color2 [A=255, R=169, G=169, B=169]	1	10					33	33	33	679	679	679	61298	0	32331	1789100000000000	450	33.2597	33.037	33.2225	32.9392	33.1745	33.7921
	0.0625907	0.0486329	P12754	P12754	Translation initiation factor eIF-2B subunit delta	GCD2	301	Color2 [A=255, R=169, G=169, B=169]	1	10					24	24	24	349	349	349	70851	0	19893	12130000000	163	29.0873	29.9771	29.6909	29.5192	29.7407	29.6412
	0.898714	0.590743	P12904	P12904	5-AMP-activated protein kinase subunit gamma	SNF4	303	Color2 [A=255, R=169, G=169, B=169]	1	10					25	25	25	742	742	742	36401	0	19253	21011000000	168	29.6171	30.2482	30.0422	30.0788	30.7313	30.8697
	0.841415	-0.502057	P12945	P12945	N-terminal acetyltransferase A complex subunit NAT1	NAT1	304	Color2 [A=255, R=169, G=169, B=169]	1	10					33	33	33	474	474	474	98904	0	14582	6731000000	128	28.9627	29.0058	28.9612	28.8451	28.6449	27.9336
+	2.1459	-1.66244	P12962	P12962	Cap-associated protein CAF20	CAF20	306	Color2 [A=255, R=169, G=169, B=169]	1	10					4	4	4	28	28	28	18223	0	87603	2188700000	21	28.4051	28.3566	28.4918	26.555	26.3188	27.3924
	0.162075	-0.129234	P13188	P13188	Glutamine--tRNA ligase	GLN4	308	Color2 [A=255, R=169, G=169, B=169]	1	10					60	60	60	697	697	697	93132	0	32331	36936000000	414	31.8886	31.0729	31.0863	31.4444	31.2241	30.9917
	0.99264	0.501772	P13298;P30402	P13298	Orotate phosphoribosyltransferase 1	URA5	310	Color2 [A=255, R=169, G=169, B=169]	1	10					11	11	11	549	549	549	24664	0	88839	9567400000	82	29.2512	28.815	28.5133	29.5356	29.1837	29.3655
+	2.50737	-0.538641	P13393	P13393	TATA-box-binding protein	SPT15	311	Color2 [A=255, R=169, G=169, B=169]	1	10					8	8	8	379	379	379	27003	0	12346	1183600000	40	26.6634	26.8729	26.8818	26.1941	26.3501	26.258
	0.703257	-0.12533	P13517	P13517	F-actin-capping protein subunit beta	CAP2	312	Color2 [A=255, R=169, G=169, B=169]	1	10					20	20	20	739	739	739	32629	0	32331	16582000000	137	30.1903	30.1831	30.0196	29.9799	30.1185	29.9184
	0.918701	-0.310384	P13574	P13574	Protein STE12	STE12	313	Color2 [A=255, R=169, G=169, B=169]	1	10					3	3	3	47	47	47	77866	0	64436	357590000	18	24.9651	25.2495	25.147	24.6041	25.0618	24.7645
	0.234874	-0.192123	P13663	P13663	Aspartate-semialdehyde dehydrogenase	HOM2	315	Color2 [A=255, R=169, G=169, B=169]	1	10					25	25	25	663	663	663	39543	0	14989	29965000000	193	31.3506	30.6625	30.8466	30.5732	30.4593	31.2508
	0.998397	-0.344638	P13711	P13711	Acyl-coenzyme A oxidase	POX1	316	Color2 [A=255, R=169, G=169, B=169]	1	10					40	40	40	618	618	618	84041	0	18527	12323000000	245	29.909	30.2304	30.0437	29.5325	29.9734	29.6434
	0.0234845	0.0213706	P14020	P14020	Dolichol-phosphate mannosyltransferase	DPM1	318	Color2 [A=255, R=169, G=169, B=169]	1	10					12	12	12	618	618	618	30362	0	48201	4221100000	72	28.7253	28.6152	27.9183	28.6839	28.524	28.1151
	0.141594	-0.167243	P14065	P14065	Glycerol 2-dehydrogenase (NADP(+))	GCY1	319	Color2 [A=255, R=169, G=169, B=169]	1	10					26	26	25	869	869	837	35079	0	2358	10507000000	149	30.3428	29.3068	29.1539	29.8339	29.4243	29.0435
	1.03072	-0.7817	P14120	P14120	60S ribosomal protein L30	RPL30	320	Color2 [A=255, R=169, G=169, B=169]	1	10					9	9	9	81	81	81	11415	0	26771	1085500000000000	143	32.9455	33.5303	33.7896	33.1126	32.5654	32.2423
	0.500678	-0.535229	P14126	P14126	60S ribosomal protein L3	RPL3	321	Color2 [A=255, R=169, G=169, B=169]	1	10					32	32	32	574	574	574	43757	0	32331	2429700000000000	523	34.0747	34.2763	33.9185	34.1596	33.8419	32.6624
	0.773521	-0.33101	P14306	P14306	Carboxypeptidase Y inhibitor	TFS1	323	Color2 [A=255, R=169, G=169, B=169]	1	10					13	13	13	895	895	895	24357	0	22265	18773000000	117	30.4781	30.395	30.2684	29.7916	30.4142	29.9427
	0.00820612	0.168303	P14540	P14540	Fructose-bisphosphate aldolase	FBA1	324	Color2 [A=255, R=169, G=169, B=169]	1	10					33	33	33	833	833	833	3962	0	32331	1.8006e+16	1748	36.1188	50.0026	50.5354	36.115	49.9044	51.1423
	0.542065	1.85859	P14681	P14681	Mitogen-activated protein kinase KSS1	KSS1	326	Color2 [A=255, R=169, G=169, B=169]	1	10					15	15	13	568	568	546	42692	0	12526	5281100000	71	24.2454	28.599	28.4524	27.9749	29.2378	29.6598
	0.0971046	-0.0516841	P14682	P14682	Ubiquitin-conjugating enzyme E2-34 kDa	CDC34	327	Color2 [A=255, R=169, G=169, B=169]	1	10					8	8	8	247	247	247	34064	0	31502	5438000000	68	28.4582	28.2072	28.1249	28.5344	28.0236	28.0772
	0.0196453	-0.0151126	P14741	P14741	Translation initiation factor eIF-2B subunit alpha	GCN3	329	Color2 [A=255, R=169, G=169, B=169]	1	10					15	15	15	528	528	528	34025	0	4986	6681700000	91	28.1408	28.9544	28.3824	28.4803	28.6248	28.3271
	0.270444	0.267726	P14742	P14742	Glutamine--fructose-6-phosphate aminotransferase [isomerizing]	GFA1	330	Color2 [A=255, R=169, G=169, B=169]	1	10					50	50	50	713	713	713	80046	0	32331	77491000000	431	31.595	32.4161	32.1199	31.7161	32.7901	32.428
	1.91079	0.291568	P14747	P14747	Serine/threonine-protein phosphatase 2B catalytic subunit A2	CMP2	332	Color2 [A=255, R=169, G=169, B=169]	1	10					22	21	21	449	434	434	68527	0	13065	9912300000	154	29.2752	29.2364	29.139	29.4071	29.5895	29.5287
+	2.91592	2.1615	P14832	P14832	Peptidyl-prolyl cis-trans isomerase	CPR1	333	Color2 [A=255, R=169, G=169, B=169]	1	10					13	13	13	846	846	846	1739	0	32331	73037000000	201	31.0907	30.4477	30.2214	32.662	32.8063	32.7759
	0.265169	-0.0885518	P14904	P14904	Vacuolar aminopeptidase 1	APE1	335	Color2 [A=255, R=169, G=169, B=169]	1	10					27	27	27	654	654	654	57092	0	27623	47349000000	210	31.8869	32.0714	32.0029	32.0778	31.9522	31.6655
	0.361022	-0.363626	P14907	P14907	Nucleoporin NSP1	NSP1	337	Color2 [A=255, R=169, G=169, B=169]	1	10					15	15	15	338	338	338	86515	0	10261	2980600000	70	27.9415	28.797	29.2856	28.3002	28.059	28.574
+	3.45511	2.44893	P14922	P14922	General transcriptional corepressor CYC8	CYC8	338	Color2 [A=255, R=169, G=169, B=169]	1	10					21	21	21	249	249	249	1072	0	32331	68725000000	220	30.3551	30.5433	30.1229	32.4302	32.9619	32.9759
	0.0656727	-0.0418847	P15019	P15019	Transaldolase	TAL1	339	Color2 [A=255, R=169, G=169, B=169]	1	10					32	32	31	684	684	66	37036	0	2451	19234000000	245	31.0068	30.4434	30.2888	30.6096	30.4642	30.5395
	0.0747562	0.0417226	P15108	P15108	ATP-dependent molecular chaperone HSC82	HSC82	340	Color2 [A=255, R=169, G=169, B=169]	1	10					70	70	18	675	675	193	80899	0	32331	6382800000000000	944	35.7591	35.1887	35.177	35.3974	35.4918	35.3608
	0.907498	-0.714663	P15180	P15180	Lysine--tRNA ligase, cytoplasmic	KRS1	341	Color2 [A=255, R=169, G=169, B=169]	1	10					60	60	60	717	717	717	67958	0	32331	2915600000000000	795	34.8627	34.1727	34.0728	34.1765	33.5206	33.2671
	0.718577	0.42594	P15202	P15202	Peroxisomal catalase A	CTA1	342	Color2 [A=255, R=169, G=169, B=169]	1	10					24	24	24	408	408	408	58555	0	90402	11188000000	123	29.2496	29.1282	29.3306	29.2149	29.6406	30.1308
	0.0475118	-0.03523	P15274	P15274	AMP deaminase	AMD1	343	Color2 [A=255, R=169, G=169, B=169]	1	10					20	20	20	248	248	248	933	0	42972	2694800000	63	27.8926	27.6075	27.2817	27.4184	27.9209	27.3367
	1.46347	1.48372	P15303	P15303	Protein transport protein SEC23	SEC23	344	Color2 [A=255, R=169, G=169, B=169]	1	10					33	33	33	576	576	576	85384	0	32331	33035000000	220	28.9408	29.015	29.6012	29.8645	30.8541	31.2896
	0.234203	-0.0433127	P15454	P15454	Guanylate kinase	GUK1	347	Color2 [A=255, R=169, G=169, B=169]	1	10					10	10	10	631	631	631	20637	0	62728	3778600000	54	28.4788	28.546	28.3963	28.3701	28.374	28.5471
	0.20079	-0.0518144	P15496	P15496	Isopentenyl-diphosphate Delta-isomerase	IDI1	348	Color2 [A=255, R=169, G=169, B=169]	1	10					19	19	19	889	889	889	33351	0	32331	33111000000	222	31.2289	30.9246	30.9375	30.979	30.9855	30.9711
	1.05204	-0.163841	P15565	P15565	tRNA (guanine(26)-N(2))-dimethyltransferase, mitochondrial	TRM1	349	Color2 [A=255, R=169, G=169, B=169]	1	10					30	30	30	568	568	568	64052	0	16739	12846000000	189	29.7688	29.8219	29.7779	29.5948	29.7617	29.5206
	0.0022156	0.00208092	P15624	P15624	Phenylalanine--tRNA ligase beta subunit	FRS1	350	Color2 [A=255, R=169, G=169, B=169]	1	10					38	38	38	723	723	723	67364	0	32331	58861000000	369	32.443	31.682	31.5782	32.0634	32.023	31.6231
	0.0686536	-0.0564588	P15625	P15625	Phenylalanine--tRNA ligase alpha subunit	FRS2	351	Color2 [A=255, R=169, G=169, B=169]	1	10					36	36	36	761	761	761	57511	0	32331	53179000000	367	32.306	31.6147	31.3897	31.7772	31.8105	31.5533
	0.618774	-0.956848	P15646	P15646	rRNA 2-O-methyltransferase fibrillarin	NOP1	352	Color2 [A=255, R=169, G=169, B=169]	1	10					24	24	24	651	651	651	34465	0	24829	93263000000	336	31.6606	33.3866	33.9246	31.8086	32.2541	32.0387
	0.297363	-0.220883	P15703	P15703	Glucan 1,3-beta-glucosidase	BGL2	354	Color2 [A=255, R=169, G=169, B=169]	1	10					10	10	10	361	361	361	34118	0	19127	23264000000	116	31.2272	30.8366	30.7849	31.1094	30.2138	30.8628
	0.160406	0.0966937	P15705	P15705	Heat shock protein STI1	STI1	355	Color2 [A=255, R=169, G=169, B=169]	1	10					48	48	48	757	757	757	66264	0	32331	87585000000	412	32.6743	32.0433	32.1852	32.196	32.6149	32.382
	0.270466	0.140596	P15790	P15790	Casein kinase II subunit alpha	CKA1	358	Color2 [A=255, R=169, G=169, B=169]	1	10					30	30	29	645	645	618	44667	0	2802	30749000000	263	30.7049	31.3561	30.9126	31.1687	31.2488	30.9779
	1.35086	0.557266	P15873	P15873	Proliferating cell nuclear antigen	POL30	359	Color2 [A=255, R=169, G=169, B=169]	1	10					26	26	26	868	868	868	28916	0	32331	1043700000000000	313	31.9035	31.9477	31.6058	32.6958	32.1963	32.2367
	0.247278	-0.139474	P15891	P15891	Actin-binding protein	ABP1	360	Color2 [A=255, R=169, G=169, B=169]	1	10					39	39	39	657	657	657	65575	0	32331	54452000000	304	32.2573	31.8742	31.7878	32.1556	31.7686	31.5766
	0.97335	-9.56598	P15992	P15992	Heat shock protein 26	HSP26	361	Color2 [A=255, R=128, G=128, B=128]	1	10					28	28	28	79	79	79	23879	0	32331	8711200000000000	684	36.1678	50.0233	49.9133	36.1025	35.8841	35.4198
	0.0793526	0.120569	P16120	P16120	Threonine synthase	THR4	362	Color2 [A=255, R=169, G=169, B=169]	1	10					41	41	41	708	708	708	57474	0	32331	35670000000	319	31.8895	30.4966	30.4434	31.5466	30.7033	30.9413
	0.246565	0.086132	P16140	P16140	V-type proton ATPase subunit B	VMA2	363	Color2 [A=255, R=169, G=169, B=169]	1	10					55	55	55	832	832	832	57749	0	32331	1866300000000000	647	33.7446	33.4478	33.4432	33.6131	33.8053	33.4756
	0.168722	-0.064038	P16370	P16370	DNA-directed RNA polymerase II subunit RPB3	RPB3	364	Color2 [A=255, R=169, G=169, B=169]	1	10					9	9	9	393	393	393	35297	0	10527	2786300000	51	27.3793	27.4709	27.0714	27.3968	27.1561	27.1765
+	3.13659	2.23182	P16474	P16474	78 kDa glucose-regulated protein homolog	KAR2	366	Color2 [A=255, R=169, G=169, B=169]	1	10					48	45	45	521	497	497	74467	0	32331	1093400000000000	443	31.5227	31.398	31.2308	34.0216	33.2512	33.5741
	0.0121877	0.0278765	P16521	P16521	Elongation factor 3A	YEF3	367	Color2 [A=255, R=169, G=169, B=169]	1	10					73	73	56	675	675	557	11594	0	32331	3088600000000000	926	33.0894	34.1522	34.5539	32.7916	34.2039	34.8836
	0.119408	-0.522659	P16547	P16547	Mitochondrial outer membrane protein OM45	OM45	369	Color2 [A=255, R=169, G=169, B=169]	1	10					15	15	15	377	377	377	4458	0	69961	1918300000	60	27.5436	28.2874	25.6631	27.9327	28.131	23.8624
	1.01778	-0.280498	P16550	P16550	Protein APA1;5,5-P-1,P-4-tetraphosphate phosphorylase;ADP-sulfurylase	APA1	370	Color2 [A=255, R=169, G=169, B=169]	1	10					21	21	21	835	835	835	36492	0	18679	33141000000	215	31.4658	31.1298	31.1296	31.0905	30.8942	30.8989
	0.155943	-0.161883	P16603	P16603	NADPH--cytochrome P450 reductase	NCP1	371	Color2 [A=255, R=169, G=169, B=169]	1	10					13	13	13	272	272	272	76771	0	60532	1032600000	33	27.3758	26.7401	26.1797	26.8869	26.6469	26.2761
+	3.78871	1.60921	P16639	P16639	Arginyl-tRNA--protein transferase 1	ATE1	372	Color2 [A=255, R=169, G=169, B=169]	1	10					26	26	26	531	531	531	5793	0	19197	20219000000	218	29.3295	29.5168	29.5855	31.2012	30.9119	31.1464
	1.5745	0.647888	P16649	P16649	General transcriptional corepressor TUP1	TUP1	373	Color2 [A=255, R=169, G=169, B=169]	1	10					31	31	31	442	442	442	78307	0	32331	18247000000	201	30.0176	29.4402	29.4819	30.3429	30.2271	30.3133
	0.130368	0.107292	P16861	P16861	ATP-dependent 6-phosphofructokinase subunit alpha	PFK1	375	Color2 [A=255, R=169, G=169, B=169]	1	10					73	73	72	764	764	755	10797	0	32331	1404100000000000	687	33.2884	33.0692	32.8631	32.9531	33.731	32.8586
	0.108787	0.0811513	P16862	P16862	ATP-dependent 6-phosphofructokinase subunit beta	PFK2	376	Color2 [A=255, R=169, G=169, B=169]	1	10					53	52	52	617	608	608	10462	0	32331	1131300000000000	570	32.9045	33.0024	32.8016	32.5319	33.4439	32.9761
+	3.59769	2.89095	P16892	P16892	Mitogen-activated protein kinase FUS3	FUS3	377	Color2 [A=255, R=169, G=169, B=169]	1	10					11	10	10	439	416	416	40772	0	36319	2495500000	43	24.7044	24.9209	25.2351	27.5224	27.874	28.1368
	0.950423	-0.676681	P17065	P17065	Rab guanine nucleotide exchange factor SEC2	SEC2	379	Color2 [A=255, R=169, G=169, B=169]	1	10					17	17	17	283	283	283	84651	0	51945	2083600000	74	27.6202	27.7428	27.2817	26.6713	27.4676	26.4759
	0.813304	-0.795701	P17076	P17076	60S ribosomal protein L8-A	RPL8A	380	Color2 [A=255, R=169, G=169, B=169]	1	10					28	5	5	754	137	137	28124	0	47307	17945000000	81	30.4227	30.7948	30.5854	30.5792	29.7804	29.0563
	0.100823	0.14321	P17157	P17157	Cyclin-dependent protein kinase PHO85	PHO85	381	Color2 [A=255, R=169, G=169, B=169]	1	10					19	17	17	679	652	652	34906	0	17351	22772000000	156	29.8149	31.392	30.9267	30.4576	31.1297	30.976
	0.14818	-0.0778211	P17255	P17255	V-type proton ATPase catalytic subunit A;Endonuclease PI-SceI	VMA1	382	Color2 [A=255, R=169, G=169, B=169]	1	10					76	76	76	664	664	664	11864	0	32331	2107200000000000	755	34.053	33.6518	33.5254	33.6019	33.8865	33.5084
	0.321654	0.173627	P17423	P17423	Homoserine kinase	THR1	383	Color2 [A=255, R=169, G=169, B=169]	1	10					16	16	16	513	513	513	38712	0	2479	28112000000	141	31.0847	30.7345	30.9053	31.2461	30.6895	31.3098
	0.0880072	0.0760663	P17442	P17442	Phosphate system positive regulatory protein PHO81	PHO81	384	Color2 [A=255, R=169, G=169, B=169]	1	10					48	48	48	475	475	475	13403	0	19348	12842000000	242	29.3273	30.0547	29.9063	29.4165	30.0119	30.088
	0.116646	-0.646673	P17505	P17505	Malate dehydrogenase, mitochondrial	MDH1	385	Color2 [A=255, R=169, G=169, B=169]	1	10					15	15	15	62	62	62	3565	0	10228	3543500000	65	29.1054	29.061	25.3204	28.1486	29.3018	24.0964
	0.351015	0.24465	P17536	P17536	Tropomyosin-1	TPM1	386	Color2 [A=255, R=169, G=169, B=169]	1	10					21	21	21	879	879	879	2354	0	32331	27960000000	164	29.6589	30.2989	30.4041	30.3633	30.6642	30.0683
	0.331485	-0.16986	P17555	P17555	Adenylyl cyclase-associated protein	SRV2	387	Color2 [A=255, R=169, G=169, B=169]	1	10					22	22	22	506	506	506	57521	0	16013	8916500000	113	29.6599	29.7709	29.1541	29.2985	29.5398	29.2371
	0.384951	0.111448	P17649	P17649	4-aminobutyrate aminotransferase	UGA1	388	Color2 [A=255, R=169, G=169, B=169]	1	10					10	10	10	308	308	308	52946	0	19721	1083100000	33	26.6528	26.2548	26.3434	26.5094	26.5133	26.5628
	0.0351415	-0.0122128	P17695	P17695	Glutaredoxin-2, mitochondrial	GRX2	389	Color2 [A=255, R=169, G=169, B=169]	1	10					6	6	6	385	385	385	15861	0	12982	1737000000	31	27.0118	27.2127	26.9526	27.1846	27.0709	26.885
	0.418318	4.7314	P17709	P17709	Glucokinase-1	GLK1	390	Color2 [A=255, R=169, G=169, B=169]	1	10					50	50	49	798	798	77	55377	0	32331	9207300000000000	1282	34.9909	35.6987	35.9967	34.9353	36.0565	49.8887
	1.49367	-0.768202	P17883	P17883	Superkiller protein 3	SKI3	391	Color2 [A=255, R=169, G=169, B=169]	1	10					38	38	38	326	326	326	16372	0	17949	5375800000	167	28.675	29.2439	28.8609	28.1045	28.4748	27.8959
+	3.26574	3.50471	P17967	P17967	Protein disulfide-isomerase	PDI1	394	Color2 [A=255, R=169, G=169, B=169]	1	10					40	40	40	63	63	63	58226	0	32331	1238200000000000	356	30.0818	30.1979	29.5304	33.9456	32.9796	33.399
	0.0379836	0.102612	P18239;P18238	P18239	ADP,ATP carrier protein 2	PET9	395	Color2 [A=255, R=169, G=169, B=169]	1	10					18	18	16	491	491	447	34426	0	70471	7384600000	100	29.4516	30.0961	27.7315	29.4975	30.0234	28.0661
	0.584637	0.220811	P18562	P18562	Uracil phosphoribosyltransferase	FUR1	396	Color2 [A=255, R=169, G=169, B=169]	1	10					21	21	21	898	898	898	24594	0	17724	36108000000	185	31.3934	31.1205	31.2633	31.5978	31.184	31.6578
	0.0641699	-0.194663	P18759	P18759	Vesicular-fusion protein SEC18	SEC18	397	Color2 [A=255, R=169, G=169, B=169]	1	10					32	32	32	511	511	511	84055	0	32331	8669900000	130	28.1762	30.2704	30.3286	27.9243	29.6737	30.5932
	2.03065	0.613584	P18899	P18899	Stress protein DDR48	DDR48	399	Color2 [A=255, R=169, G=169, B=169]	1	10					27	27	27	691	691	691	46233	0	32331	25711000000	215	29.7269	29.8669	29.5746	30.3117	30.1775	30.52
	0.631763	0.373763	P19073	P19073	Cell division control protein 42	CDC42	402	Color2 [A=255, R=169, G=169, B=169]	1	10					2	2	2	11	11	11	21322	0	45021	524560000	14	25.6189	25.7086	25.0955	25.5358	25.83	26.1784
	0.0307843	-0.0390542	P19097	P19097	Fatty acid synthase subunit alpha;Acyl carrier;3-oxoacyl-[acyl-carrier-protein] reductase;3-oxoacyl-[acyl-carrier-protein] synthase	FAS2	403	Color2 [A=255, R=169, G=169, B=169]	1	10					105	105	105	63	63	63	20694	0	32331	78574000000	771	33.1405	32.3336	31.9014	32.6051	32.6822	31.9712
	0.130071	-0.111693	P19146	P19146	ADP-ribosylation factor 2	ARF2	404	Color2 [A=255, R=169, G=169, B=169]	1	10					19	19	9	818	818	486	20657	0	32331	1753600000000000	303	33.8316	34.0947	33.7364	34.3362	33.3264	33.6649
	0.709166	0.475439	P19358	P19358	S-adenosylmethionine synthase 2	SAM2	406	Color2 [A=255, R=169, G=169, B=169]	1	10					33	14	14	807	438	438	42255	0	26315	27603000000	142	31.1883	30.629	30.4658	31.6079	30.8661	31.2353
	0.34307	0.93902	P19414	P19414	Aconitate hydratase, mitochondrial	ACO1	407	Color2 [A=255, R=169, G=169, B=169]	1	10					15	15	15	254	254	254	85367	0	96884	2585900000	50	27.94	28.6703	25.0501	28.0089	28.6465	27.822
	0.37695	0.193359	P19454	P19454	Casein kinase II subunit alpha	CKA2	408	Color2 [A=255, R=169, G=169, B=169]	1	10					23	22	22	72	69	69	39403	0	32331	49354000000	212	31.3043	32.0053	31.7507	31.9396	31.9525	31.7482
	0.206349	1.06657	P19524	P19524	Myosin-2	MYO2	409	Color2 [A=255, R=169, G=169, B=169]	1	10					67	67	63	508	508	487	18068	0	32331	12809000000	283	31.1095	29.461	24.948	30.846	29.7034	28.1689
	0.944266	-2.44187	P19736	P19736	Pre-mRNA-splicing factor PRP9	PRP9	411	Color2 [A=255, R=169, G=169, B=169]	1	10					12	12	12	274	274	274	63029	0	37633	1110000000	36	25.8643	28.28	27.162	24.4279	26.476	23.0769
	1.43026	0.973371	P19812	P19812	E3 ubiquitin-protein ligase UBR1	UBR1	412	Color2 [A=255, R=169, G=169, B=169]	1	10					59	59	59	393	393	393	22484	0	32331	20700000000	290	29.8252	29.6773	28.9615	30.7392	30.494	30.1509
	0.0313351	0.100281	P19882	P19882	Heat shock protein 60, mitochondrial	HSP60	415	Color2 [A=255, R=169, G=169, B=169]	1	10					21	21	21	437	437	437	60751	0	82234	2378600000	65	27.8848	28.5027	25.965	27.9161	28.6487	26.0886
	0.7542	0.575427	P20049	P20049	Prephenate dehydrogenase [NADP(+)]	TYR1	416	Color2 [A=255, R=169, G=169, B=169]	1	10					16	16	16	454	454	454	50923	0	65973	5054400000	88	28.4384	27.8359	28.155	29.1147	28.1201	28.9207
	1.07597	0.356583	P20081	P20081	FK506-binding protein 1	FPR1	418	Color2 [A=255, R=169, G=169, B=169]	1	10					11	11	11	833	833	833	12158	0	98612	16468000000	72	29.9999	30.2849	29.8497	30.2903	30.3359	30.5781
	0.589268	-0.678525	P20424	P20424	Signal recognition particle subunit SRP54	SRP54	420	Color2 [A=255, R=169, G=169, B=169]	1	10					32	32	32	621	621	621	59624	0	32331	28962000000	291	30.5267	31.7338	31.9379	30.1908	30.9567	31.0154
	0.426728	-0.193501	P20433	P20433	DNA-directed RNA polymerase II subunit RPB4	RPB4	421	Color2 [A=255, R=169, G=169, B=169]	1	10					8	8	8	548	548	548	25414	0	13127	3076500000	40	26.9993	27.4534	27.3624	26.9426	27.3486	26.9435
	0.493421	-0.248918	P20434	P20434	DNA-directed RNA polymerases I, II, and III subunit RPABC1	RPB5	422	Color2 [A=255, R=169, G=169, B=169]	1	10					7	7	7	474	474	474	25079	0	54239	4378000000	47	27.6877	28.1003	27.9293	27.6179	27.9942	27.3584
	1.63948	0.49915	P20436	P20436	DNA-directed RNA polymerases I, II, and III subunit RPABC3	RPB8	424	Color2 [A=255, R=169, G=169, B=169]	1	10					6	6	6	507	507	507	16511	0	17471	12418000000	53	29.2128	28.9791	29.145	29.5891	29.8303	29.415
	1.31717	-0.659211	P20447	P20447	ATP-dependent RNA helicase DBP3	DBP3	425	Color2 [A=255, R=169, G=169, B=169]	1	10					17	17	17	402	402	402	58826	0	38468	3705500000	88	28.6011	28.6364	28.7737	28.4664	27.7516	27.8155
+	1.56766	-2.32804	P20448	P20448	ATP-dependent RNA helicase HCA4	HCA4	426	Color2 [A=255, R=169, G=169, B=169]	1	10					5	5	5	86	86	86	87192	0	66532	358070000	15	25.4865	25.8615	26.2776	23.8652	24.4684	22.3079
	0.0296417	-0.0300223	P20449	P20449	ATP-dependent RNA helicase DBP5	DBP5	427	Color2 [A=255, R=169, G=169, B=169]	1	10					22	22	22	585	585	585	53873	0	14778	4797500000	115	28.805	29.2194	28.2822	28.3262	28.949	28.9413
	0.744799	-0.109336	P20459	P20459	Eukaryotic translation initiation factor 2 subunit alpha	SUI2	428	Color2 [A=255, R=169, G=169, B=169]	1	10					37	37	37	878	878	878	34717	0	27011	62651000000	311	31.9761	32.1227	32.0686	32.0503	31.8878	31.9014
	1.07566	-0.663516	P20484	P20484	Protein MAK11	MAK11	429	Color2 [A=255, R=169, G=169, B=169]	1	10					17	17	17	476	476	476	4729	0	53716	4986100000	99	28.4617	29.2195	29.353	28.3825	28.4729	28.1883
	0.173923	-0.0883764	P20485	P20485	Choline kinase	CKI1	430	Color2 [A=255, R=169, G=169, B=169]	1	10					16	16	16	352	352	352	66316	0	14335	3510100000	70	28.3244	27.8546	27.6802	27.8535	27.8771	27.8635
	1.27283	0.660361	P20604	P20604	Serine/threonine-protein phosphatase PP1-1	SIT4	432	Color2 [A=255, R=169, G=169, B=169]	1	10					22	22	22	852	852	852	35537	0	27929	23447000000	179	30.0794	29.7194	29.6714	30.8685	30.4215	30.1612
	0.447873	-0.384561	P20606	P20606	Small COPII coat GTPase SAR1	SAR1	433	Color2 [A=255, R=169, G=169, B=169]	1	10					22	22	22	958	958	958	2145	0	32331	3878300000000000	428	35.2487	35.4854	35.0407	35.5662	34.5375	34.5175
	0.173724	-0.153344	P21242	P21242	Probable proteasome subunit alpha type-7	PRE10	439	Color2 [A=255, R=169, G=169, B=169]	1	10					11	11	11	51	51	51	31536	0	58665	12727000000	74	29.4819	30.4765	30.0053	29.5021	30.071	29.9306
	0.251254	-0.154999	P21243	P21243	Proteasome subunit alpha type-1	SCL1	440	Color2 [A=255, R=169, G=169, B=169]	1	10					17	17	17	806	806	806	28001	0	10493	8080600000	131	29.4628	29.1427	28.8444	29.1393	29.1841	28.6616
	0.0191071	0.0280342	P21269	P21269	CCA tRNA nucleotidyltransferase, mitochondrial	CCA1	441	Color2 [A=255, R=169, G=169, B=169]	1	10					9	9	9	19	19	19	62484	0	12564	957110000	28	27.0047	25.7933	25.9789	26.9079	25.9762	25.9769
	0.402214	-0.202036	P21304	P21304	Periodic tryptophan protein 1	PWP1	442	Color2 [A=255, R=169, G=169, B=169]	1	10					23	23	23	47	47	47	63803	0	14288	10754000000	135	28.7367	29.1816	29.2911	28.8294	29.1071	28.6669
	0.833321	0.944665	P21524	P21524	Ribonucleoside-diphosphate reductase large chain 1	RNR1	444	Color2 [A=255, R=169, G=169, B=169]	1	10					22	22	17	315	315	269	9956	0	1219	2345200000	60	27.0558	26.4383	26.8979	27.2455	27.2544	28.7261
	0.444602	-0.249851	P21538;Q12457	P21538	DNA-binding protein REB1	REB1	445	Color2 [A=255, R=169, G=169, B=169]	1	10					18	18	18	29	29	29	91873	0	68898	3271800000	78	28.3016	28.0822	28.1992	28.3761	27.8809	27.5765
	0.97344	-0.769821	P21576	P21576	Vacuolar protein sorting-associated protein 1	VPS1	446	Color2 [A=255, R=169, G=169, B=169]	1	10					20	20	20	374	374	374	78736	0	91439	3992100000	102	28.4443	29.0654	29.2501	27.6093	28.54	28.301
	0.44296	-0.115088	P21734	P21734	Ubiquitin-conjugating enzyme E2 1	UBC1	449	Color2 [A=255, R=169, G=169, B=169]	1	10					15	15	15	879	879	879	24178	0	25782	18736000000	122	30.5794	30.4407	30.391	30.2404	30.2789	30.5466
	0.348668	-0.564269	P21827	P21827	Guanine nucleotide exchange factor SRM1	SRM1	450	Color2 [A=255, R=169, G=169, B=169]	1	10					11	11	11	28	28	28	53013	0	58448	2821600000	48	28.5393	27.6668	27.0791	28.1244	27.1447	26.3232
	0.579005	1.24141	P21965	P21965	Protein kinase MCK1	MCK1	452	Color2 [A=255, R=169, G=169, B=169]	1	10					11	11	11	405	405	405	43135	0	25976	1206100000	33	27.0486	27.2698	24.3012	27.4992	27.4563	27.3884
	1.27254	0.815774	P22007	P22007	Protein farnesyltransferase subunit beta	RAM1	453	Color2 [A=255, R=169, G=169, B=169]	1	10					5	5	5	116	116	116	48189	0	1198	966430000	22	25.5537	25.4831	25.2614	26.4567	26.6087	25.6802
	0.101775	0.0564009	P22108	P22108	5,5-P-1,P-4-tetraphosphate phosphorylase 2	APA2	454	Color2 [A=255, R=169, G=169, B=169]	1	10					14	14	14	585	585	585	3684	0	10775	2683400000	59	27.8214	27.3885	27.4976	27.5923	27.3825	27.902
	0.232548	0.13563	P22133	P22133	Malate dehydrogenase, cytoplasmic	MDH2	455	Color2 [A=255, R=169, G=169, B=169]	1	10					15	15	15	456	456	456	4073	0	21603	39880000000	162	31.3202	30.7925	30.6841	31.043	30.878	31.2827
	0.22864	0.471355	P22137	P22137	Clathrin heavy chain	CHC1	456	Color2 [A=255, R=169, G=169, B=169]	1	10					72	72	72	579	579	579	18723	0	32331	24298000000	386	31.5296	30.3364	29.1805	31.592	30.7936	30.075
	0.152528	-0.18649	P22138	P22138	DNA-directed RNA polymerase I subunit RPA135	RPA135	457	Color2 [A=255, R=169, G=169, B=169]	1	10					45	45	45	514	514	514	13574	0	32331	15930000000	249	29.5868	30.471	29.9607	29.1692	30.478	29.8119
	0.0636797	0.121875	P22139	P22139	DNA-directed RNA polymerases I, II, and III subunit RPABC5	RPB10	458	Color2 [A=255, R=169, G=169, B=169]	1	10					3	3	3	543	543	543	82776	0	31054	1752400000	29	25.7422	27.8139	27.576	27.0192	27.4052	27.0733
	0.79741	-2.25686	P22141	P22141	Proteasome subunit beta type-4	PRE1	459	Color2 [A=255, R=169, G=169, B=169]	1	10					7	7	7	384	384	384	22516	0	1407	1534900000	26	27.0093	26.7913	26.6668	24.24	26.969	22.4879
	0.617225	0.278307	P22146	P22146	1,3-beta-glucanosyltransferase GAS1	GAS1	460	Color2 [A=255, R=169, G=169, B=169]	1	10					7	7	7	141	141	141	59582	0	30329	2924400000	39	27.7424	27.5982	27.3908	28.184	27.7954	27.5868
	0.702648	-0.333195	P22147	P22147	5-3 exoribonuclease 1	XRN1	461	Color2 [A=255, R=169, G=169, B=169]	1	10					66	66	66	505	505	505	17546	0	27211	26783000000	386	31.087	31.3174	31.043	30.8997	31.1109	30.4374
+	3.93327	1.47846	P22202	P22202	Heat shock protein SSA4	SSA4	462	Color2 [A=255, R=0, G=0, B=0]	7	10					53	36	28	64	483	413	6965	0	32331	73456000000	327	31.3269	31.4826	31.2877	33.0004	32.7457	32.7865
	0.726842	-0.263529	P22203	P22203	V-type proton ATPase subunit E	VMA4	463	Color2 [A=255, R=169, G=169, B=169]	1	10					25	25	25	798	798	798	26471	0	32331	37916000000	223	31.2671	31.4751	31.4519	31.1053	31.4118	30.8863
	0.694661	-0.675081	P22211	P22211	Nitrogen permease reactivator protein	NPR1	464	Color2 [A=255, R=169, G=169, B=169]	1	10					3	3	3	41	41	41	85989	0	10157	143320000	19	24.323	24.5003	24.6751	22.9809	24.3993	24.0929
	0.0596717	0.0294482	P22213	P22213	Protein SLY1	SLY1	465	Color2 [A=255, R=169, G=169, B=169]	1	10					22	22	22	455	455	455	74678	0	14008	3560100000	103	28.4341	28.1556	27.8666	28.154	28.114	28.2767
	0.297225	-0.147313	P22217	P22217	Thioredoxin-1	TRX1	466	Color2 [A=255, R=169, G=169, B=169]	1	10					7	5	5	66	485	485	11235	0	85861	2205700000	35	27.178	27.7405	27.3299	27.048	27.3738	27.3847
	0.342542	-0.165381	P22336	P22336	Replication factor A protein 1	RFA1	469	Color2 [A=255, R=169, G=169, B=169]	1	10					29	29	29	588	588	588	70347	0	21665	15648000000	203	30.3433	30.1733	29.8689	30.1506	30.0583	29.6805
	0.320681	0.146464	P22515	P22515	Ubiquitin-activating enzyme E1 1	UBA1	472	Color2 [A=255, R=169, G=169, B=169]	1	10					70	70	70	71	71	71	11426	0	32331	192400000000000	734	33.7984	33.2756	33.2706	33.6125	33.6998	33.4717
+	2.85631	0.69224	P22517	P22517	Calcium/calmodulin-dependent protein kinase II	CMK2	473	Color2 [A=255, R=169, G=169, B=169]	1	10					18	18	18	465	465	465	50447	0	14124	5356400000	98	28.2631	28.125	28.0747	28.8344	28.7367	28.9685
	0.590475	-1.15432	P22579	P22579	Transcriptional regulatory protein SIN3	SIN3	474	Color2 [A=255, R=169, G=169, B=169]	1	10					10	10	10	83	83	83	17484	0	38444	648980000	35	25.7765	25.9605	25.7486	25.4126	25.6709	22.9391
+	1.48726	2.78137	P22696	P22696	Peptidyl-prolyl cis-trans isomerase ESS1	ESS1	475	Color2 [A=255, R=169, G=169, B=169]	1	10					11	11	11	647	647	647	19404	0	27182	1633100000	29	27.0282	25.0206	24.6619	29.2247	28.1455	27.6847
	0.822572	0.443418	P22768	P22768	Argininosuccinate synthase	ARG1	476	Color2 [A=255, R=169, G=169, B=169]	1	10					34	34	34	776	776	776	46927	0	32331	1187900000000000	359	32.8623	32.4163	32.469	33.1442	32.6244	33.3092
	1.52513	-0.430652	P22803	P22803	Thioredoxin-2	TRX2	477	Color2 [A=255, R=169, G=169, B=169]	1	10					10	10	8	875	875	702	11204	0	97117	15196000000	80	30.2985	30.3925	29.9821	29.8469	29.8185	29.7158
	0.615488	-2.27517	P22855	P22855	Alpha-mannosidase	AMS1	478	Color2 [A=255, R=169, G=169, B=169]	1	10					30	30	30	33	33	33	1245	0	12373	2945600000	86	27.3399	28.5733	29.9096	23.3773	28.0663	27.5536
	0.598072	-1.57025	P22936	P22936	DNA-(apurinic or apyrimidinic site) lyase 1	APN1	479	Color2 [A=255, R=169, G=169, B=169]	1	10					25	25	25	728	728	728	41439	0	29133	7303200000	100	30.6464	29.2722	28.6166	29.9638	26.9447	26.916
	0.305041	-0.26185	P23201	P23201	Protein SPA2	SPA2	481	Color2 [A=255, R=169, G=169, B=169]	1	10					10	10	10	83	83	83	16314	0	10413	456240000	17	25.4564	25.4509	25.4163	25.8584	24.6976	24.9821
	1.10589	0.881049	P23202	P23202	Transcriptional regulator URE2	URE2	482	Color2 [A=255, R=169, G=169, B=169]	1	10					11	11	11	415	415	415	4027	0	73216	8548200000	72	28.041	28.6174	28.7333	28.7406	29.5491	29.7452
	0.906931	-0.778797	P23248	P23248	40S ribosomal protein S1-B	RPS1B	483	Color2 [A=255, R=169, G=169, B=169]	1	10					34	34	6	792	792	216	28812	0	32331	3952600000000000	618	34.2581	35.0598	35.2686	34.5307	34.0769	33.6426
	0.000704727	0.000742594	P23254	P23254	Transketolase 1	TKL1	484	Color2 [A=255, R=169, G=169, B=169]	1	10					31	30	30	582	556	556	73805	0	11037	11293000000	140	30.2625	29.3225	29.2228	29.5326	29.7841	29.4933
	1.22202	0.292768	P23287	P23287	Serine/threonine-protein phosphatase 2B catalytic subunit A1	CNA1	486	Color2 [A=255, R=169, G=169, B=169]	1	10					30	30	29	577	577	561	63001	0	21293	7997800000	155	29.0216	29.1866	29.0009	29.1713	29.4423	29.4738
	0.141536	-0.0650838	P23301;P19211	P23301	Eukaryotic translation initiation factor 5A-1	HYP2	488	Color2 [A=255, R=169, G=169, B=169]	1	10					17	17	17	873	873	873	17114	0	32331	2542200000000000	437	33.6288	33.828	34.0516	33.5335	33.8869	33.8927
	1.15974	0.983392	P23337	P23337	Glycogen [starch] synthase isoform 1	GSY1	489	Color2 [A=255, R=169, G=169, B=169]	1	10					54	45	45	662	589	589	80509	0	32331	1760200000000000	602	32.2895	33.6259	33.2501	34.0135	34.0129	34.0893
	1.10949	-0.454606	P23493	P23493	Mitochondrial biogenesis regulation protein 1	MBR1	490	Color2 [A=255, R=169, G=169, B=169]	1	10					2	2	2	106	106	106	36934	0	19393	619370000	21	25.6291	25.8912	26.2406	25.4503	25.604	25.3427
	0.0215588	0.0213693	P23542	P23542	Aspartate aminotransferase, cytoplasmic	AAT2	492	Color2 [A=255, R=169, G=169, B=169]	1	10					18	18	18	622	622	622	46057	0	10556	15259000000	92	30.5779	29.6885	29.5715	30.1117	29.9921	29.7982
+	3.52592	2.1109	P23594	P23594	Serine/threonine-protein phosphatase PP2A-1 catalytic subunit	PPH21	493	Color2 [A=255, R=255, G=0, B=0]	7	10					19	6	6	767	309	309	41937	0	18408	12053000000	50	28.2889	28.0211	28.0007	30.5178	30.1027	30.0229
+	4.46037	2.29492	P23595	P23595	Serine/threonine-protein phosphatase PP2A-2 catalytic subunit	PPH22	494	Color2 [A=255, R=255, G=0, B=0]	7	10					21	21	8	809	809	39	43046	0	32331	55528000000	255	30.1323	29.9904	29.8513	32.4371	32.2491	32.1726
	0.0164947	-0.0261103	P23615	P23615	Transcription elongation factor SPT6	SPT6	495	Color2 [A=255, R=169, G=169, B=169]	1	10					48	48	48	417	417	417	16829	0	30748	11799000000	204	28.6606	29.481	29.0242	28.135	29.7188	29.2338
	0.0649391	-0.0473792	P23638	P23638	Proteasome subunit alpha type-3	PRE9	496	Color2 [A=255, R=169, G=169, B=169]	1	10					12	12	12	535	535	535	28714	0	11533	6157900000	85	28.9511	28.7579	28.3098	28.9495	28.5452	28.3821
	1.19778	-0.298457	P23639	P23639	Proteasome subunit alpha type-2	PRE8	497	Color2 [A=255, R=169, G=169, B=169]	1	10					10	10	10	38	38	38	27162	0	60161	4283000000	77	28.5354	28.4449	28.2366	28.2229	28.1368	27.962
	0.0179268	0.0595671	P23641	P23641	Mitochondrial phosphate carrier protein;Mitochondrial phosphate carrier protein, N-terminally processed	MIR1	498	Color2 [A=255, R=169, G=169, B=169]	1	10					14	14	14	482	482	482	32812	0	74473	3955400000	55	28.4014	29.4445	26.6854	28.9539	29.0316	26.7246
	0.314036	-0.376937	P23796	P23796	tRNA A64-2-O-ribosylphosphate transferase	RIT1	501	Color2 [A=255, R=169, G=169, B=169]	1	10					12	12	12	24	24	24	58881	0	43516	1508600000	36	26.6907	26.7628	26.2615	27.1131	25.8639	25.6073
	0.945893	-0.839223	P24000	P24000	60S ribosomal protein L24-B	RPL24B	502	Color2 [A=255, R=169, G=169, B=169]	1	10					8	2	2	284	77	77	17547	0	41385	5341300000	36	28.4505	29.0362	28.4617	28.0385	28.3008	27.0914
	1.0739	-3.60939	P24276	P24276	Protein SSD1	SSD1	503	Color2 [A=255, R=169, G=169, B=169]	1	10					2	2	2	15	15	15	13995	81615	16312	4678900000	10	29.492	29.6427	29.2234	25.4928	28.7297	23.3074
	0.0194633	0.0129935	P24280	P24280	SEC14 cytosolic factor	SEC14	505	Color2 [A=255, R=169, G=169, B=169]	1	10					27	27	26	888	888	888	349	0	25052	42290000000	247	31.4014	31.8982	32.0888	31.852	31.6435	31.9318
	0.593964	-1.06828	P24521	P24521	Phosphomevalonate kinase	ERG8	508	Color2 [A=255, R=169, G=169, B=169]	1	10					11	11	11	392	392	392	50454	0	10352	902050000	26	24.9705	25.4438	25.8352	24.45	25.618	22.9766
	1.00111	-0.203077	P24583	P24583	Protein kinase C-like 1	PKC1	509	Color2 [A=255, R=169, G=169, B=169]	1	10					11	11	11	106	106	106	13148	0	24292	1641800000	58	26.8288	26.9898	27.0061	26.8048	26.8248	26.5859
	1.20939	-1.31108	P24783	P24783	ATP-dependent RNA helicase DBP2	DBP2	510	Color2 [A=255, R=169, G=169, B=169]	1	10					26	25	25	52	52	52	60999	0	1207	6454400000	136	29.3832	29.318	29.451	28.8686	28.2224	27.128
	1.26338	-0.873455	P24784	P24784	ATP-dependent RNA helicase DBP1	DBP1	511	Color2 [A=255, R=169, G=169, B=169]	1	10					21	14	14	361	30	30	67916	0	37935	2145500000	55	27.7116	27.7859	27.5535	27.23	27.012	26.1886
	0.215403	-0.676449	P25037	P25037	Ubiquitin carboxyl-terminal hydrolase 1	UBP1	513	Color2 [A=255, R=169, G=169, B=169]	1	10					21	21	21	365	365	365	92768	0	21293	3873700000	69	27.0057	26.6558	27.8301	24.1967	28.046	27.2195
	0.264778	-0.213031	P25040	P25040	20S rRNA accumulation protein 4	TSR4	514	Color2 [A=255, R=169, G=169, B=169]	1	10					5	5	5	164	164	164	45993	0	11671	1308700000	27	27.2628	26.3898	26.3542	26.3336	26.3337	26.7003
	0.0846306	-0.0373052	P25043	P25043	Proteasome subunit beta type-2	PUP1	515	Color2 [A=255, R=169, G=169, B=169]	1	10					11	11	11	444	444	444	28268	0	89682	2605000000	60	27.2727	27.2258	26.9258	27.1645	27.2611	26.8868
	0.11419	0.0749111	P25087	P25087	Sterol 24-C-methyltransferase	ERG6	517	Color2 [A=255, R=169, G=169, B=169]	1	10					18	18	18	632	632	632	4343	0	10749	8772800000	126	29.6087	29.3817	29.0617	29.6723	29.5235	29.081
	0.247414	-0.0932547	P25293	P25293	Nucleosome assembly protein	NAP1	518	Color2 [A=255, R=169, G=169, B=169]	1	10					19	19	19	671	671	671	47884	0	32331	37027000000	184	31.4682	31.4161	31.0899	31.3743	31.257	31.0631
	2.23759	-0.340809	P25294	P25294	Protein SIS1	SIS1	519	Color2 [A=255, R=169, G=169, B=169]	1	10					16	16	16	46	46	46	3759	0	49765	4026000000	74	28.5783	28.6769	28.5147	28.235	28.3286	28.184
	0.136436	-0.16337	P25296	P25296	Calcineurin subunit B	CNB1	520	Color2 [A=255, R=169, G=169, B=169]	1	10					6	6	6	589	589	589	19639	0	14866	3048100000	45	27.0922	27.9082	28.5241	27.4491	27.9684	27.6169
	0.388025	0.991665	P25342	P25342	Cell division control protein 10	CDC10	526	Color2 [A=255, R=169, G=169, B=169]	1	10					7	7	7	276	276	276	37024	0	3108	1159200000	35	26.7415	26.0934	23.3609	26.9761	26.149	26.0458
	0.741355	-0.226251	P25343	P25343	Reduced viability upon starvation protein 161	RVS161	527	Color2 [A=255, R=169, G=169, B=169]	1	10					15	15	15	445	445	445	3025	0	11393	12981000000	97	30.3353	30.2888	30.1047	30.2526	29.9457	29.8518
	0.822338	0.351525	P25349	P25349	Flavoprotein-like protein YCP4	YCP4	528	Color2 [A=255, R=169, G=169, B=169]	1	10					14	14	13	713	713	684	2635	0	22532	30105000000	133	31.3183	30.7868	30.8304	31.4413	31.1285	31.4203
	0.486714	0.301224	P25355	P25355	Copper transport protein 86	CTR86	529	Color2 [A=255, R=169, G=169, B=169]	1	10					17	17	17	375	375	375	65205	0	86824	5349100000	79	28.7312	27.8573	28.036	28.5737	28.5144	28.44
	0.517107	-1.3494	P25367	P25367	[PIN+] prion protein RNQ1	RNQ1	532	Color2 [A=255, R=169, G=169, B=169]	1	10					5	5	5	195	195	195	42579	0	75188	1686400000	37	26.7312	27.0799	26.9917	26.6859	26.7643	23.3043
	0.407892	0.248713	P25369	P25369	LAS seventeen-binding protein 5	LSB5	534	Color2 [A=255, R=169, G=169, B=169]	1	10					13	13	13	492	492	492	39872	0	32331	15362000000	153	30.1239	29.5047	29.4275	30.1857	29.8963	29.7203
	0.0315907	0.0263144	P25373	P25373	Glutaredoxin-1	GRX1	535	Color2 [A=255, R=169, G=169, B=169]	1	10					10	10	10	882	882	882	1238	0	15052	16957000000	114	29.6519	30.3506	30.4794	30.0295	30.1255	30.4059
	1.0673	3.20428	P25375	P25375	Saccharolysin	PRD1	536	Color2 [A=255, R=169, G=169, B=169]	1	10					28	28	28	438	438	438	81933	0	14387	4936100000	101	27.9408	23.9772	23.5664	28.4291	27.9678	28.7003
	0.619337	-0.809335	P25443	P25443	40S ribosomal protein S2	RPS2	541	Color2 [A=255, R=169, G=169, B=169]	1	10					18	18	18	551	551	551	27449	0	32331	2652400000000000	326	33.353	34.6743	34.7175	33.8695	33.7659	32.6813
	0.399924	-0.172481	P25451	P25451	Proteasome subunit beta type-3	PUP3	542	Color2 [A=255, R=169, G=169, B=169]	1	10					8	8	8	527	527	527	22605	0	26638	2901100000	46	27.8865	27.8421	27.8967	27.918	27.8485	27.3413
	0.235102	0.7111	P25453	P25453	Meiotic recombination protein DMC1	DMC1	543	Color2 [A=255, R=169, G=169, B=169]	1	10					9	9	9	428	428	428	36612	0	37432	1253000000	34	23.7042	26.9517	27.2953	26.0587	26.9135	27.1122
	0.155626	0.0853621	P25491	P25491	Mitochondrial protein import protein MAS5	YDJ1	545	Color2 [A=255, R=169, G=169, B=169]	1	10					26	26	26	55	55	55	4467	0	18714	33566000000	236	30.7936	31.3591	31.156	30.9505	31.2637	31.3507
	1.4257	-0.750677	P25555	P25555	Single-strand telomeric DNA-binding protein GBP2	GBP2	547	Color2 [A=255, R=169, G=169, B=169]	1	10					27	27	27	637	637	637	48728	0	26278	14683000000	167	30.1157	30.4857	30.7996	29.983	29.6807	29.4852
	1.04017	-0.89037	P25567	P25567	RNA-binding protein SRO9	SRO9	550	Color2 [A=255, R=169, G=169, B=169]	1	10					15	15	15	472	472	472	48059	0	32331	7984300000	108	28.8374	29.7063	30.0562	28.945	28.6425	28.3413
	0.0916704	0.0877151	P25604	P25604	Suppressor protein STP22 of temperature-sensitive alpha-factor receptor and arginine permease	STP22	555	Color2 [A=255, R=169, G=169, B=169]	1	10					6	6	6	255	255	255	4333	0	57964	1173500000	36	25.9825	26.9439	26.5787	26.2107	26.7027	26.855
	0.957239	-2.87646	P25617	P25617	Uncharacterized protein YCR016W		559	Color2 [A=255, R=169, G=169, B=169]	1	10					8	8	8	438	438	438	33593	0	42099	1614800000	33	28.052	27.9446	27.6966	27.7554	24.199	23.1093
	0.56612	-0.288162	P25623	P25623	Suppressor of yeast profilin deletion	SYP1	560	Color2 [A=255, R=169, G=169, B=169]	1	10					17	17	17	217	217	217	96136	0	23016	2297400000	43	27.1261	27.5411	27.6875	26.863	27.3445	27.2827
	0.0124034	-0.0049839	P25631	P25631	Ankyrin repeat-containing protein YCR051W		563	Color2 [A=255, R=169, G=169, B=169]	1	10					11	11	11	739	739	739	24694	0	19724	6189400000	81	28.416	28.3498	28.2729	28.5749	28.3067	28.1421
	0.610123	-0.341723	P25637	P25637	Protein IMPACT homolog	YIH1	566	Color2 [A=255, R=169, G=169, B=169]	1	10					4	4	4	24	24	24	29017	0	35472	1095900000	35	26.2833	25.9583	25.9635	25.2999	26.0747	25.8053
	0.195146	-0.108821	P25644	P25644	DNA topoisomerase 2-associated protein PAT1	PAT1	568	Color2 [A=255, R=169, G=169, B=169]	1	10					24	24	24	295	295	295	8851	0	27392	11149000000	135	29.7402	29.5448	29.449	29.6494	29.681	29.0771
+	3.17955	1.7922	P25651	P25651	Monopolin complex subunit CSM1	CSM1	570	Color2 [A=255, R=169, G=169, B=169]	1	10					5	5	5	458	458	458	21751	0	40883	1502700000	24	24.7101	25.1807	25.2466	26.7007	26.9779	26.8355
	0.0978285	-0.0295855	P25654	P25654	UPF0587 protein YCR090C		571	Color2 [A=255, R=169, G=169, B=169]	1	10					9	9	9	637	637	637	20703	0	55924	3797800000	60	28.0311	28.2162	28.1761	28.2396	27.9316	28.1633
	0.673101	2.27468	P25655	P25655	General negative regulator of transcription subunit 1	CDC39	572	Color2 [A=255, R=169, G=169, B=169]	1	10					84	84	84	444	444	444	24028	0	32331	23175000000	326	25.9553	29.1796	30.5907	29.4909	31.3581	31.7007
	0.0769654	0.191191	P25694	P25694	Cell division control protein 48	CDC48	574	Color2 [A=255, R=169, G=169, B=169]	1	10					78	78	78	848	848	848	91995	0	32331	3025500000000000	979	34.6156	33.1752	32.8277	35.0083	33.5043	32.6795
	1.27119	-0.921322	P26321	P26321	60S ribosomal protein L5	RPL5	579	Color2 [A=255, R=169, G=169, B=169]	1	10					21	21	21	751	751	751	33714	0	32331	2106800000000000	368	34.0838	34.2833	34.2055	33.8378	33.2928	32.678
	0.435374	0.248683	P26570	P26570	Serine/threonine-protein phosphatase PP-Z1	PPZ1	580	Color2 [A=255, R=169, G=169, B=169]	1	10					16	16	8	299	299	195	7749	0	10799	17152000000	130	29.7748	30.3215	30.1224	30.3724	30.6142	29.9781
	0.27281	0.140404	P26637	P26637	Leucine--tRNA ligase, cytoplasmic	CDC60	581	Color2 [A=255, R=169, G=169, B=169]	1	10					71	71	71	744	744	744	12414	0	32331	90151000000	545	32.7932	32.34	32.356	32.6587	32.3784	32.8733
	0.563165	-0.330513	P26754	P26754	Replication factor A protein 2	RFA2	582	Color2 [A=255, R=169, G=169, B=169]	1	10					8	8	8	524	524	524	29936	0	95033	4023100000	49	28.4375	28.4015	28.2867	28.4904	28.042	27.6017
	0.977801	-0.747437	P26783	P26783	40S ribosomal protein S5	RPS5	584	Color2 [A=255, R=169, G=169, B=169]	1	10					21	21	21	613	613	613	25038	0	32331	4814300000000000	447	34.6928	35.4094	35.8266	34.6701	34.7257	34.2906
	0.700116	-0.632643	P26784	P26784	60S ribosomal protein L16-A	RPL16A	585	Color2 [A=255, R=169, G=169, B=169]	1	10					21	21	14	593	593	503	22201	0	16123	81724000000	212	32.7409	32.8428	32.7842	32.7478	32.3556	31.3665
	0.600268	-0.611806	P26785	P26785	60S ribosomal protein L16-B	RPL16B	586	Color2 [A=255, R=169, G=169, B=169]	1	10					18	11	11	52	389	389	22249	0	82446	70519000000	195	32.5188	32.5881	32.4976	32.5634	32.1638	31.0419
	0.916026	-0.726992	P26786	P26786	40S ribosomal protein S7-A	RPS7A	587	Color2 [A=255, R=169, G=169, B=169]	1	10					25	25	15	784	784	595	21622	0	32331	4020300000000000	419	34.5485	35.3497	35.5652	34.7485	34.4856	34.0483
	0.511436	0.143481	P27466	P27466	Calcium/calmodulin-dependent protein kinase I	CMK1	590	Color2 [A=255, R=169, G=169, B=169]	1	10					27	27	27	581	581	581	50296	0	1436	18225000000	166	30.3584	30.1143	29.9404	30.2404	30.2977	30.3055
	0.382853	0.606543	P27472	P27472	Glycogen [starch] synthase isoform 2	GSY2	591	Color2 [A=255, R=169, G=169, B=169]	1	10					60	60	51	644	644	607	80078	0	32331	5561700000000000	1066	33.6548	35.6561	35.419	35.0921	35.7619	35.6955
	1.38117	-0.979543	P27476	P27476	Nuclear localization sequence-binding protein	NSR1	592	Color2 [A=255, R=169, G=169, B=169]	1	10					39	39	39	51	51	51	44535	0	32331	2254800000000000	562	34.1912	34.8638	34.8549	34.098	33.6212	33.2521
	0.924049	-0.463639	P27614	P27614	Carboxypeptidase S	CPS1	593	Color2 [A=255, R=169, G=169, B=169]	1	10					15	15	15	391	391	391	64596	0	74161	7734100000	100	29.4628	29.6588	29.1612	29.2386	29.0398	28.6134
	0.415646	-0.222111	P27616	P27616	Phosphoribosylaminoimidazole-succinocarboxamide synthase	ADE1	594	Color2 [A=255, R=169, G=169, B=169]	1	10					11	11	11	343	343	343	34603	0	16632	1334900000	43	26.7304	26.2079	26.1182	26.3392	25.9113	26.1397
	0.0987205	0.0889905	P27637	P27637	Bud site selection protein 14	BUD14	595	Color2 [A=255, R=169, G=169, B=169]	1	10					8	8	8	165	165	165	78981	0	37429	2192900000	40	26.7666	26.996	26.4892	27.3734	26.7603	26.3851
	0.273918	-0.10957	P27692	P27692	Transcription elongation factor SPT5	SPT5	596	Color2 [A=255, R=169, G=169, B=169]	1	10					29	29	29	352	352	352	11565	0	11314	6814900000	140	28.4268	28.8303	28.7913	28.4009	28.7332	28.5855
	0.149676	0.0609233	P27796	P27796	3-ketoacyl-CoA thiolase, peroxisomal	POT1	598	Color2 [A=255, R=169, G=169, B=169]	1	10					23	23	23	657	657	657	4473	0	32331	17752000000	165	30.6762	30.3645	30.1655	30.4093	30.5144	30.4654
	0.381986	-0.361006	P28000	P28000	DNA-directed RNA polymerases I and III subunit RPAC2	RPC19	602	Color2 [A=255, R=169, G=169, B=169]	1	10					6	6	6	50	50	50	16151	0	48815	1913600000	37	26.2255	27.4919	26.9791	26.2812	26.8021	26.5303
	1.04576	-1.89714	P28005	P28005	Ribonuclease P/MRP protein subunit POP5	POP5	604	Color2 [A=255, R=169, G=169, B=169]	1	10					4	4	4	231	231	231	19573	0	53796	1227700000	18	26.8523	27.17	27.0654	23.4566	26.1873	25.7524
[truncated: 961 more rows]

## Sheet: Sheet4
Significant	-LOG(P-value)	Difference	Protein IDs	Majority protein IDs	Protein names	Gene names	id	Symbol color	Symbol type	Symbol size	Show label	Only identified by site	Reverse	Potential contaminant	Peptides	Razor + unique peptides	Unique peptides	Sequence coverage [%]	Unique + razor sequence coverage [%]	Unique sequence coverage [%]	Mol. weight [kDa]	Q-value	Score	Intensity	MS/MS count	Pfa_1	Pfa_2	Pfa_3	wt_1	wt_2	wt_3
[truncated: 1,339 more rows]
